# Supplementary material for: Transcriptome Analysis Reveals Catabolite Control Protein A Regulatory Mechanisms Underlying Glucose-Excess or -Limited Conditions in a Ruminal Bacterium, Streptococcus bovis
Source: Front Microbiol. 2021 Nov 18;12:767769. doi: 10.3389/fmicb.2021.767769 (PMC8637274; doi:10.3389/fmicb.2021.767769)
Supplement: Supplementary file 2 [file Table_1.XLSX]

## Sheet: Basic statistic 
Basic statistics of the transcriptome data
Samples1	Total reads	Clean reads	Mapped reads	Mapped ratio%
HGWT1	30.4	27.23	26.88	98.71
HGWT2	25.78	24.29	24.13	99.35
HGWT3	25.94	24.57	24.42	99.39
HGKO1	26.98	25.49	23.95	93.97
HGKO2	28.16	26.22	24.74	94.36
HGKO3	33.26	31.27	29.83	95.4
LGWT1	27.56	24.96	24.22	97.04
LGWT2	32.57	29.38	27.8	94.62
LGWT3	31.58	29.27	28.18	96.27
LGKO1	35.05	31.69	27.54	86.89
LGKO2	37.3	32.89	29.12	88.53
LGKO3	29.36	26.92	25.4	94.34
Total sum	363.92	334.18	316.21	94.91

## Sheet: HGWT_vs_LGWT.DESeq.Up
id	baseMean	baseMean_HGWT	baseMean_LGWT	foldChange(LGWT/HGWT)(LGWT/HGWT)	log2FoldChange	pval	padj	GO	KEGG	Swissprot	NR
gene889	8443.9	487.803	16400	33.6201	5.07125	2.2797e-17	4.50875e-15	GO:0044710;GO:0055114;GO:0008152;GO:0019725;GO:0009987;GO:0050794;GO:0042592;GO:0044763;GO:0065007;GO:0045454;GO:0065008;GO:0050789;GO:0044699;GO:1901363;GO:0005488;GO:1901265;GO:0016491;GO:0043168;GO:0050662;GO:0050660;GO:0043167;GO:0000166;GO:0036094;GO:0003824;GO:0048037;GO:0097159;GO:0016651;GO:0003954;GO:0050451;GO:0016667;GO:0016668;GO:0005737;GO:0044424;GO:0044464;GO:0005623;GO:0005622	-	Probable NADH oxidase OS=Streptococcus pyogenes serotype M6 (strain ATCC BAA-946 / MGAS10394) OX=286636 GN=M6_Spy0868 PE=1 SV=1	NADH oxidase [Streptococcus equinus] SFB79953.1 NADPH-dependent 2,4-dienoyl-CoA reductase, sulfur reductase [Streptococcus equinus] SFR62406.1 NADPH-dependent 2,4-dienoyl-CoA reductase, sulfur reductase [Streptococcus equinus]
gene134	2580.34	370.272	4790.41	12.9376	3.69349	2.42263e-14	3.31714e-12	-	-	-	hypothetical protein [Streptococcus infantarius] EDT47968.1 hypothetical protein STRINF_00821 [Streptococcus infantarius subsp. infantarius ATCC BAA-102] AEZ61510.1 hypothetical protein Sinf_0135 [Streptococcus infantarius subsp. infantarius CJ18]
gene579	4627.28	890.146	8364.42	9.39668	3.23215	7.18706e-12	7.1072e-10	GO:0034641;GO:0006807;GO:1901360;GO:0006139;GO:0071704;GO:0009987;GO:0006725;GO:0008152;GO:0046483;GO:0044238;GO:0044237;GO:0044249;GO:1901576;GO:0009058;GO:0044710;GO:0055114;GO:0090304;GO:0034645;GO:0044260;GO:0006260;GO:0009059;GO:0043170;GO:0006259;GO:0003824;GO:0016491;GO:0016725;GO:0016728;GO:0004748;GO:0005488;GO:0000166;GO:1901363;GO:1901265;GO:0036094;GO:0097159;GO:0043167;GO:0035639;GO:…	K00525	Ribonucleoside-diphosphate reductase subunit alpha 2 OS=Mycobacterium smegmatis (strain ATCC 700084 / mc(2)155) OX=246196 GN=nrdE2 PE=1 SV=1	ribonucleoside-diphosphate reductase alpha chain [Streptococcus equinus]
gene1171	16363.5	3730.98	28996	7.77168	2.95823	1.03941e-10	6.85238e-09	-	-	CRISPR-associated endonuclease Cas9 OS=Streptococcus mutans serotype c (strain ATCC 700610 / UA159) OX=210007 GN=cas9 PE=1 SV=1	type II CRISPR RNA-guided endonuclease Cas9 [Streptococcus equinus] SEK70650.1 CRISPR-associated endonuclease Csn1 [Streptococcus equinus]
gene1699	6748.55	1565.91	11931.2	7.61931	2.92966	2.20715e-10	1.40178e-08	GO:0043565;GO:0097159;GO:0005488;GO:0003676;GO:0003677;GO:1901363	-	HTH-type transcriptional regulator rgg OS=Streptococcus gordonii (strain Challis / ATCC 35105 / BCRC 15272 / CH1 / DL1 /V288) OX=467705 GN=rgg PE=4 SV=1	MutR family transcriptional regulator [Streptococcus equinus] SDL63475.1 transcriptional activator, Rgg/GadR/MutR family, C-terminal domain-containing protein [Streptococcus equinus]
gene253	13063.8	3122.05	23005.5	7.36871	2.88141	3.84752e-10	2.28286e-08	GO:0044260;GO:0071704;GO:0010467;GO:0009987;GO:0008152;GO:0044238;GO:0044237;GO:0043170;GO:0044249;GO:0034645;GO:1901576;GO:0044267;GO:0009058;GO:0009059;GO:0019538;GO:0006412;GO:0003735;GO:0005198;GO:0097159;GO:0019843;GO:0005488;GO:0003676;GO:1901363;GO:0003723;GO:0044464;GO:0005623;GO:0043229;GO:0043228;GO:0043226;GO:0005737;GO:0030529;GO:0032991;GO:0005840;GO:0043232;GO:0005622;GO:0044444;GO:…	K02956	30S ribosomal protein S15 OS=Streptococcus agalactiae serotype V (strain ATCC BAA-611 / 2603 V/R) OX=208435 GN=rpsO PE=3 SV=1	30S ribosomal protein S15 [Streptococcus pasteurianus]
gene802	5258.42	1279.56	9237.28	7.21913	2.85182	4.69335e-10	2.61068e-08	GO:0071704;GO:0009987;GO:0008152;GO:0044237;GO:0044267;GO:0044260;GO:0006464;GO:0036211;GO:0044238;GO:0019538;GO:0043412;GO:0043170;GO:0018065;GO:0009249;GO:0016740;GO:0003824;GO:0016874;GO:0035639;GO:0005488;GO:0043167;GO:1901363;GO:1901265;GO:0001882;GO:0043168;GO:0000166;GO:0001883;GO:0032549;GO:0017076;GO:0005524;GO:0036094;GO:0030554;GO:0097159;GO:0032559;GO:0032555;GO:0032550;GO:0032553;GO:…	K03800	Lipoate-protein ligase LplJ OS=Bacillus subtilis (strain 168) OX=224308 GN=lplJ PE=1 SV=1	lipoate--protein ligase [Streptococcus equinus] SDO82772.1 lipoate-protein ligase A [Streptococcus equinus]
gene1149	6825.89	1615.44	12036.3	7.45078	2.89739	8.32168e-10	4.35664e-08	GO:0008152;GO:0008080;GO:0016740;GO:0003824;GO:0016407;GO:0016746;GO:0016747;GO:0016410	-	Uncharacterized protein YrkN OS=Bacillus subtilis (strain 168) OX=224308 GN=yrkN PE=4 SV=1	acetyltransferase [Streptococcus infantarius] AEZ62544.1 GCN5-related N-acetyl transferase [Streptococcus infantarius subsp. infantarius CJ18]
gene445	21363.3	4145.1	38581.5	9.30772	3.21843	1.59441e-09	8.10869e-08	GO:0090116;GO:0006306;GO:0008152;GO:0032259;GO:0090304;GO:0034641;GO:0006807;GO:1901360;GO:0006139;GO:0006304;GO:0044260;GO:0071704;GO:0009987;GO:0006725;GO:0043412;GO:0046483;GO:0044238;GO:0044237;GO:0043170;GO:0006259;GO:0019222;GO:0050789;GO:0006305;GO:0040029;GO:0065007;GO:0010468;GO:0060255;GO:0044728;GO:0043414;GO:0032776;GO:0050896;GO:0006950;GO:0044355;GO:0009307;GO:0006952;GO:0008168;GO:…	K00558	Modification methylase DdeI OS=Desulfomicrobium norvegicum (strain DSM 1741 / NCIMB 8310) OX=52561 GN=ddeIM PE=3 SV=1	DNA cytosine methyltransferase [Streptococcus pasteurianus]
gene175	606.953	130.261	1083.65	8.31903	3.05642	1.78839e-09	8.84258e-08	GO:0008152;GO:0005975;GO:0019318;GO:0071704;GO:0044723;GO:0044238;GO:0005996;GO:0006012;GO:0016853;GO:0003824;GO:0030246;GO:0005488;GO:0016857;GO:0016854;GO:0004034	K01785	Aldose 1-epimerase OS=Streptococcus thermophilus OX=1308 GN=galM PE=3 SV=1	galactose mutarotase [Streptococcus equinus] SFR79265.1 aldose 1-epimerase [Streptococcus equinus]
gene1479	18675.7	5021.32	32330.1	6.43857	2.68674	6.29593e-09	2.43625e-07	GO:0006950;GO:0050896	-	Putative universal stress protein SAOUHSC_01819 OS=Staphylococcus aureus (strain NCTC 8325) OX=93061 GN=SAOUHSC_01819 PE=3 SV=1	universal stress protein UspA [Streptococcus equinus] KFN88378.1 universal stress protein UspA [Streptococcus equinus JB1] SFL07089.1 Nucleotide-binding universal stress protein, UspA family [Streptococcus equinus JB1]
gene1728	808.5	194.26	1422.74	7.32389	2.87261	9.18763e-09	3.40708e-07	GO:0008152;GO:0044238;GO:0019538;GO:0043170;GO:0071704;GO:0006508;GO:0016787;GO:0003824;GO:0017171;GO:0070011;GO:0008233;GO:0008236	-	-	lipase [Streptococcus equinus] EFW88488.1 hypothetical protein HMPREF0819_1346 [Streptococcus equinus ATCC 9812]
gene1161	1970.28	523.978	3416.58	6.52048	2.70498	1.02898e-08	3.73794e-07	-	-	-	hypothetical protein [Streptococcus equinus] SDQ23802.1 Host cell surface-exposed lipoprotein [Streptococcus equinus]
gene1208	5411.5	742.837	10080.2	13.5698	3.76233	2.22569e-08	7.61872e-07	GO:0008152;GO:0044710;GO:0055114;GO:0071704;GO:0044281;GO:0006066;GO:1901615;GO:0015976;GO:0044699;GO:0016491;GO:0003824;GO:0005488;GO:0043169;GO:0043167;GO:0046872;GO:0016614;GO:0016616;GO:0004022;GO:0016620;GO:0016903;GO:0008774	-	Probable alcohol dehydrogenase OS=Escherichia coli (strain K12) OX=83333 GN=yiaY PE=3 SV=4	lactaldehyde reductase [Streptococcus equinus] SDW49464.1 Alcohol dehydrogenase, class IV [Streptococcus equinus]
gene12	2710.18	805.706	4614.65	5.72746	2.5179	2.63128e-08	8.28739e-07	GO:0008152;GO:0016787;GO:0003824;GO:0008800;GO:0016812;GO:0016810	K01467	-	serine hydrolase [Streptococcus equinus] SFC29830.1 beta-lactamase class C [Streptococcus equinus]
gene115	983.893	264.865	1702.92	6.42938	2.68468	2.65383e-08	8.28739e-07	GO:0006810;GO:0051234;GO:0044699;GO:0051179;GO:0008643;GO:0071702;GO:0044765;GO:0008152;GO:0009987;GO:0044237;GO:0006796;GO:0006793;GO:1901360;GO:0046483;GO:0034641;GO:0006807;GO:0044763;GO:0006139;GO:0006725;GO:0071704;GO:0044238;GO:0046434;GO:0009166;GO:0009167;GO:0009164;GO:0044281;GO:0009161;GO:0046130;GO:0034219;GO:0009169;GO:0044710;GO:0009199;GO:0042454;GO:0009207;GO:0009205;GO:0009203;GO:…	K10439	Ribose import binding protein RbsB OS=Bacillus subtilis (strain 168) OX=224308 GN=rbsB PE=3 SV=2	GntR family transcriptional regulator [Streptococcus equinus] SDQ53528.1 ribose transport system substrate-binding protein [Streptococcus equinus]
gene40	1135.58	286.791	1984.37	6.91922	2.79061	2.81393e-08	8.63585e-07	-	-	-	phosphoribosylaminoimidazole carboxylase [Streptococcus equinus] SDJ23972.1 hypothetical protein SAMN05216384_11541 [Streptococcus equinus] SDQ52727.1 hypothetical protein SAMN05216392_1929 [Streptococcus equinus] SEQ09459.1 hypothetical protein SAMN05216477_11526 [Streptococcus equinus]
gene951	1127.97	307.193	1948.75	6.34374	2.66533	3.00617e-08	9.06946e-07	GO:0006810;GO:0055085;GO:0009987;GO:0008643;GO:0009401;GO:0044765;GO:0044763;GO:0008152;GO:0071702;GO:0051179;GO:0051234;GO:0034219;GO:0044699;GO:0022891;GO:0022892;GO:0008982;GO:0016773;GO:0016772;GO:1901476;GO:0022857;GO:0003824;GO:0016740;GO:0005215;GO:0015144;GO:0022804	-	-	PTS cellobiose IIB component [Streptococcus equinus] EQC69376.1 PTS system, cellobiose-specific IIB component [Streptococcus sp. HSISB1] KEY48055.1 PTS cellobiose transporter subunit IIB [Streptococcus equinus] KFN86375.1 PTS cellbiose transporter subunit IIC [Streptococcus equinus ATCC 33317] SCW29285.1 PTS system, cellobiose-specific IIB component [Streptococcus equinus] SDQ09773.1 PTS system, …
gene959	2170.67	66.2291	4275.11	64.5503	6.01235	4.23023e-08	1.23439e-06	GO:0032774;GO:0019222;GO:0031326;GO:0031323;GO:0090304;GO:0044249;GO:0034641;GO:0006807;GO:0034645;GO:1901362;GO:0050789;GO:1901360;GO:0080090;GO:0006139;GO:0044260;GO:0071704;GO:2000112;GO:0060255;GO:0010467;GO:0065007;GO:0010468;GO:0018130;GO:1901576;GO:0019219;GO:0006725;GO:0009987;GO:0009889;GO:0050794;GO:0009058;GO:0009059;GO:0051171;GO:0008152;GO:2001141;GO:0034654;GO:0046483;GO:0016070;GO:…	K18991	Uncharacterized HTH-type transcriptional regulator YdiP OS=Escherichia coli (strain K12) OX=83333 GN=ydiP PE=4 SV=1	AraC family transcriptional regulator [Streptococcus equinus] SDQ18243.1 AraC-like ligand binding domain-containing protein [Streptococcus equinus] SDW38030.1 AraC-like ligand binding domain-containing protein [Streptococcus equinus] SEP56103.1 AraC-like ligand binding domain-containing protein [Streptococcus equinus]
gene540	322.604	34.7949	610.414	17.5432	4.13284	5.83524e-08	1.64869e-06	GO:0008152;GO:0090305;GO:0006139;GO:0044238;GO:0009987;GO:0006725;GO:0044237;GO:0043170;GO:0090304;GO:0071704;GO:0034641;GO:0006807;GO:1901360;GO:0046483;GO:0003824;GO:0016787;GO:0004518;GO:0016788;GO:0004519;GO:0004527	K07461	UPF0213 protein SAK_0903 OS=Streptococcus agalactiae serotype Ia (strain ATCC 27591 / A909 / CDC SS700) OX=205921 GN=SAK_0903 PE=3 SV=1	GIY-YIG nuclease family protein [Streptococcus equinus] KEY48443.1 hypothetical protein EH70_03890 [Streptococcus equinus] SCW43972.1 putative endonuclease [Streptococcus equinus] SDQ22652.1 putative endonuclease [Streptococcus equinus] SDI56195.1 putative endonuclease [Streptococcus equinus] SDL32559.1 putative endonuclease [Streptococcus equinus] SEK47581.1 putative endonuclease [Streptococcus …
gene1258	1688.99	516.24	2861.74	5.54343	2.47078	7.94704e-08	2.1113e-06	GO:0008152;GO:0043168;GO:0030554;GO:0035639;GO:0097159;GO:1901363;GO:1901265;GO:0000166;GO:0036094;GO:0032553;GO:0032559;GO:0005488;GO:0001883;GO:0032549;GO:0032555;GO:0017076;GO:0043167;GO:0032550;GO:0005524;GO:0001882;GO:0016787;GO:0003824	-	-	ATP-dependent DNA helicase recG [Streptococcus equinus JB1] SFL02903.1 Putative ATP-dependent DNA helicase recG C-terminal [Streptococcus equinus JB1]
gene1567	4158.2	1319.63	6996.77	5.30206	2.40655	9.06899e-08	2.37394e-06	-	-	UPF0356 protein SUB1619 OS=Streptococcus uberis (strain ATCC BAA-854 / 0140J) OX=218495 GN=SUB1619 PE=3 SV=1	hypothetical protein [Streptococcus equinus] SDQ34744.1 DNA-dependent RNA polymerase auxiliary subunit epsilon [Streptococcus equinus] SEQ20222.1 DNA-dependent RNA polymerase auxiliary subunit epsilon [Streptococcus equinus]
gene202	3740.51	1193.38	6287.64	5.26875	2.39746	1.30138e-07	3.17161e-06	GO:0097159;GO:0003676;GO:0003677;GO:1901363;GO:0005488	-	Leucine-rich protein OS=Streptococcus dysgalactiae subsp. equisimilis OX=119602 GN=lrp PE=1 SV=1	transcriptional regulator [Streptococcus equinus] SDW97357.1 PucR C-terminal helix-turn-helix domain-containing protein [Streptococcus equinus] SEQ15641.1 PucR C-terminal helix-turn-helix domain-containing protein [Streptococcus equinus] SFC34602.1 PucR C-terminal helix-turn-helix domain-containing protein [Streptococcus equinus] SFR79532.1 PucR C-terminal helix-turn-helix domain-containing prote…
gene1601	19562.1	6356.23	32767.9	5.15524	2.36604	1.36761e-07	3.24579e-06	GO:0008152;GO:0016740;GO:0003824;GO:0016757	K12984	TPR repeat-containing protein Synpcc7942_0270 OS=Synechococcus elongatus (strain PCC 7942) OX=1140 GN=Synpcc7942_0270 PE=4 SV=1	glycosyl transferase family 2 [Streptococcus gallolyticus] CBZ49146.1 Glycosyl transferase family 2 [Streptococcus gallolyticus subsp. gallolyticus ATCC BAA-2069] AQP43127.1 family 2 glycosyl transferase [Streptococcus gallolyticus subsp. gallolyticus DSM 16831]
gene1174	2726.96	885.51	4568.42	5.15908	2.36711	1.54013e-07	3.54652e-06	GO:0008152;GO:0016311;GO:0009987;GO:0044237;GO:0006796;GO:0006793;GO:0016787;GO:0003824;GO:0016791;GO:0042578;GO:0016788;GO:0008967	K01101	Acid sugar phosphatase OS=Bacillus subtilis (strain 168) OX=224308 GN=yutF PE=1 SV=1	TIGR01457 family HAD-type hydrolase [Streptococcus equinus] SDQ19230.1 4-nitrophenyl phosphatase [Streptococcus equinus]
gene413	4693.67	1513.66	7873.68	5.20174	2.37899	1.72479e-07	3.83456e-06	GO:0032774;GO:0090304;GO:0044249;GO:0034641;GO:0006807;GO:0034645;GO:1901362;GO:1901360;GO:0006139;GO:0044260;GO:0071704;GO:0010467;GO:0018130;GO:1901576;GO:0009987;GO:0006725;GO:0009058;GO:0009059;GO:0008152;GO:0034654;GO:0046483;GO:0016070;GO:0044238;GO:0044271;GO:0044237;GO:0043170;GO:0006351;GO:0019438;GO:0016779;GO:0016772;GO:0034062;GO:0003824;GO:0016740;GO:0005488;GO:0003676;GO:0003677;GO:…	K03060	DNA-directed RNA polymerase subunit omega OS=Streptococcus suis (strain 05ZYH33) OX=391295 GN=rpoZ PE=3 SV=1	DNA-directed RNA polymerase, omega subunit [Streptococcus infantarius subsp. infantarius ATCC BAA-102]
gene329	65974.9	21673	110277	5.08822	2.34716	1.74494e-07	3.83456e-06	GO:0044710;GO:0055114;GO:0008152;GO:0016491;GO:0003824;GO:0004497;GO:0016703;GO:0016701;GO:0018580;GO:0016702;GO:0051213;GO:0016627;GO:0016628;GO:0016740;GO:0016746;GO:0016747;GO:0004318;GO:0004312	K02371	Probable nitronate monooxygenase OS=Staphylococcus saprophyticus subsp. saprophyticus (strain ATCC 15305 / DSM 20229) OX=342451 GN=SSP1854 PE=3 SV=1	2-nitropropane dioxygenase [Streptococcus equinus] SDX08432.1 enoyl-[acyl-carrier protein] reductase II [Streptococcus equinus] SEQ09321.1 enoyl-[acyl-carrier protein] reductase II [Streptococcus equinus] SFR81406.1 enoyl-[acyl-carrier protein] reductase II [Streptococcus equinus]
gene1603	328.18	83.9363	572.423	6.81974	2.76972	2.0609e-07	4.40025e-06	-	-	-	hypothetical protein [Streptococcus mutans] BAL70208.1 hypothetical protein SMULJ23_1874 [Streptococcus mutans LJ23] EMB55237.1 hypothetical protein SMU88_06432 [Streptococcus mutans NLML8] EMC17781.1 hypothetical protein SMU77_04740 [Streptococcus mutans NV1996] EMC23285.1 hypothetical protein SMU81_04412 [Streptococcus mutans SF14] EMC30842.1 hypothetical protein SMU86_04656 [Streptococcus muta…
gene427	71.1376	7.36877	134.906	18.3078	4.19439	2.08029e-07	4.40025e-06	GO:0008152;GO:0034641;GO:0006807;GO:0044281;GO:1901360;GO:0006139;GO:0044710;GO:0071704;GO:0009987;GO:0006725;GO:0009116;GO:0055086;GO:0046483;GO:0044238;GO:1901564;GO:1901135;GO:0044237;GO:1901657;GO:0016740;GO:0003824;GO:0016757	K02242	ComF operon protein 3 OS=Bacillus subtilis (strain 168) OX=224308 GN=comFC PE=3 SV=1	amidophosphoribosyltransferase [Streptococcus equinus] SDX04328.1 competence protein ComFC [Streptococcus equinus]
gene1417	2663.48	862.839	4464.11	5.17375	2.37121	2.29334e-07	4.70189e-06	-	-	-	CBS domain-containing protein [Streptococcus equinus] SDW59590.1 CBS domain-containing protein [Streptococcus equinus]
gene648	2083.26	620.17	3546.35	5.71835	2.5156	2.29811e-07	4.70189e-06	-	-	-	hypothetical protein [Streptococcus equinus] SFR64857.1 hypothetical protein SAMN05216416_0515 [Streptococcus equinus]
gene1168	672.912	202.301	1143.52	5.65258	2.49891	2.65608e-07	5.31217e-06	-	-	CRISPR-associated protein Csn2 OS=Streptococcus pyogenes serotype M1 OX=301447 GN=csn2 PE=1 SV=1	type II-A CRISPR-associated protein Csn2 [Streptococcus equinus] KFN86439.1 CRISPR-associated protein Csn2 [Streptococcus equinus ATCC 33317]
gene446	16712.2	5641.71	27782.7	4.92452	2.29998	2.77739e-07	5.49307e-06	GO:0050896;GO:0016310;GO:0009987;GO:0008152;GO:0006950;GO:0044237;GO:0006796;GO:0006793;GO:0035639;GO:0005488;GO:0043167;GO:1901363;GO:1901265;GO:0001882;GO:0043168;GO:0000166;GO:0001883;GO:0032549;GO:0017076;GO:0005524;GO:0036094;GO:0030554;GO:0097159;GO:0032559;GO:0032555;GO:0032550;GO:0032553;GO:0016740;GO:0016301;GO:0003824;GO:0016772	-	Uncharacterized 68.4 kDa protein in HgiDIIM 3'region OS=Herpetosiphon aurantiacus OX=65 PE=4 SV=1	hypothetical protein [Streptococcus pasteurianus]
gene1414	1371.4	440.578	2302.22	5.22545	2.38556	3.0496e-07	5.83686e-06	GO:0022402;GO:0051304;GO:0007049;GO:0009987;GO:0044763;GO:0007059;GO:0044699;GO:0051301;GO:0008152;GO:0090304;GO:0044249;GO:0034641;GO:0006807;GO:0034645;GO:0006139;GO:0044260;GO:1901360;GO:0071704;GO:0006260;GO:1901576;GO:0006725;GO:0009058;GO:0009059;GO:0046483;GO:0044238;GO:0044237;GO:0043170;GO:0006259;GO:0005737;GO:0044424;GO:0044464;GO:0005623;GO:0005622	K06024	Segregation and condensation protein B OS=Streptococcus pyogenes serotype M49 (strain NZ131) OX=471876 GN=scpB PE=3 SV=1	segregation/condensation protein B [Streptococcus equinus] KFN88441.1 segregation protein A [Streptococcus equinus JB1] SDQ30513.1 segregation and condensation protein B [Streptococcus equinus] SFB93025.1 segregation and condensation protein B [Streptococcus equinus] SFL05689.1 segregation and condensation protein B [Streptococcus equinus JB1]
gene1131	2934.04	964.955	4903.12	5.08119	2.34517	3.17526e-07	6.01272e-06	-	-	-	hypothetical protein [Streptococcus equinus] SDO51943.1 hypothetical protein SAMN05216347_101285 [Streptococcus equinus] SEP92504.1 hypothetical protein SAMN05216346_102394 [Streptococcus equinus]
gene1270	1865.9	608.045	3123.75	5.13737	2.36103	3.43148e-07	6.42952e-06	-	-	Uncharacterized protein M6_Spy0510 OS=Streptococcus pyogenes serotype M6 (strain ATCC BAA-946 / MGAS10394) OX=286636 GN=M6_Spy0510 PE=1 SV=1	gas vesicle protein [Streptococcus equinus] SEP88628.1 Gas vesicle protein [Streptococcus equinus] SFB89422.1 Gas vesicle protein [Streptococcus equinus]
gene443	4578.06	1435.15	7720.98	5.37993	2.42759	4.10539e-07	7.39997e-06	-	-	-	hypothetical protein [Streptococcus equinus] SEK54954.1 hypothetical protein SAMN05216373_0699 [Streptococcus equinus]
gene1094	558.927	171.212	946.642	5.52907	2.46704	4.80251e-07	8.38085e-06	GO:0008152;GO:0044248;GO:0044036;GO:0044260;GO:0016998;GO:0071554;GO:0071704;GO:0071840;GO:0009987;GO:0044763;GO:0009056;GO:0044699;GO:0044237;GO:0043170;GO:0007049;GO:0051704;GO:0009405;GO:0022607;GO:0022402;GO:0042742;GO:0051301;GO:0008219;GO:0019835;GO:0051707;GO:0009617;GO:0016043;GO:0016265;GO:0032506;GO:0006952;GO:0006950;GO:0000910;GO:0009607;GO:0000917;GO:0050896;GO:0090529;GO:0044085;GO:…	-	Putative hydrolase SMU_367 OS=Streptococcus mutans serotype c (strain ATCC 700610 / UA159) OX=210007 GN=SMU_367 PE=3 SV=1	amidase [Streptococcus equinus] SFB84971.1 GBS Bsp-like repeat-containing protein [Streptococcus equinus]
gene692	23951.8	4652.12	43251.4	9.29713	3.21679	5.08388e-07	8.78574e-06	GO:0008152;GO:0016311;GO:0009987;GO:0044237;GO:0006796;GO:0006793;GO:0016787;GO:0003824;GO:0016791;GO:0016788;GO:0042578;GO:0008967;GO:0043169;GO:0043167;GO:0046872;GO:0005488;GO:0019120;GO:0018784;GO:0016824	K07025	Putative HAD-hydrolase YfnB OS=Bacillus subtilis (strain 168) OX=224308 GN=yfnB PE=1 SV=1	noncanonical pyrimidine nucleotidase, YjjG family [Streptococcus equinus] SFR64499.1 putative hydrolase of the HAD superfamily [Streptococcus equinus]
gene696	7318.82	2598.56	12039.1	4.63297	2.21194	5.96602e-07	1.01138e-05	GO:0008152;GO:0044710;GO:0055114;GO:0009987;GO:0071704;GO:0044237;GO:0044281;GO:0006082;GO:0043436;GO:0019752;GO:0044238;GO:0006807;GO:1901564;GO:0006520;GO:0009056;GO:1901575;GO:0044282;GO:0044712;GO:0044248;GO:0016054;GO:0046395;GO:1901565;GO:0009063;GO:1901605;GO:1901576;GO:0044249;GO:0009058;GO:0009064;GO:1901566;GO:0044283;GO:0044711;GO:0016053;GO:0008652;GO:0046394;GO:1901360;GO:1901606;GO:…	K00135	Succinate-semialdehyde dehydrogenase [NADP(+)] OS=Deinococcus radiodurans (strain ATCC 13939 / DSM 20539 / JCM 16871 / LMG 4051 / NBRC 15346 / NCIMB 9279 / R1 / VKM B-1422) OX=243230 GN=ssdA PE=3 SV=1	succinate-semialdehyde dehydrogenase [Streptococcus equinus] SDW24726.1 succinate-semialdehyde dehydrogenase / glutarate-semialdehyde dehydrogenase [Streptococcus equinus]
gene1085	2344.41	776.987	3911.82	5.03461	2.33188	6.21765e-07	1.04339e-05	GO:0009987;GO:0044249;GO:0034645;GO:0044267;GO:0044260;GO:0071704;GO:0010467;GO:1901576;GO:0009058;GO:0009059;GO:0008152;GO:0044238;GO:0019538;GO:0044237;GO:0043170;GO:0006412;GO:0022607;GO:0043933;GO:0034622;GO:0044699;GO:0000027;GO:0042273;GO:0071826;GO:0042255;GO:0042254;GO:0016043;GO:0065003;GO:0022618;GO:0071840;GO:0022613;GO:0044763;GO:0070925;GO:0006996;GO:0044085;GO:0003735;GO:0005198;GO:…	K02887	50S ribosomal protein L20 OS=Streptococcus agalactiae serotype V (strain ATCC BAA-611 / 2603 V/R) OX=208435 GN=rplT PE=3 SV=1	50S ribosomal protein L20 [Streptococcus equinus] SEI53324.1 LSU ribosomal protein L20P [Streptococcus equinus]
gene713	4415.51	1499.65	7331.37	4.8887	2.28945	6.27207e-07	1.04339e-05	GO:0044249;GO:0034645;GO:0033692;GO:0009103;GO:1901576;GO:0044264;GO:0044262;GO:0044260;GO:0016051;GO:0071704;GO:0006629;GO:0009987;GO:0000271;GO:0044710;GO:0034637;GO:0009058;GO:0009059;GO:0008152;GO:0044723;GO:0044255;GO:0008610;GO:0008653;GO:0044238;GO:0005975;GO:0005976;GO:1901137;GO:1901135;GO:0044237;GO:0043170;GO:0044699;GO:0044763;GO:0006818;GO:0034219;GO:0008643;GO:0071702;GO:0015672;GO:…	-	Capsular polysaccharide biosynthesis protein CpsC OS=Streptococcus pneumoniae serotype 4 (strain ATCC BAA-334 / TIGR4) OX=170187 GN=cpsC PE=3 SV=1	capsular biosynthesis protein CpsC [Streptococcus equinus] SDW25705.1 polysaccharide export protein, MPA1 family [Streptococcus equinus]
gene1654	315.126	84.8446	545.408	6.42831	2.68444	6.72651e-07	1.08847e-05	-	-	Uncharacterized protein YxjI OS=Bacillus subtilis (strain 168) OX=224308 GN=yxjI PE=3 SV=1	hypothetical protein [Streptococcus equinus] SDQ37657.1 Uncharacterized protein YxjI [Streptococcus equinus]
gene724	44180.5	15318.8	73042.2	4.76813	2.25342	7.04068e-07	1.11924e-05	GO:0008152;GO:0071704;GO:0000271;GO:0044238;GO:0016051;GO:1901576;GO:0044723;GO:0005976;GO:0043170;GO:0009058;GO:0009059;GO:0005975;GO:0016020	K03328	Putative O-antigen transporter OS=Escherichia coli (strain K12) OX=83333 GN=rfbX PE=1 SV=4	flippase [Streptococcus equinus] SDQ28223.1 Membrane protein involved in the export of O-antigen and teichoic acid [Streptococcus equinus]
gene564	10949.6	3876.43	18022.7	4.64931	2.21702	7.27955e-07	1.14669e-05	GO:0006200;GO:0044710;GO:0008152;GO:0009987;GO:0044237;GO:0046434;GO:0009166;GO:0009167;GO:0044281;GO:0009161;GO:0046130;GO:1901360;GO:0009169;GO:0009199;GO:0042454;GO:0009207;GO:0009205;GO:0009203;GO:0046034;GO:0046128;GO:0046483;GO:0009164;GO:1901564;GO:1901565;GO:0034641;GO:0006163;GO:0019637;GO:0009141;GO:0009143;GO:0009144;GO:0009146;GO:0006807;GO:0006195;GO:1901575;GO:1901361;GO:0009150;GO:…	K01990	Fluoroquinolones export ATP-binding protein MT2762 OS=Mycobacterium tuberculosis (strain CDC 1551 / Oshkosh) OX=83331 GN=MT2762 PE=3 SV=1	ABC transporter ATP-binding protein [Streptococcus equinus] KFN87500.1 bacitracin ABC transporter ATP-binding protein [Streptococcus equinus JB1] SFL12289.1 ABC-2 type transport system ATP-binding protein [Streptococcus equinus JB1]
gene1760	2343.01	646.647	4039.38	6.24664	2.64308	8.19792e-07	1.28003e-05	-	-	-	variable surface protein mvspG [Streptococcus equinus] SDO90465.1 hypothetical protein SAMN05216347_10362 [Streptococcus equinus]
gene1154	4096.99	1429.6	6764.38	4.73164	2.24234	9.70914e-07	1.50281e-05	-	-	-	hypothetical protein [Streptococcus equinus] SFB86757.1 hypothetical protein SAMN05216408_0372 [Streptococcus equinus]
gene1000	5818.52	2151.53	9485.5	4.40872	2.14036	1.18191e-06	1.77111e-05	GO:0009987;GO:0016310;GO:0006796;GO:0044237;GO:0008152;GO:0006793;GO:0044238;GO:0044710;GO:0006629;GO:0071704;GO:0006720;GO:0009058;GO:0044249;GO:0008299;GO:1901576;GO:0044255;GO:0008610;GO:0016301;GO:0016740;GO:0003824;GO:0016772;GO:0035639;GO:0005488;GO:0043167;GO:1901363;GO:0001883;GO:0001882;GO:0043168;GO:0000166;GO:1901265;GO:0032549;GO:0017076;GO:0005524;GO:0036094;GO:0030554;GO:0016773;GO:…	K00869	Mevalonate kinase OS=Pyrococcus horikoshii (strain ATCC 700860 / DSM 12428 / JCM 9974 / NBRC 100139 / OT-3) OX=70601 GN=mvk PE=3 SV=1	mevalonate kinase [Streptococcus equinus] SDQ19384.1 mevalonate kinase [Streptococcus equinus] SFQ70426.1 mevalonate kinase [Streptococcus equinus]
gene428	41914.1	14803.1	69025.1	4.66289	2.22122	1.22044e-06	1.78335e-05	GO:0044238;GO:0008152;GO:0005737;GO:0032991;GO:0005840;GO:0043232;GO:0044464;GO:0044444;GO:0005623;GO:0030529;GO:0043229;GO:0043228;GO:0044424;GO:0005622;GO:0043226	K05808	Ribosome hibernation promotion factor OS=Streptococcus pyogenes serotype M6 (strain ATCC BAA-946 / MGAS10394) OX=286636 GN=hpf PE=1 SV=1	ribosomal subunit interface protein [Streptococcus equinus] SDQ60509.1 SSU ribosomal protein S30P [Streptococcus equinus] SDP12045.1 SSU ribosomal protein S30P [Streptococcus equinus]
gene1116	1854.37	647.03	3061.7	4.73194	2.24243	1.31137e-06	1.89775e-05	GO:0071704;GO:0044238;GO:0034645;GO:0044260;GO:0044267;GO:0019538;GO:0009987;GO:0010467;GO:0044237;GO:0043170;GO:0044249;GO:0009058;GO:0009059;GO:0008152;GO:1901576;GO:0006412;GO:0003735;GO:0005198;GO:0005737;GO:0032991;GO:0005840;GO:0043232;GO:0044464;GO:0044444;GO:0005623;GO:0030529;GO:0043229;GO:0043228;GO:0044424;GO:0005622;GO:0043226	K02970	30S ribosomal protein S21 OS=Streptococcus uberis (strain ATCC BAA-854 / 0140J) OX=218495 GN=rpsU PE=3 SV=1	30S ribosomal protein S21 [Streptococcus sp. NZ1587]
gene717	16644.2	5476.44	27811.9	5.07847	2.34439	1.32445e-06	1.90122e-05	GO:0008152;GO:0003824;GO:0016740;GO:0016757	-	-	hypothetical protein [Butyrivibrio fibrisolvens]
gene1234	712.127	241.021	1183.23	4.90926	2.29551	1.49706e-06	2.13182e-05	GO:0008152;GO:0003824;GO:0016787	-	-	alpha/beta hydrolase [Streptococcus equinus] SFL02473.1 Alpha/beta hydrolase family protein [Streptococcus equinus JB1]
gene1714	19757.8	7561.76	31953.8	4.22571	2.07919	1.6348e-06	2.30948e-05	GO:0090305;GO:0090304;GO:0034641;GO:0006807;GO:0044699;GO:0006139;GO:0051716;GO:0044260;GO:0071704;GO:1901360;GO:0006281;GO:0009987;GO:0006725;GO:0006974;GO:0006950;GO:0044763;GO:0008152;GO:0046483;GO:0006310;GO:0044238;GO:0050896;GO:0044237;GO:0043170;GO:0033554;GO:0006259;GO:0016787;GO:0004518;GO:0097159;GO:0016788;GO:0003824;GO:0005488;GO:0003676;GO:1901363;GO:0005737;GO:0044424;GO:0044464;GO:…	K07447	Putative pre-16S rRNA nuclease OS=Streptococcus thermophilus (strain ATCC BAA-250 / LMG 18311) OX=264199 GN=stu1960 PE=3 SV=1	Holliday junction resolvase RuvX [Streptococcus equinus] KUE94521.1 crossover junction endodeoxyribonuclease RuvA [Streptococcus equinus]
gene487	9042.7	3309.84	14775.6	4.46413	2.15838	1.66894e-06	2.33914e-05	GO:0007049;GO:0009987;GO:0044699;GO:0051301;GO:0044763;GO:0000910;GO:0000003;GO:0032505;GO:0019954;GO:0022402;GO:0043093;GO:0016020;GO:0044464;GO:0005623;GO:0071944;GO:0005886;GO:0032153;GO:0016021;GO:0044425;GO:0031224;GO:0044459;GO:0005887;GO:0031226;GO:0032155	K03589	Cell division protein DivIB OS=Streptococcus pyogenes serotype M2 (strain MGAS10270) OX=370552 GN=divIB PE=3 SV=1	cell division protein FtsQ [Streptococcus sp. 45]
gene1461	3039.75	1105.59	4973.91	4.49889	2.16957	1.83697e-06	2.53474e-05	GO:0080090;GO:0019222;GO:0031326;GO:0031323;GO:0050789;GO:2000112;GO:0060255;GO:0065007;GO:0010468;GO:0019219;GO:0009889;GO:0050794;GO:0051171;GO:2001141;GO:0051252;GO:0006355;GO:0010556;GO:0009892;GO:0031327;GO:0031324;GO:0010629;GO:0010605;GO:0009890;GO:2000113;GO:0048519;GO:0045934;GO:0045892;GO:0051172;GO:0051253;GO:0010558;GO:0048523;GO:0097159;GO:0005488;GO:1901363;GO:0003700;GO:0000166;GO:…	-	HTH-type transcriptional activator mta OS=Bacillus subtilis (strain 168) OX=224308 GN=mta PE=1 SV=1	MerR family transcriptional regulator [Streptococcus equinus] SDW61669.1 DNA-binding transcriptional regulator, MerR family [Streptococcus equinus]
gene796	1327.57	475.93	2179.22	4.57887	2.19499	1.88146e-06	2.57616e-05	GO:0008152;GO:0044710;GO:0055114;GO:0009987;GO:0044237;GO:0071704;GO:0044281;GO:0019752;GO:0043436;GO:0006082;GO:0044249;GO:1901576;GO:0032787;GO:0009058;GO:0006637;GO:0006732;GO:0009108;GO:0006090;GO:0051186;GO:0051188;GO:0035383;GO:0035384;GO:0006084;GO:0006085;GO:0006086;GO:0071616;GO:0006793;GO:0003824;GO:0016491;GO:0016624;GO:0016903;GO:0004738;GO:0004739;GO:0005488;GO:0043167;GO:0046872;GO:…	K00162	Pyruvate dehydrogenase E1 component subunit beta-1, mitochondrial OS=Arabidopsis thaliana OX=3702 GN=PDH2 PE=1 SV=2	alpha-ketoacid dehydrogenase subunit beta [Streptococcus equinus] SDW29956.1 pyruvate dehydrogenase E1 component beta subunit [Streptococcus equinus] SFC07315.1 pyruvate dehydrogenase E1 component beta subunit [Streptococcus equinus]
gene952	2137.47	118.314	4156.63	35.1323	5.13473	2.00128e-06	2.69869e-05	-	-	-	hypothetical protein [Streptococcus equinus]
gene1546	6435.47	2286.75	10584.2	4.62848	2.21054	2.06544e-06	2.76427e-05	GO:0008152;GO:0004177;GO:0016787;GO:0008238;GO:0003824;GO:0070011;GO:0008233	-	-	hypothetical protein [Streptococcus equinus] SEQ20869.1 Uncharacterized membrane protein [Streptococcus equinus] SFB97171.1 Uncharacterized membrane protein [Streptococcus equinus] SFR71133.1 Uncharacterized membrane protein [Streptococcus equinus]
gene896	4133.47	1541.84	6725.09	4.36172	2.1249	2.26061e-06	2.99928e-05	GO:0009987;GO:0008152;GO:0006796;GO:0006793;GO:0044237;GO:0016310;GO:0071704;GO:0044238;GO:0046129;GO:0015936;GO:0015937;GO:0006732;GO:0044249;GO:0034641;GO:0009165;GO:0009108;GO:0009163;GO:0072521;GO:0072522;GO:1901362;GO:0009259;GO:1901360;GO:0006139;GO:0044710;GO:0051186;GO:0090407;GO:0042278;GO:0033875;GO:0051188;GO:0042455;GO:0046483;GO:0018130;GO:0046390;GO:1901576;GO:0006725;GO:0009152;GO:…	K00867	Pantothenate kinase OS=Streptococcus agalactiae serotype V (strain ATCC BAA-611 / 2603 V/R) OX=208435 GN=coaA PE=3 SV=1	type I pantothenate kinase [Streptococcus equinus] SEP57245.1 pantothenate kinase [Streptococcus equinus]
gene1356	6418.93	2460.55	10377.3	4.21747	2.07638	2.37888e-06	3.11353e-05	GO:0090305;GO:0009987;GO:0008152;GO:0044237;GO:0090304;GO:0034641;GO:0006807;GO:0006139;GO:0071704;GO:1901360;GO:0006725;GO:0046483;GO:0044238;GO:0043170;GO:0044699;GO:0051716;GO:0006974;GO:0006950;GO:0044763;GO:0050896;GO:0033554;GO:0044260;GO:0006259;GO:0006281;GO:0004518;GO:0016787;GO:0016788;GO:0003824;GO:0004519;GO:0005488;GO:0003676;GO:0003677;GO:1901363;GO:0097159;GO:0004527;GO:0016796;GO:…	K01142	Exodeoxyribonuclease OS=Streptococcus pneumoniae (strain ATCC BAA-255 / R6) OX=171101 GN=exoA PE=3 SV=1	exodeoxyribonuclease III [Streptococcus equinus] SDQ28804.1 exodeoxyribonuclease-3 [Streptococcus equinus]
gene984	7679.01	2945.11	12412.9	4.21475	2.07545	2.89421e-06	3.70625e-05	GO:0008152;GO:0019538;GO:0071704;GO:0044238;GO:0043170;GO:0006950;GO:0050896;GO:0009266;GO:0051604;GO:0009628;GO:0016485;GO:0009408;GO:0010467;GO:0006508;GO:0009987;GO:0044237;GO:0044710;GO:0009166;GO:0009164;GO:0044281;GO:0046130;GO:1901360;GO:0009199;GO:0042454;GO:0009207;GO:0009205;GO:0009203;GO:0046128;GO:0046483;GO:1901564;GO:1901565;GO:0034641;GO:0006163;GO:0019637;GO:0009141;GO:0009143;GO:…	K04086	Probable ATP-dependent Clp protease ATP-binding subunit OS=Streptococcus pyogenes serotype M6 (strain ATCC BAA-946 / MGAS10394)OX=286636 GN=clpC PE=1 SV=1	ATP-dependent Clp protease ATP-binding subunit ClpL [Streptococcus sp. 45]
gene716	20259.5	7642.98	32876.1	4.30147	2.10483	3.02417e-06	3.84502e-05	GO:0008152;GO:0009058;GO:0016740;GO:0003824;GO:0016757	K19424	Putative glycosyltransferase EpsF OS=Bacillus subtilis (strain 168) OX=224308 GN=epsF PE=2 SV=1	glycosyl transferase family 1 [Streptococcus equinus] KEY48255.1 glycosyl transferase family 1 [Streptococcus equinus]
gene1532	809.77	291.07	1328.47	4.56409	2.19033	3.30675e-06	4.14507e-05	GO:0008152;GO:0016311;GO:0009987;GO:0044237;GO:0006796;GO:0006793;GO:0003824;GO:0016787;GO:0016791;GO:0016788;GO:0042578;GO:0008962;GO:0016020	-	Uncharacterized protein MJ0374 OS=Methanocaldococcus jannaschii (strain ATCC 43067 / DSM 2661 / JAL-1 / JCM 10045 / NBRC 100440) OX=243232 GN=MJ0374 PE=4 SV=1	phosphatase PAP2 family protein [Streptococcus equinus] SEQ21346.1 PAP2 superfamily protein [Streptococcus equinus]
gene832	351.341	111.109	591.574	5.32428	2.41259	3.68167e-06	4.56292e-05	-	-	-	hypothetical protein [Streptococcus equinus] SDQ14130.1 hypothetical protein SAMN04488495_0434 [Streptococcus equinus] SEN57301.1 hypothetical protein SAMN04488496_0438 [Streptococcus equinus]
gene1222	1093.53	405.397	1781.66	4.39485	2.13581	4.32655e-06	5.27484e-05	-	-	Protein YdcF OS=Escherichia coli (strain K12) OX=83333 GN=ydcF PE=1 SV=3	hypothetical protein [Streptococcus gallolyticus] EFM30112.1 hypothetical protein HMPREF9352_0705 [Streptococcus gallolyticus subsp. gallolyticus TX20005]
gene189	612.141	130.404	1093.88	8.38841	3.0684	8.82053e-06	9.75189e-05	GO:0051179;GO:0044699;GO:0008643;GO:0071702;GO:0006810;GO:0044765;GO:0051234;GO:0034219;GO:0015992;GO:0015672;GO:0006818;GO:0006812;GO:0006811;GO:0009401;GO:0034220;GO:0044763;GO:0055085;GO:0009987;GO:0008152;GO:0015291;GO:1901476;GO:0005402;GO:0015144;GO:0022804;GO:0015295;GO:0015294;GO:0005351;GO:0015293;GO:0051119;GO:0005215;GO:0008324;GO:0022891;GO:0022892;GO:0015075;GO:0022857;GO:0016740;GO:…	K02759	Lichenan-specific phosphotransferase enzyme IIA component OS=Bacillus subtilis (strain 168) OX=224308 GN=licA PE=2 SV=1	PTS cellobiose transporter subunit IIA [Streptococcus equinus] SFC34246.1 PTS system, cellobiose-specific IIA component [Streptococcus equinus]
gene260	537.18	192.145	882.215	4.5914	2.19893	1.07648e-05	0.000114423	GO:0090305;GO:0090304;GO:0034641;GO:0006807;GO:0006139;GO:1901360;GO:0071704;GO:0009987;GO:0006725;GO:0008152;GO:0046483;GO:0044238;GO:0044237;GO:0043170;GO:0044260;GO:0010467;GO:0016070;GO:0006396;GO:0034660;GO:0071840;GO:0042254;GO:0006364;GO:0022613;GO:0034470;GO:0016072;GO:0044085;GO:0016787;GO:0004518;GO:0004540;GO:0016788;GO:0003824;GO:0016893;GO:0004519;GO:0004521;GO:0004525;GO:0016891;GO:…	K11145	Mini-ribonuclease 3 OS=Streptococcus pneumoniae (strain ATCC BAA-255 / R6) OX=171101 GN=mrnC PE=3 SV=1	Mini-ribonuclease 3 [Streptococcus equinus] SCW54473.1 ribonuclease-3 family protein [Streptococcus equinus]
gene1550	16081.3	6008.73	26153.8	4.35264	2.12189	1.09962e-05	0.000115137	GO:0044238;GO:0019538;GO:0043170;GO:0071704;GO:0008152;GO:0006508;GO:0004177;GO:0008238;GO:0016787;GO:0008239;GO:0003824;GO:0070011;GO:0008233;GO:0017171;GO:0008236;GO:0005737;GO:0044464;GO:0005623;GO:0005622;GO:0044424	K01281	Xaa-Pro dipeptidyl-peptidase OS=Streptococcus macedonicus OX=59310 GN=pepX PE=3 SV=1	Xaa-Pro dipeptidyl-peptidase [Streptococcus equinus] SFR71098.1 X-Pro dipeptidyl-peptidase [Streptococcus equinus]
gene991	9933.84	4142.95	15724.7	3.79554	1.9243	1.21794e-05	0.000124594	GO:0008152;GO:0044710;GO:0009987;GO:0044237;GO:0019752;GO:0043436;GO:0044281;GO:1901360;GO:0071704;GO:0006520;GO:1901605;GO:0044238;GO:0006725;GO:0009058;GO:1901564;GO:0046483;GO:0006082;GO:0044249;GO:0006807;GO:0034641;GO:0044283;GO:1901576;GO:1901362;GO:0055114;GO:1901566;GO:1901607;GO:0018130;GO:0044711;GO:0008652;GO:0044271;GO:0046394;GO:0016053;GO:0019438;GO:1901293;GO:0009165;GO:0009069;GO:…	K00287	Dihydrofolate reductase OS=Streptococcus pneumoniae serotype 4 (strain ATCC BAA-334 / TIGR4) OX=170187 GN=dhfR PE=1 SV=2	dihydrofolate reductase [Streptococcus equinus] SDO56598.1 dihydrofolate reductase [Streptococcus equinus]
gene1465	5224.57	2173.86	8275.28	3.80672	1.92855	1.30782e-05	0.000133024	GO:0008152;GO:0003824;GO:0016787;GO:0016801;GO:0016803;GO:0008908;GO:0004463	-	Uncharacterized isochorismatase family protein HVO_2328 OS=Haloferax volcanii (strain ATCC 29605 / DSM 3757 / JCM 8879 /NBRC 14742 / NCIMB 2012 / VKM B-1768 / DS2) OX=309800 GN=HVO_2328 PE=1 SV=1	cysteine hydrolase [Streptococcus equinus] SEP81817.1 Nicotinamidase-related amidase [Streptococcus equinus]
gene815	337.991	122.71	553.272	4.50878	2.17274	1.34602e-05	0.000135452	GO:0097159;GO:0005488;GO:0003676;GO:0003677;GO:1901363;GO:0043565	-	Cryptic phage CTXphi transcriptional repressor RstR OS=Vibrio cholerae serotype O1 (strain ATCC 39315 / El Tor Inaba N16961)OX=243277 GN=rstR1 PE=4 SV=1	XRE family transcriptional regulator [Streptococcus equinus] SDQ11278.1 Helix-turn-helix [Streptococcus equinus]
gene1799	5318.18	2066.13	8570.22	4.14795	2.0524	1.36179e-05	0.000136179	-	-	Uncharacterized protein YfhO OS=Bacillus subtilis (strain 168) OX=224308 GN=yfhO PE=4 SV=2	copper ABC transporter permease [Streptococcus equinus] SDQ42763.1 Uncharacterized membrane protein YfhO [Streptococcus equinus]
gene223	4486.12	917.342	8054.9	8.7807	3.13434	1.42844e-05	0.00014142	GO:0008152;GO:0005975;GO:0071704;GO:0044238;GO:0009987;GO:0044237;GO:0044723;GO:0044262;GO:0009311;GO:0005984;GO:0016052;GO:1901575;GO:0009056;GO:0005991;GO:0009313;GO:0046352;GO:0044724;GO:0044275;GO:0005993;GO:0003824;GO:0043169;GO:0005488;GO:0043167;GO:0016787;GO:0016798;GO:0004553;GO:0015926;GO:0015927;GO:0008788;GO:0004558;GO:0016853;GO:0047471;GO:0016866;GO:0004574;GO:0032450;GO:0016740;GO:…	K01215	Glucan 1,6-alpha-glucosidase OS=Streptococcus mutans serotype c (strain ATCC 700610 / UA159) OX=210007 GN=dexB PE=1 SV=2	glucohydrolase [Streptococcus equinus] SDQ56565.1 glucan 1,6-alpha-glucosidase [Streptococcus equinus]
gene1521	6651.1	2762.63	10539.6	3.81506	1.9317	1.43009e-05	0.00014142	GO:0016310;GO:0009987;GO:0044237;GO:0006796;GO:0008152;GO:0006793;GO:0035639;GO:0005488;GO:0043167;GO:1901363;GO:1901265;GO:0001882;GO:0043168;GO:0000166;GO:0001883;GO:0032549;GO:0017076;GO:0005524;GO:0036094;GO:0030554;GO:0032559;GO:0097159;GO:0032555;GO:0032550;GO:0032553;GO:0016740;GO:0016301;GO:0003824;GO:0016772	-	-	ATP-binding protein [Streptococcus equinus] SFB96299.1 two-component system, NarL family, secretion system sensor histidine kinase SalK [Streptococcus equinus]
gene798	2324.38	946.086	3702.66	3.91367	1.96852	1.53922e-05	0.00015137	GO:0008152;GO:0044710;GO:0009987;GO:0055114;GO:0019725;GO:0050789;GO:0065007;GO:0065008;GO:0050794;GO:0044699;GO:0045454;GO:0042592;GO:0044763;GO:0016491;GO:0003824;GO:0005488;GO:0043167;GO:1901363;GO:1901265;GO:0043168;GO:0050662;GO:0050660;GO:0000166;GO:0036094;GO:0048037;GO:0097159;GO:0016668;GO:0016667;GO:0016651;GO:0004148;GO:0016152;GO:0016722;GO:0016723;GO:0044464;GO:0005623;GO:0005737;GO:…	K00382	Dihydrolipoyl dehydrogenase OS=Azotobacter vinelandii OX=354 PE=1 SV=1	dihydrolipoamide dehydrogenase [Streptococcus sp. 45]
gene1776	7272.69	3043.89	11501.5	3.77855	1.91783	1.67555e-05	0.000163872	GO:0071704;GO:0044238;GO:0034645;GO:0044260;GO:0044267;GO:0019538;GO:0009987;GO:0010467;GO:0044237;GO:0043170;GO:0044249;GO:0009058;GO:0009059;GO:0008152;GO:1901576;GO:0006412;GO:0003735;GO:0005198;GO:0097159;GO:0019843;GO:0005488;GO:0003676;GO:1901363;GO:0003723;GO:0005737;GO:0044464;GO:0044444;GO:0005623;GO:0044424;GO:0005622;GO:0032991;GO:0005840;GO:0043232;GO:0030529;GO:0043229;GO:0043228;GO:…	K02939	50S ribosomal protein L9 OS=Streptococcus mutans serotype c (strain ATCC 700610 / UA159) OX=210007 GN=rplI PE=3 SV=1	50S ribosomal protein L9 [Streptococcus equinus] SFR82153.1 large subunit ribosomal protein L9 [Streptococcus equinus]
gene159	110.031	25.7241	194.338	7.55472	2.91738	1.7207e-05	0.00016672	GO:0008152;GO:0071704;GO:0044723;GO:0044238;GO:0005975;GO:0005996;GO:0019321;GO:0019323;GO:0046365;GO:0051167;GO:1901576;GO:0019569;GO:0019568;GO:0090407;GO:0019566;GO:1901575;GO:0009987;GO:0046373;GO:0009058;GO:0009056;GO:0044724;GO:1901137;GO:1901135;GO:0016052;GO:0044237;GO:1901159;GO:0006796;GO:0019572;GO:0006793;GO:0019637;GO:0019318;GO:0006004;GO:0016853;GO:0003824;GO:0008733;GO:0016861;GO:…	K01804	L-arabinose isomerase OS=Oceanobacillus iheyensis (strain DSM 14371 / CIP 107618 / JCM 11309 / KCTC 3954 / HTE831) OX=221109 GN=araA PE=3 SV=2	L-arabinose isomerase [Streptococcus equinus] SDI96686.1 L-arabinose isomerase [Streptococcus equinus] SDW95034.1 L-arabinose isomerase [Streptococcus equinus] SEL15583.1 L-arabinose isomerase [Streptococcus equinus] SEP92637.1 L-arabinose isomerase [Streptococcus equinus] SEI72809.1 L-arabinose isomerase [Streptococcus equinus] SEQ02037.1 L-arabinose isomerase [Streptococcus equinus] SFR79102.1 …
gene1520	3026.97	1247.79	4806.15	3.85172	1.9455	1.88787e-05	0.000180667	GO:0035556;GO:0032774;GO:0019222;GO:0031326;GO:0031323;GO:0090304;GO:0044249;GO:0034641;GO:0006807;GO:0023052;GO:0007165;GO:0034645;GO:1901576;GO:1901362;GO:0050789;GO:0044699;GO:0080090;GO:0006139;GO:0051716;GO:0044260;GO:0071704;GO:0000160;GO:2000112;GO:0060255;GO:0010467;GO:0065007;GO:1901360;GO:0010468;GO:0018130;GO:0044700;GO:0019219;GO:0006725;GO:0009987;GO:0009889;GO:0050794;GO:0009058;GO:…	K07691	Uncharacterized transcriptional regulatory protein YvfU OS=Bacillus subtilis (strain 168) OX=224308 GN=yvfU PE=3 SV=1	DNA-binding response regulator [Streptococcus equinus] SDW64438.1 two component transcriptional regulator, LuxR family [Streptococcus equinus]
gene721	45118.9	19505.1	70732.7	3.62636	1.85852	2.43313e-05	0.00022558	GO:0008152;GO:0003824;GO:0016740;GO:0016757	-	-	hypothetical protein [Clostridium disporicum] CUO42297.1 putative glycosyltransferase [Clostridium disporicum]
gene1434	14038.4	5956.75	22120.1	3.71345	1.89276	2.44589e-05	0.00022558	GO:0042254;GO:0071840;GO:0022613;GO:0044085;GO:0008152;GO:0009987;GO:0005488;GO:0035639;GO:0000166;GO:1901363;GO:0001883;GO:0001882;GO:0043168;GO:0019001;GO:0043167;GO:0032561;GO:1901265;GO:0032549;GO:0017076;GO:0005525;GO:0036094;GO:0097159;GO:0032555;GO:0032550;GO:0032553;GO:0003824;GO:0016787;GO:0017111;GO:0016818;GO:0016817;GO:0016462	K03977	GTPase Der OS=Streptococcus agalactiae serotype V (strain ATCC BAA-611 / 2603 V/R) OX=208435 GN=der PE=3 SV=1	ribosome biogenesis GTPase Der [Streptococcus equinus] SFB93635.1 GTP-binding protein [Streptococcus equinus]
gene1641	259.857	39.6572	480.056	12.1052	3.59755	2.54557e-05	0.000233332	-	-	UPF0337 protein M6_Spy1542 OS=Streptococcus pyogenes serotype M6 (strain ATCC BAA-946 / MGAS10394) OX=286636 GN=M6_Spy1542 PE=3 SV=1	CsbD family protein [Streptococcus equinus] KFN88592.1 hypothetical protein H702_02245 [Streptococcus equinus JB1] SDW70198.1 CsbD-like [Streptococcus equinus] SEQ33732.1 CsbD-like [Streptococcus equinus] SFL29485.1 CsbD-like [Streptococcus equinus JB1]
gene1170	761.177	308.816	1213.54	3.92964	1.9744	2.9037e-05	0.000262365	GO:0090305;GO:0051607;GO:0090304;GO:0034641;GO:0006807;GO:0044699;GO:0006139;GO:0044260;GO:0009615;GO:1901360;GO:0016043;GO:0071704;GO:0071840;GO:0051704;GO:0009987;GO:0006725;GO:0006952;GO:0006950;GO:0044763;GO:0008152;GO:0043571;GO:0043570;GO:0051707;GO:0046483;GO:0006996;GO:0044238;GO:0009607;GO:0051276;GO:0050896;GO:0044237;GO:0043170;GO:0002376;GO:0002252;GO:0006259;GO:0016787;GO:0043169;GO:…	-	CRISPR-associated endonuclease Cas1 OS=Streptococcus thermophilus OX=1308 GN=cas1 PE=1 SV=1	type II CRISPR-associated endonuclease Cas1 [Streptococcus equinus] SDL44884.1 CRISPR-associated endonuclease Cas1 [Streptococcus equinus] SEI52126.1 CRISPR-associated endonuclease Cas1 [Streptococcus equinus] SFF78102.1 CRISPR-associated endonuclease Cas1 [Streptococcus equinus]
gene935	846.728	354.855	1338.6	3.77224	1.91542	3.20055e-05	0.000286281	GO:0006810;GO:0009987;GO:0055085;GO:0044765;GO:0044763;GO:0051234;GO:0051179;GO:0044699;GO:0044425;GO:0016021;GO:0016020;GO:0031224	-	-	transporter [Streptococcus equinus] SFB81127.1 hypothetical protein SAMN05216408_0136 [Streptococcus equinus]
gene722	22558.9	9797.19	35320.7	3.60518	1.85007	3.23565e-05	0.000287973	GO:0009987;GO:0090304;GO:0034641;GO:0006807;GO:0006139;GO:0044260;GO:0071704;GO:1901360;GO:0006725;GO:0008152;GO:0046483;GO:0044238;GO:0044237;GO:0043170;GO:0006259;GO:0015074;GO:0003676;GO:0005488;GO:1901363;GO:0097159;GO:0003677	K07497	Insertion element IS600 uncharacterized 31 kDa protein OS=Shigella sonnei OX=624 PE=4 SV=1	hypothetical protein [Streptococcus equinus]
gene1104	8928.71	3836.8	14020.6	3.65425	1.86958	3.28685e-05	0.000291074	GO:0008152;GO:0003824;GO:0016740;GO:0016757	-	Polyprenol monophosphomannose synthase OS=Mycobacterium smegmatis (strain ATCC 700084 / mc(2)155) OX=246196 GN=ppm1 PE=1 SV=1	glycosyl transferase [Streptococcus lutetiensis] AGS05745.1 putative glycosyl transferase [Streptococcus lutetiensis 033]
gene1367	4153.63	1825.1	6482.16	3.55167	1.8285	3.3182e-05	0.000292396	GO:0055070;GO:0050801;GO:0042592;GO:0055076;GO:0065007;GO:0065008;GO:0055065;GO:0055080;GO:0048878;GO:0044699;GO:0009987;GO:0044763;GO:0030003;GO:0046916;GO:0019725;GO:0006878;GO:0006875;GO:0006873;GO:0055082;GO:0043169;GO:0005507;GO:0046914;GO:0043167;GO:0005488;GO:0046872;GO:0005737;GO:0044424;GO:0044464;GO:0005623;GO:0005622	K06201	Copper homeostasis protein CutC OS=Streptococcus pyogenes serotype M6 (strain ATCC BAA-946 / MGAS10394) OX=286636 GN=cutC PE=1 SV=1	copper homeostasis protein [Streptococcus sp. 45]
gene239	9686.67	3289.93	16083.4	4.88867	2.28944	3.77266e-05	0.000330804	GO:0044238;GO:0005975;GO:0071704;GO:0005996;GO:0019318;GO:0006012;GO:0008152;GO:0044723;GO:0016779;GO:0016772;GO:0008108;GO:0003824;GO:0016740;GO:0070569;GO:0005737;GO:0044424;GO:0044464;GO:0005623;GO:0005622	K00965	Galactose-1-phosphate uridylyltransferase OS=Streptococcus mutans serotype c (strain ATCC 700610 / UA159) OX=210007 GN=galT PE=3 SV=2	UTP-hexose-1-phosphate uridylyltransferase [Streptococcus equinus]
gene104	241.566	83.8719	399.259	4.76035	2.25107	3.84811e-05	0.000335766	-	-	-	hypothetical protein [Streptococcus equinus] SDW92665.1 hypothetical protein SAMN05216415_1478 [Streptococcus equinus]
gene808	209.257	72.0563	346.458	4.80816	2.26549	4.52129e-05	0.000383233	-	-	Copper-sensing transcriptional repressor RicR OS=Mycobacterium tuberculosis (strain ATCC 25618 / H37Rv) OX=83332 GN=ricR PE=1 SV=1	hypothetical protein [Streptococcus equinus] SDQ11154.1 DNA-binding transcriptional regulator, FrmR family [Streptococcus equinus]
gene157	177.292	59.4748	295.109	4.96192	2.3109	4.73891e-05	0.000397889	GO:0071704;GO:0008152;GO:0044238;GO:0005975;GO:0009987;GO:0044237;GO:0016310;GO:0006796;GO:0006793;GO:0044262;GO:0046835;GO:0016773;GO:0016772;GO:0003824;GO:0016740;GO:0016301;GO:0019200;GO:0008741	-	Xylulose kinase OS=Haemophilus influenzae (strain ATCC 51907 / DSM 11121 / KW20 / Rd) OX=71421 GN=xylB PE=3 SV=1	ATPase [Streptococcus equinus] SDI96618.1 Sugar (pentulose or hexulose) kinase [Streptococcus equinus] SDL70149.1 Sugar (pentulose or hexulose) kinase [Streptococcus equinus] SEP92676.1 Sugar (pentulose or hexulose) kinase [Streptococcus equinus]
gene1442	67936.7	31506.2	104367	3.31259	1.72796	4.83935e-05	0.000404415	-	K03744	Protein LemA OS=Streptococcus gordonii (strain Challis / ATCC 35105 / BCRC 15272 / CH1 / DL1 / V288) OX=467705 GN=lemA PE=2 SV=1	LemA family protein [Streptococcus infantarius subsp. infantarius ATCC BAA-102]
gene21	1248.02	243.612	2252.43	9.24597	3.20882	5.00556e-05	0.000414414	GO:0022604;GO:0065008;GO:0022603;GO:0050793;GO:0050794;GO:0008360;GO:0065007;GO:0051128;GO:0050789;GO:0016020;GO:0016021;GO:0044425;GO:0031224	K03571	-	rod shape-determining protein MreD [Streptococcus infantarius subsp. infantarius ATCC BAA-102]
gene1475	12741.7	5686.73	19796.6	3.4812	1.79958	6.18653e-05	0.000502832	GO:0008152;GO:0003824;GO:0016787;GO:0008936;GO:0016810;GO:0016811;GO:0008908;GO:0016801;GO:0004463;GO:0016803	-	Uncharacterized isochorismatase family protein PncA OS=Bacillus subtilis (strain 168) OX=224308 GN=pncA PE=3 SV=1	cysteine hydrolase [Streptococcus equinus] EFW88680.1 isochorismatase family protein [Streptococcus equinus ATCC 9812] KFN88382.1 isochorismatase [Streptococcus equinus JB1] SDQ32331.1 Nicotinamidase-related amidase [Streptococcus equinus] SDP02031.1 Nicotinamidase-related amidase [Streptococcus equinus] SEP81458.1 Nicotinamidase-related amidase [Streptococcus equinus] SFB94833.1 Nicotinamidase-r…
gene328	10457.9	4688.8	16227	3.46081	1.79111	6.81026e-05	0.000541172	GO:0006633;GO:0006631;GO:0019752;GO:0044249;GO:0044281;GO:0044283;GO:0072330;GO:1901576;GO:0044710;GO:0044711;GO:0071704;GO:0006629;GO:0009987;GO:0032787;GO:0009058;GO:0008152;GO:0043436;GO:0044255;GO:0008610;GO:0044238;GO:0006082;GO:0046394;GO:0016053;GO:0044237;GO:0051192;GO:0000036;GO:0048037;GO:0005488;GO:0044620;GO:0005737;GO:0044424;GO:0044464;GO:0005623;GO:0005622	K02078	Acyl carrier protein OS=Streptococcus thermophilus (strain CNRZ 1066) OX=299768 GN=acpP PE=3 SV=1	acyl carrier protein [Streptococcus iniae] EKB51949.1 acyl carrier protein [Streptococcus iniae 9117] AGM99502.1 putative acyl carrier protein [Streptococcus iniae SF1] ESR10589.1 acyl carrier protein [Streptococcus iniae IUSA1] AHY16428.1 acyl carrier protein [Streptococcus iniae] AHY18290.1 acyl carrier protein [Streptococcus iniae] AJG26573.1 acyl carrier protein [Streptococcus iniae] KYJ82745…
gene1251	1363.46	608.617	2118.3	3.48051	1.7993	7.58268e-05	0.000589396	GO:0044710;GO:0050896;GO:0006950;GO:0008152;GO:0006979;GO:0055114;GO:0016209;GO:0003824;GO:0016684;GO:0004601;GO:0004602;GO:0016491	K00432	Glutathione peroxidase OS=Lactococcus lactis subsp. lactis (strain IL1403) OX=272623 GN=gpo PE=3 SV=2	glutathione peroxidase [Streptococcus equinus] SDQ26011.1 glutathione peroxidase [Streptococcus equinus]
gene201	735.029	325.027	1145.03	3.52288	1.81676	7.76214e-05	0.000600722	GO:0008152;GO:0006807;GO:0071704;GO:0009987;GO:0044238;GO:0044237;GO:0019752;GO:0009063;GO:0044281;GO:0044282;GO:0044712;GO:0044710;GO:0006520;GO:1901605;GO:1901606;GO:1901575;GO:0043436;GO:0009056;GO:0044248;GO:1901565;GO:1901564;GO:0019478;GO:0006082;GO:0046395;GO:0016054;GO:0046416;GO:0016787;GO:0016788;GO:0003824;GO:0005737;GO:0044424;GO:0044464;GO:0005623;GO:0005622	K07560	D-aminoacyl-tRNA deacylase OS=Streptococcus pyogenes serotype M3 (strain SSI-1) OX=193567 GN=dtd PE=3 SV=1	D-tyrosyl-tRNA(Tyr) deacylase [Streptococcus equinus] SDQ55853.1 D-tyrosyl-tRNA(Tyr) deacylase [Streptococcus equinus]
gene74	429.743	176.997	682.49	3.85594	1.94708	8.05868e-05	0.000620972	GO:0071704;GO:0044238;GO:0034645;GO:0044260;GO:0044267;GO:0019538;GO:0009987;GO:0010467;GO:0044237;GO:0043170;GO:0044249;GO:0009058;GO:0009059;GO:0008152;GO:1901576;GO:0006412;GO:0005198;GO:0003735;GO:0005737;GO:0032991;GO:0005840;GO:0043232;GO:0044464;GO:0044444;GO:0005623;GO:0030529;GO:0043229;GO:0043228;GO:0044424;GO:0005622;GO:0043226	K02919	50S ribosomal protein L36 OS=Streptococcus uberis (strain ATCC BAA-854 / 0140J) OX=218495 GN=rpmJ PE=3 SV=1	50S ribosomal protein L36 [Lactococcus plantarum]
gene897	336.295	133.565	539.025	4.03567	2.01281	8.81765e-05	0.000670744	GO:0044249;GO:0034645;GO:0044267;GO:0044260;GO:0071704;GO:0010467;GO:0009987;GO:1901576;GO:0009058;GO:0009059;GO:0008152;GO:0044238;GO:0019538;GO:0044237;GO:0043170;GO:0006412;GO:0003723;GO:0097159;GO:0005488;GO:0003676;GO:1901363;GO:0003735;GO:0005198;GO:0019843;GO:0005737;GO:0044464;GO:0044444;GO:0005623;GO:0044424;GO:0005622;GO:0032991;GO:0005840;GO:0043232;GO:0030529;GO:0043229;GO:0043228;GO:…	K02968	30S ribosomal protein S20 OS=Streptococcus pneumoniae (strain P1031) OX=488223 GN=rpsT PE=3 SV=1	30S ribosomal protein S20 [Streptococcus equinus] KFN85477.1 30S ribosomal protein S20 [Streptococcus equinus ATCC 33317] KFN87828.1 30S ribosomal protein S20 [Streptococcus equinus JB1] ALT82603.1 30S ribosomal protein S20 [Streptococcus infantarius] KUE93564.1 30S ribosomal protein S20 [Streptococcus equinus] KXT66697.1 SSU ribosomal protein S20p [Streptococcus lutetiensis] SCW28748.1 SSU ribos…
gene668	5519.59	2615.22	8423.97	3.22113	1.68757	9.12902e-05	0.000688545	-	-	-	DUF2207 domain-containing protein [Streptococcus equinus]
gene1415	354.744	141.684	567.805	4.00754	2.00272	0.000107163	0.000801472	GO:0007049;GO:0051301;GO:0009987;GO:0044763;GO:0007059;GO:0044699;GO:0008152;GO:0090304;GO:0044249;GO:0034641;GO:0006807;GO:0034645;GO:0006139;GO:0044260;GO:1901360;GO:0071704;GO:0006260;GO:1901576;GO:0006725;GO:0009058;GO:0009059;GO:0046483;GO:0044238;GO:0044237;GO:0043170;GO:0006259;GO:0005737;GO:0044424;GO:0044464;GO:0005623;GO:0005622	K05896	Segregation and condensation protein A OS=Streptococcus agalactiae serotype V (strain ATCC BAA-611 / 2603 V/R) OX=208435 GN=scpA PE=3 SV=1	segregation/condensation protein A [Streptococcus equinus] SEP83663.1 condensin subunit ScpA [Streptococcus equinus]
gene1445	1099.34	494.436	1704.25	3.44684	1.78528	0.000108258	0.000806271	GO:0006813;GO:0006812;GO:0006811;GO:0006810;GO:0051179;GO:0044765;GO:0030001;GO:0051234;GO:0015672;GO:0044699;GO:0009987;GO:0055085;GO:0034220;GO:0044763;GO:0022891;GO:0022892;GO:0005215;GO:0008324;GO:0015075;GO:0022857	K03499	Ktr system potassium uptake protein C OS=Bacillus subtilis (strain 168) OX=224308 GN=ktrC PE=3 SV=1	potassium transporter Trk [Streptococcus equinus] SFB93921.1 trk system potassium uptake protein TrkA [Streptococcus equinus]
gene1407	375.516	158.381	592.651	3.74193	1.90378	0.000113791	0.000836972	GO:0006810;GO:0051234;GO:0051179;GO:0071705;GO:0051180;GO:0032218;GO:0006811;GO:0015711;GO:0044765;GO:0006820;GO:0071702;GO:0044699;GO:0005215;GO:0051183;GO:0032217;GO:0016020;GO:0044464;GO:0005623;GO:0071944;GO:0005886	K23675	Riboflavin transporter RibU OS=Streptococcus thermophilus (strain ATCC BAA-250 / LMG 18311) OX=264199 GN=ribU PE=1 SV=1	membrane protein [Streptococcus equinus] KFN88447.1 membrane protein [Streptococcus equinus JB1] SDQ30309.1 Riboflavin transporter FmnP [Streptococcus equinus] SEP83913.1 Riboflavin transporter FmnP [Streptococcus equinus] SFL05557.1 Riboflavin transporter FmnP [Streptococcus equinus JB1]
gene1655	1083.23	489.334	1677.13	3.42737	1.7771	0.000124116	0.000901741	GO:0044710;GO:0055114;GO:0008152;GO:0003824;GO:0016491	-	Oxidoreductase YdhF OS=Escherichia coli (strain K12) OX=83333 GN=ydhF PE=1 SV=2	aldo/keto reductase [Streptococcus equinus] SFR70307.1 Predicted oxidoreductase [Streptococcus equinus]
gene921	925.563	379.565	1471.56	3.87696	1.95493	0.000128395	0.000921548	GO:0016020;GO:0016021;GO:0044464;GO:0005623;GO:0071944;GO:0005886;GO:0044425;GO:0031224	K02004	-	peptide ABC transporter permease [Streptococcus equinus] SDW36133.1 putative ABC transport system permease protein [Streptococcus equinus]
gene1037	1059.28	448.124	1670.44	3.72762	1.89826	0.000148684	0.00105863	GO:0044710;GO:0008152;GO:0055114;GO:0016491;GO:0003824;GO:0016614;GO:0016616;GO:0050580	-	9,11-endoperoxide prostaglandin H2 reductase OS=Leishmania major OX=5664 GN=P100/11E PE=1 SV=3	aldo/keto reductase [Streptococcus gallolyticus] SDL35401.1 Aldo/keto reductase [Streptococcus gallolyticus] SDJ85707.1 Aldo/keto reductase [Streptococcus gallolyticus]
gene1105	2864.81	1315.9	4413.73	3.35414	1.74594	0.000170043	0.00119635	GO:0008152;GO:0003824;GO:0016740;GO:0016757	-	-	glycosyl transferase [Streptococcus equinus] SFR76217.1 Glycosyl transferase family 2 [Streptococcus equinus]
gene1354	12915.3	6398.6	19431.9	3.0369	1.6026	0.000174373	0.00122199	-	-	-	hypothetical protein [Streptococcus equinus] SFB91596.1 hypothetical protein SAMN05216408_0563 [Streptococcus equinus] SFR73274.1 hypothetical protein SAMN05216416_1151 [Streptococcus equinus]
gene1261	12558.7	5270.41	19847	3.76575	1.91294	0.000182901	0.00127173	GO:0006810;GO:0051234;GO:0044763;GO:0044699;GO:0009987;GO:0051179;GO:0055085;GO:0044765;GO:0005215;GO:0016020;GO:0031224;GO:0016021;GO:0044425;GO:0044464;GO:0005623;GO:0071944;GO:0005886	-	Uncharacterized MFS-type transporter YusP OS=Bacillus subtilis (strain 168) OX=224308 GN=yusP PE=3 SV=1	MFS transporter [Streptococcus equinus] SDQ26205.1 drug resistance transporter, EmrB/QacA subfamily [Streptococcus equinus]
gene718	11061.4	4855.83	17266.9	3.55591	1.83022	0.000202459	0.00139827	GO:0009987;GO:0008152;GO:0044237;GO:0055114;GO:0044710;GO:0050662;GO:0003824;GO:0048037;GO:0005488;GO:0016491	-	dTDP-6-deoxy-L-talose 4-dehydrogenase (NAD(+)) OS=Aggregatibacter actinomycetemcomitans OX=714 GN=tll PE=1 SV=1	putative uncharacterized protein [Clostridium sp. CAG:253]
gene1709	98.1947	28.5167	167.873	5.88683	2.55749	0.000204152	0.00139827	-	-	-	hypothetical protein STRINF_00502 [Streptococcus infantarius subsp. infantarius ATCC BAA-102] AEZ63173.1 hypothetical protein Sinf_1884 [Streptococcus infantarius subsp. infantarius CJ18] AGS06400.1 hypothetical protein KE3_1950 [Streptococcus lutetiensis 033] KFN88551.1 30S ribosomal protein S10 [Streptococcus equinus JB1] KXT64881.1 hypothetical protein SLUDD06_01296 [Streptococcus lutetiensis]…
gene772	471.455	207.722	735.188	3.53929	1.82346	0.000217936	0.001475	GO:0055114;GO:0044710;GO:0008152;GO:0016491;GO:0003824;GO:0016614;GO:0016616;GO:0031132	K16066	Probable NADP-dependent dehydrogenase HI_1430 OS=Haemophilus influenzae (strain ATCC 51907 / DSM 11121 / KW20 / Rd) OX=71421 GN=HI_1430 PE=3 SV=1	NAD(P)-dependent oxidoreductase [Streptococcus equinus] SDW28740.1 NADP-dependent 3-hydroxy acid dehydrogenase YdfG [Streptococcus equinus] SEP60981.1 NADP-dependent 3-hydroxy acid dehydrogenase YdfG [Streptococcus equinus] SFC08157.1 NADP-dependent 3-hydroxy acid dehydrogenase YdfG [Streptococcus equinus]
gene1559	3259.92	1553.34	4966.5	3.1973	1.67685	0.000224042	0.00151059	GO:0080090;GO:0019222;GO:0031326;GO:0031323;GO:0050789;GO:2000112;GO:0060255;GO:0065007;GO:0010468;GO:0019219;GO:0009889;GO:0050794;GO:0051171;GO:2001141;GO:0051252;GO:0006355;GO:0010556;GO:0009892;GO:0031327;GO:0031324;GO:0010629;GO:0010605;GO:0009890;GO:2000113;GO:0048519;GO:0045934;GO:0045892;GO:0051172;GO:0051253;GO:0010558;GO:0048523;GO:0003700;GO:0097159;GO:0000166;GO:0036094;GO:0005488;GO:…	-	HTH-type transcriptional activator mta OS=Bacillus subtilis (strain 168) OX=224308 GN=mta PE=1 SV=1	DNA-binding transcriptional regulator, MerR family [Streptococcus sp. 45]
gene248	872.045	421.145	1322.94	3.14131	1.65136	0.000237101	0.0015926	GO:0032774;GO:0019222;GO:0031326;GO:0031323;GO:0090304;GO:0044249;GO:0034641;GO:0006807;GO:0034645;GO:1901362;GO:0050789;GO:1901360;GO:0080090;GO:0006139;GO:0044260;GO:0071704;GO:2000112;GO:0060255;GO:0010467;GO:0065007;GO:0010468;GO:0018130;GO:1901576;GO:0019219;GO:0006725;GO:0009987;GO:0009889;GO:0050794;GO:0009058;GO:0009059;GO:0051171;GO:0008152;GO:2001141;GO:0034654;GO:0046483;GO:0016070;GO:…	K15973	Uncharacterized HTH-type transcriptional regulator YkoM OS=Bacillus subtilis (strain 168) OX=224308 GN=ykoM PE=4 SV=1	MarR family transcriptional regulator [Streptococcus infantarius] EDT47881.1 transcriptional regulator, MarR family [Streptococcus infantarius subsp. infantarius ATCC BAA-102] AEZ61583.1 transcriptional regulator, MarR family [Streptococcus infantarius subsp. infantarius CJ18]
gene919	1567.71	751.513	2383.91	3.17215	1.66546	0.000246194	0.00164746	-	-	Uncharacterized protein MG148 OS=Mycoplasma genitalium (strain ATCC 33530 / G-37 / NCTC 10195) OX=243273 GN=MG148 PE=4 SV=1	serine/threonine-protein kinase MRCK beta [Streptococcus equinus] SFR62152.1 hypothetical protein SAMN05216416_0236 [Streptococcus equinus]
gene73	103915	47961.3	159868	3.33327	1.73694	0.000255336	0.00169589	GO:0071704;GO:0044238;GO:0034645;GO:0044260;GO:0044267;GO:0019538;GO:0009987;GO:0010467;GO:0044237;GO:0043170;GO:0044249;GO:0009058;GO:0009059;GO:0008152;GO:1901576;GO:0006413;GO:0006412;GO:0097159;GO:0008135;GO:0005488;GO:0003676;GO:0003743;GO:1901363;GO:0003723;GO:0044464;GO:0005623;GO:0005737;GO:0005622;GO:0044424	K02518	Translation initiation factor IF-1 OS=Streptococcus thermophilus (strain ATCC BAA-491 / LMD-9) OX=322159 GN=infA PE=3 SV=1	Translation initiation factor IF-1 [Streptococcus salivarius PS4]
gene797	746.808	350.483	1143.13	3.26159	1.70558	0.000259514	0.00171087	GO:0008152;GO:0009987;GO:0044237;GO:0044710;GO:0006091;GO:0044238;GO:0055114;GO:0006099;GO:0009060;GO:0045333;GO:0015980;GO:0071704;GO:0019752;GO:0044281;GO:0043436;GO:0006082;GO:0006090;GO:0032787;GO:0016746;GO:0016740;GO:0003824;GO:0016747;GO:0016417;GO:0004149;GO:0016748;GO:0016751;GO:0016407;GO:0030523;GO:0016418;GO:0004742;GO:0005737;GO:0043234;GO:0032991;GO:0044464;GO:0005623;GO:0005622;GO:…	K00627	Dihydrolipoyllysine-residue acetyltransferase component of acetoin cleaving system OS=Bacillus subtilis (strain 168) OX=224308 GN=acoC PE=3 SV=1	branched-chain alpha-keto acid dehydrogenase subunit E2 [Streptococcus infantarius] EDT47412.1 2-oxo acid dehydrogenase acyltransferase (catalytic domain) [Streptococcus infantarius subsp. infantarius ATCC BAA-102] AEZ62188.1 pyruvate/2-oxoglutarate dehydrogenase,dihydrolipoamide acetyl transferase E2 subunit [Streptococcus infantarius subsp. infantarius CJ18]
gene1136	1345.78	659.2	2032.35	3.08306	1.62436	0.000281335	0.00183435	GO:0006200;GO:0046434;GO:0009141;GO:0009143;GO:0009144;GO:0009146;GO:0009166;GO:0009167;GO:0009128;GO:0006807;GO:0044237;GO:0009161;GO:0009123;GO:0006195;GO:0009126;GO:0009259;GO:1901360;GO:0009125;GO:0046700;GO:0006139;GO:0044710;GO:0072523;GO:1901565;GO:0046130;GO:0046483;GO:0042278;GO:0071704;GO:0009199;GO:0055086;GO:0006152;GO:0009169;GO:0009207;GO:0009205;GO:0009987;GO:0009203;GO:0009158;GO:…	-	Uncharacterized ABC transporter ATP-binding protein YdiF OS=Bacillus subtilis (strain 168) OX=224308 GN=ydiF PE=3 SV=2	multidrug ABC transporter ATP-binding protein [Streptococcus equinus] SFR75767.1 ATPase components of ABC transporters with duplicated ATPase domains [Streptococcus equinus]
gene834	1605.11	798.918	2411.3	3.01821	1.59369	0.000283153	0.00183946	-	-	Abortive phage resistance protein AbiGi OS=Lactococcus lactis subsp. cremoris OX=1359 GN=abiGI PE=4 SV=1	hypothetical protein [Streptococcus ferus]
gene1099	1384.5	654.29	2114.71	3.23206	1.69246	0.000302071	0.00193412	GO:0008152;GO:0016740;GO:0003824;GO:0016757	K19427	Uncharacterized glycosyltransferase EpsJ OS=Bacillus subtilis (strain 168) OX=224308 GN=epsJ PE=2 SV=1	glycosyl transferase [Streptococcus equinus] KFN88059.1 glycosyl transferase [Streptococcus equinus JB1] SFL34689.1 Glycosyl transferase family 2 [Streptococcus equinus JB1]
gene795	2099.19	770.911	3427.48	4.44601	2.15251	0.000309877	0.00197699	GO:0044710;GO:0008152;GO:0055114;GO:0071704;GO:0009987;GO:0044237;GO:1901575;GO:0009056;GO:0019320;GO:0046365;GO:0006091;GO:0006096;GO:0019318;GO:0044723;GO:0044724;GO:0044238;GO:0005975;GO:0005996;GO:0016052;GO:0006006;GO:0006007;GO:0016624;GO:0016491;GO:0003824;GO:0016903;GO:0004738;GO:0004739;GO:0043169;GO:0005488;GO:1901363;GO:0030976;GO:0043167;GO:1901681;GO:0050662;GO:0036094;GO:0048037;GO:…	K00161	Acetoin:2,6-dichlorophenolindophenol oxidoreductase subunit alpha OS=Bacillus subtilis (strain 168) OX=224308 GN=acoA PE=2 SV=2	pyruvate dehydrogenase [Streptococcus equinus] KFN87555.1 pyruvate dehydrogenase E1 subunit alpha [Streptococcus equinus JB1] SFL17561.1 pyruvate dehydrogenase E1 component alpha subunit [Streptococcus equinus JB1]
gene42	5184.85	2625.08	7744.63	2.95025	1.56084	0.000333813	0.00211136	GO:0097159;GO:0005488;GO:0003676;GO:0003677;GO:1901363;GO:0043565	K20342	-	XRE family transcriptional regulator [Streptococcus equinus] SFC44750.1 Helix-turn-helix domain-containing protein [Streptococcus equinus]
gene653	2243.97	1101.67	3386.26	3.07374	1.62	0.000360587	0.00226178	GO:0008152;GO:0044710;GO:0071704;GO:0044281;GO:0009987;GO:0044237;GO:0009082;GO:0019752;GO:0043436;GO:0006082;GO:0006807;GO:1901564;GO:0006520;GO:0044238;GO:0044249;GO:0009058;GO:0044283;GO:1901576;GO:0044711;GO:0008652;GO:1901566;GO:0046394;GO:0016053;GO:0009081;GO:1901605;GO:0006549;GO:0009099;GO:0009097;GO:1901607;GO:0006573;GO:0055114;GO:0003824;GO:0000287;GO:0005488;GO:0043167;GO:1901363;GO:…	K01652	Acetolactate synthase OS=Bacillus subtilis (strain 168) OX=224308 GN=alsS PE=2 SV=3	acetolactate synthase large subunit [Streptococcus equinus] SFC11511.1 acetolactate synthase, large subunit [Streptococcus equinus]
gene714	47426.4	18493.6	76359.2	4.12895	2.04577	0.000367099	0.00229276	GO:0050790;GO:0008152;GO:0009987;GO:0044237;GO:0071704;GO:0044238;GO:0043170;GO:0044260;GO:1901576;GO:0016051;GO:0000271;GO:0009058;GO:0009059;GO:0044723;GO:0005975;GO:0005976;GO:0044249;GO:0034645;GO:0033692;GO:0044264;GO:0044262;GO:0034637;GO:0044699;GO:0044763;GO:0045226;GO:0046379;GO:0045229;GO:0045227;GO:0016043;GO:0071840;GO:0045230;GO:0019222;GO:0050789;GO:0065007;GO:0065009;GO:1901137;GO:…	-	Tyrosine-protein kinase CpsD OS=Streptococcus agalactiae serotype III (strain NEM316) OX=211110 GN=cpsD PE=3 SV=3	tyrosine protein kinase [Streptococcus equinus] SDQ10905.1 capsular exopolysaccharide family [Streptococcus equinus]
gene27	4130.44	1339.32	6921.56	5.16795	2.36959	0.000446777	0.00274228	GO:0006633;GO:0006631;GO:0019752;GO:0044249;GO:0044281;GO:0044283;GO:0072330;GO:1901576;GO:0044710;GO:0044711;GO:0071704;GO:0006629;GO:0009987;GO:0032787;GO:0009058;GO:0008152;GO:0043436;GO:0044255;GO:0008610;GO:0044238;GO:0006082;GO:0046394;GO:0016053;GO:0044237;GO:0051192;GO:0000036;GO:0048037;GO:0005488;GO:0044620;GO:0005737;GO:0044424;GO:0044464;GO:0005623;GO:0005622	K02078	Acyl carrier protein OS=Caldanaerobacter subterraneus subsp. tengcongensis (strain DSM 15242 / JCM 11007 / NBRC 100824 /MB4) OX=273068 GN=acpP PE=3 SV=2	acyl carrier protein [Streptococcus equinus] SDX15751.1 acyl carrier protein [Streptococcus equinus]
gene372	1486.46	752.129	2220.8	2.95269	1.56203	0.000503191	0.00302595	GO:0008152;GO:0044237;GO:0006796;GO:0006793;GO:0009987;GO:0044710;GO:0046434;GO:0009141;GO:0009143;GO:0009144;GO:0009146;GO:0009166;GO:0009167;GO:0009128;GO:0006807;GO:1901360;GO:0009161;GO:0009123;GO:0006195;GO:0009126;GO:0009259;GO:0044699;GO:0009125;GO:0046700;GO:0006139;GO:0051234;GO:1901565;GO:0046130;GO:0046483;GO:0042278;GO:0072523;GO:0006200;GO:0055085;GO:0071704;GO:0009199;GO:0055086;GO:…	-	Putative phosphatase YxeH OS=Bacillus subtilis (strain 168) OX=224308 GN=yxeH PE=3 SV=1	HAD family phosphatase [Streptococcus equinus] KFN88851.1 haloacid dehalogenase [Streptococcus equinus JB1] SDQ62376.1 hypothetical protein SAMN05216407_1698 [Streptococcus equinus] SFR80940.1 hypothetical protein SAMN05216416_1648 [Streptococcus equinus] SFL24903.1 hypothetical protein SAMN02910290_01054 [Streptococcus equinus JB1]
gene1753	1786.07	915.627	2656.52	2.90131	1.5367	0.000599272	0.00357954	-	-	-	hypothetical protein [Streptococcus equinus] KFN88618.1 hypothetical protein H702_01760 [Streptococcus equinus JB1] SCW39939.1 hypothetical protein SAMN02910449_1006 [Streptococcus equinus] SDQ40687.1 hypothetical protein SAMN05216407_1357 [Streptococcus equinus] SEL00553.1 hypothetical protein SAMN05216373_1274 [Streptococcus equinus] SFC27634.1 hypothetical protein SAMN05216408_1410 [Streptococ…
gene565	4546.99	2329.12	6764.87	2.90447	1.53828	0.000621734	0.00366385	-	K01992	-	ABC transporter permease [Streptococcus equinus] SDQ05601.1 ABC-2 type transport system permease protein [Streptococcus equinus] SDW17756.1 ABC-2 type transport system permease protein [Streptococcus equinus]
gene943	3229.56	1389.83	5069.28	3.64741	1.86687	0.000621963	0.00366385	GO:0071704;GO:0008152;GO:0044238;GO:0043170;GO:0006508;GO:0019538;GO:0016787;GO:0003824;GO:0008233;GO:0004180;GO:0008238;GO:0070011;GO:0009002;GO:0004185;GO:0017171;GO:0070008;GO:0008236	-	-	cell surface protein [Streptococcus equinus] SDQ17720.1 GBS Bsp-like repeat-containing protein [Streptococcus equinus]
gene1096	7307.44	3786.12	10828.8	2.86012	1.51608	0.000623678	0.00366385	GO:0009058;GO:0008152;GO:0003824;GO:0016740	-	Uncharacterized glycosyltransferase MJ1059 OS=Methanocaldococcus jannaschii (strain ATCC 43067 / DSM 2661 / JAL-1 / JCM 10045/ NBRC 100440) OX=243232 GN=MJ1059 PE=3 SV=1	glycosyl transferase family 1 [Streptococcus equinus] SEP93547.1 Glycosyltransferase involved in cell wall bisynthesis [Streptococcus equinus] SFB85038.1 Glycosyltransferase involved in cell wall bisynthesis [Streptococcus equinus]
gene719	12194.8	6223.95	18165.6	2.91866	1.54531	0.000640269	0.00374894	GO:0008152;GO:0009058;GO:0016740;GO:0003824;GO:0016757	-	Putative glycosyltransferase EpsF OS=Bacillus subtilis (strain 168) OX=224308 GN=epsF PE=2 SV=1	capsular polysaccharide biosynthesis protein [Lactobacillus helveticus] CDI43044.1 Capsular polysaccharide biosynthesis protein [Lactobacillus helveticus CIRM-BIA 953]
gene1093	19128.7	9383.02	28874.3	3.0773	1.62166	0.000659945	0.00382818	GO:0044699;GO:0008152;GO:0030203;GO:0044248;GO:0044036;GO:0006807;GO:0009253;GO:1901575;GO:0044260;GO:0016998;GO:0071554;GO:0071704;GO:0071840;GO:0009987;GO:0000270;GO:0044763;GO:1901564;GO:0009056;GO:0009057;GO:0044238;GO:0005975;GO:1901565;GO:1901136;GO:1901135;GO:0044237;GO:0043170;GO:0006022;GO:0006026;GO:0006027;GO:0009758;GO:0003824;GO:0016787;GO:0016798;GO:0003796;GO:0004553;GO:0050053;GO:…	-	-	N-acetylmuramoyl-L-alanine amidase [Streptococcus equinus] SEP93629.1 GBS Bsp-like repeat-containing protein [Streptococcus equinus]
gene520	1178.39	582.019	1774.75	3.04931	1.60848	0.000704594	0.00401411	-	-	Uncharacterized protein YpmS OS=Bacillus subtilis (strain 168) OX=224308 GN=ypmS PE=4 SV=1	hypothetical protein [Streptococcus equinus] SDW14351.1 Uncharacterized protein YpmS [Streptococcus equinus]
gene1531	2720.87	1105.74	4335.99	3.92133	1.97134	0.000705851	0.00401411	GO:0044710;GO:0008152;GO:0055114;GO:0009987;GO:0042592;GO:0050789;GO:0044699;GO:0065007;GO:0065008;GO:0019725;GO:0050794;GO:0044763;GO:0045454;GO:0044281;GO:0071704;GO:0018904;GO:0006662;GO:0016491;GO:0016667;GO:0003824;GO:0015035;GO:0015036;GO:0009055	K03671	Thioredoxin OS=Listeria monocytogenes serovar 1/2a (strain ATCC BAA-679 / EGD-e) OX=169963 GN=trxA PE=3 SV=1	thioredoxin [Streptococcus infantarius subsp. infantarius ATCC BAA-102]
gene1656	707.947	362.498	1053.4	2.90593	1.539	0.000723524	0.00410151	GO:0008152;GO:0043169;GO:0046872;GO:0046914;GO:0016835;GO:0016829;GO:0043167;GO:0003824;GO:0005488;GO:0004089;GO:0016836;GO:0008270	K01673	Uncharacterized protein Mb1315 OS=Mycobacterium bovis (strain ATCC BAA-935 / AF2122/97) OX=233413 GN=BQ2027_MB1315 PE=4 SV=1	carbonic anhydrase [Streptococcus equinus] KFN88584.1 carbonate dehydratase [Streptococcus equinus JB1] SFL29271.1 carbonic anhydrase [Streptococcus equinus JB1]
gene918	116.051	43.7056	188.397	4.31058	2.10788	0.000786144	0.00441431	-	-	-	hypothetical protein [Streptococcus equinus] SDQ13230.1 protein of unknown function [Streptococcus equinus]
gene6	3205	1727.01	4683	2.71162	1.43915	0.000820698	0.00457944	GO:0008152;GO:0044267;GO:0044260;GO:0071704;GO:0009987;GO:0044238;GO:0019538;GO:0044237;GO:0043170;GO:0044249;GO:0034645;GO:0010467;GO:1901576;GO:0009058;GO:0009059;GO:0006412;GO:0016787;GO:0004045;GO:0052689;GO:0003824;GO:0016788;GO:0044464;GO:0005623;GO:0005737;GO:0005622;GO:0044424	K01056	Peptidyl-tRNA hydrolase OS=Streptococcus agalactiae serotype Ia (strain ATCC 27591 / A909 / CDC SS700) OX=205921 GN=pth PE=3 SV=1	aminoacyl-tRNA hydrolase [Streptococcus equinus] SDL65706.1 peptidyl-tRNA hydrolase, PTH1 family [Streptococcus equinus] SEK97519.1 peptidyl-tRNA hydrolase, PTH1 family [Streptococcus equinus] SFG32488.1 peptidyl-tRNA hydrolase, PTH1 family [Streptococcus equinus]
gene1440	3368.01	1822.75	4913.28	2.69554	1.43057	0.000865919	0.00475721	-	K07040	Uncharacterized protein YlbN OS=Bacillus subtilis (strain 168) OX=224308 GN=ylbN PE=4 SV=1	DNA-binding protein [Streptococcus equinus] SFB93788.1 uncharacterized protein SAMN05216408_0655 [Streptococcus equinus] SFR72347.1 uncharacterized protein SAMN05216416_1063 [Streptococcus equinus]
gene1260	39.9084	8.86543	70.9514	8.00316	3.00057	0.000878489	0.00481142	GO:0015074;GO:0006310;GO:0006139;GO:0044260;GO:0044238;GO:0009987;GO:0006725;GO:0044237;GO:0043170;GO:0090304;GO:0034641;GO:0006807;GO:0008152;GO:0006259;GO:0071704;GO:1901360;GO:0046483;GO:0097159;GO:0005488;GO:0003676;GO:0003677;GO:1901363;GO:0003824;GO:0008907	-	Transposase from transposon Tn1545 OS=Streptococcus pneumoniae OX=1313 GN=int PE=3 SV=1	hypothetical protein HSISB1_1998 [Streptococcus sp. HSISB1]
gene574	596.83	292.814	900.847	3.07651	1.6213	0.000903672	0.00491907	GO:0008152;GO:0044249;GO:0044710;GO:0009987;GO:0009058;GO:0044237;GO:0006771;GO:0009231;GO:0034641;GO:0006807;GO:0044281;GO:0044283;GO:1901362;GO:1901360;GO:1901576;GO:0044711;GO:0042727;GO:0042726;GO:0071704;GO:0018130;GO:0006767;GO:0006766;GO:0009110;GO:1901564;GO:0046483;GO:0044271;GO:1901566;GO:0042364;GO:0055114;GO:0003824;GO:0016765;GO:0016740;GO:0004746;GO:0016491	K00793	Riboflavin synthase OS=Actinobacillus pleuropneumoniae OX=715 GN=ribE PE=3 SV=1	riboflavin synthase alpha chain [Streptococcus sp. 45]
gene1249	99502.5	52872.1	146133	2.76389	1.4667	0.000923374	0.00501099	GO:0044710;GO:0009987;GO:0008152;GO:0044237;GO:0006099;GO:0015977;GO:0006091;GO:0071704;GO:0044238;GO:0045333;GO:0055114;GO:0015980;GO:0009060;GO:0019752;GO:0044281;GO:0006107;GO:0043436;GO:0043648;GO:0006082;GO:0008964;GO:0016829;GO:0004611;GO:0003824;GO:0016830;GO:0016831;GO:0005488;GO:0043169;GO:0000287;GO:0043167;GO:0046872	K01595	Phosphoenolpyruvate carboxylase OS=Streptococcus agalactiae serotype Ia (strain ATCC 27591 / A909 / CDC SS700) OX=205921 GN=ppc PE=3 SV=1	phosphoenolpyruvate carboxylase [Streptococcus equinus] SDQ25963.1 Phosphoenolpyruvate carboxylase, type 1 [Streptococcus equinus] SEP89276.1 Phosphoenolpyruvate carboxylase, type 1 [Streptococcus equinus]
gene416	5968.95	3251.59	8686.31	2.6714	1.4176	0.000952011	0.00511958	GO:0031167;GO:0008152;GO:0032259;GO:0019222;GO:0031326;GO:2001141;GO:0031323;GO:0050789;GO:2000112;GO:0010556;GO:0065007;GO:0010468;GO:0019219;GO:0009889;GO:0060255;GO:0050794;GO:0051171;GO:0080090;GO:0051252;GO:0006355;GO:0090304;GO:0034641;GO:0006807;GO:0034660;GO:0071840;GO:0006139;GO:0044260;GO:1901360;GO:0042254;GO:0071704;GO:0010467;GO:0006364;GO:0022613;GO:0034470;GO:0009987;GO:0006725;GO:…	K03500	Probable ribosomal RNA small subunit methyltransferase B OS=Bacillus subtilis (strain 168) OX=224308 GN=rsmB PE=3 SV=2	16S rRNA (cytosine(967)-C(5))-methyltransferase [Streptococcus equinus] SDQ60891.1 16S rRNA (cytosine967-C5)-methyltransferase [Streptococcus equinus]
gene1518	759.566	219.446	1299.69	5.92258	2.56623	0.00103964	0.00549129	-	-	-	DNA repair protein [Streptococcus equinus]
gene1422	8670.99	4799.34	12542.7	2.61341	1.38593	0.00106691	0.00561861	GO:0008152;GO:0044249;GO:0006807;GO:1901576;GO:0071704;GO:0009987;GO:0009058;GO:1901564;GO:1901566;GO:0044237;GO:0044710;GO:0044238;GO:0019752;GO:0016053;GO:0009067;GO:0009066;GO:0044283;GO:0044711;GO:0006520;GO:1901605;GO:1901607;GO:0043648;GO:0043436;GO:0008652;GO:0006082;GO:0046394;GO:0006553;GO:0009089;GO:0046451;GO:0009085;GO:0044281;GO:0006596;GO:0034641;GO:0009308;GO:0044106;GO:0044271;GO:…	K01586	Protein TabA OS=Pseudomonas amygdali pv. tabaci OX=322 GN=tabA PE=3 SV=1	diaminopimelate decarboxylase [Streptococcus lutetiensis] AGS06126.1 diaminopimelate decarboxylase [Streptococcus lutetiensis 033]
gene1301	4768.65	2654.61	6882.7	2.59274	1.37448	0.00112076	0.00586053	GO:0032774;GO:0019222;GO:0031326;GO:0031323;GO:0090304;GO:0044249;GO:0034641;GO:0006807;GO:0034645;GO:1901362;GO:0050789;GO:1901360;GO:0080090;GO:0006139;GO:0044260;GO:0071704;GO:2000112;GO:0060255;GO:0010467;GO:0065007;GO:0010468;GO:0018130;GO:1901576;GO:0019219;GO:0006725;GO:0009987;GO:0009889;GO:0050794;GO:0009058;GO:0009059;GO:0051171;GO:0008152;GO:2001141;GO:0034654;GO:0046483;GO:0016070;GO:…	-	HTH-type dhaKLM operon transcriptional activator DhaS OS=Lactococcus lactis subsp. lactis (strain IL1403) OX=272623 GN=dhaS PE=1 SV=1	dihydroxyacetone kinase transcriptional activator DhaS [Streptococcus equinus] SFR73956.1 transcriptional regulator, TetR family [Streptococcus equinus]
gene1659	7437.44	4088.39	10786.5	2.63832	1.39962	0.00114108	0.00593897	-	K09765	Epoxyqueuosine reductase QueH OS=Streptococcus pyogenes serotype M1 OX=301447 GN=queH PE=1 SV=1	DNA integration/recombination/inversion protein [Streptococcus equinus] SDQ29642.1 hypothetical protein SAMN05216392_1385 [Streptococcus equinus]
gene1494	470.635	230.925	710.346	3.07609	1.6211	0.00114779	0.00595622	GO:0005975;GO:0008152;GO:0044238;GO:0071704;GO:0004553;GO:0016787;GO:0003824;GO:0016798;GO:0004564;GO:0015926;GO:0004575;GO:0004558;GO:0031219;GO:0005623;GO:0044464;GO:0005737;GO:0005622;GO:0044424	K01193	Sucrose-6-phosphate hydrolase OS=Streptococcus mutans serotype c (strain ATCC 700610 / UA159) OX=210007 GN=scrB PE=3 SV=3	beta-fructofuranosidase [Streptococcus sp. 45]
gene1631	37.4693	7.13611	67.8024	9.50132	3.24813	0.00116834	0.00602795	GO:0071704;GO:0008152;GO:0044238;GO:0005975;GO:0005976;GO:0043170;GO:1901575;GO:0000272;GO:0009056;GO:0009057;GO:0016052;GO:0004553;GO:0016787;GO:0016798;GO:0003824;GO:0042972	K08235	Beta-glucanase OS=Orpinomyces sp. (strain PC-2) OX=50059 GN=licA PE=1 SV=1	Glycosyl hydrolases family 16 [Streptococcus equinus] SFR70492.1 Glycosyl hydrolases family 16 [Streptococcus equinus]
gene637	8316.45	4558.96	12073.9	2.6484	1.40512	0.00120224	0.00618494	GO:0005576;GO:0005615;GO:0044421	-	-	protein of unknown function [Streptococcus sp. 45]
gene1150	2821.08	1517.88	4124.28	2.71713	1.44209	0.00124407	0.00632925	GO:0008152;GO:0016740;GO:0003824;GO:0008080;GO:0016407;GO:0016746;GO:0016747;GO:0016410	-	Uncharacterized N-acetyltransferase YoaP OS=Bacillus subtilis (strain 168) OX=224308 GN=yoaP PE=3 SV=1	GNAT family N-acetyltransferase [Streptococcus equinus] SDO51226.1 YoaP-like [Streptococcus equinus]
gene433	699.524	339.906	1059.14	3.11598	1.63968	0.00127563	0.00645062	GO:0006282;GO:0051052;GO:0019222;GO:0019219;GO:0048583;GO:0080134;GO:0080135;GO:0031323;GO:0050794;GO:0060255;GO:0065007;GO:0051171;GO:2001020;GO:0050789;GO:0080090;GO:0005737;GO:0044424;GO:0044464;GO:0005623;GO:0005622	K03565	Regulatory protein RecX OS=Streptococcus gordonii (strain Challis / ATCC 35105 / BCRC 15272 / CH1 / DL1 / V288) OX=467705 GN=recX PE=3 SV=1	recombination regulator RecX [Streptococcus equinus] SDW09587.1 regulatory protein [Streptococcus equinus] SFR67174.1 regulatory protein [Streptococcus equinus]
gene584	8503.22	4150.94	12855.5	3.09701	1.63088	0.00135216	0.00679899	-	-	-	hypothetical protein [Streptococcus equinus] SEP67013.1 Uncharacterized membrane protein [Streptococcus equinus]
gene289	12748.7	7127.98	18369.5	2.5771	1.36575	0.00141838	0.00703262	GO:0032774;GO:0090304;GO:0044249;GO:0034641;GO:0006807;GO:0034645;GO:1901362;GO:1901360;GO:0006139;GO:0044260;GO:0071704;GO:0010467;GO:0018130;GO:1901576;GO:0006725;GO:0009987;GO:0009058;GO:0009059;GO:0008152;GO:0034654;GO:0046483;GO:0016070;GO:0044238;GO:0044271;GO:0044237;GO:0043170;GO:0006351;GO:0019438;GO:0019222;GO:0031326;GO:0031323;GO:0050789;GO:0080090;GO:2000112;GO:0060255;GO:0065007;GO:…	K03048	Probable DNA-directed RNA polymerase subunit delta OS=Streptococcus agalactiae serotype V (strain ATCC BAA-611 / 2603 V/R)OX=208435 GN=rpoE PE=3 SV=1	DNA-directed RNA polymerase subunit delta [Streptococcus equinus] SDP16668.1 DNA-directed RNA polymerase subunit delta [Streptococcus equinus]
gene1039	755.902	403.013	1108.79	2.75125	1.46009	0.00143559	0.00709821	GO:0008152;GO:0044710;GO:0055114;GO:0016491;GO:0003824	K05275	Uncharacterized oxidoreductase At1g06690, chloroplastic OS=Arabidopsis thaliana OX=3702 GN=At1g06690 PE=1 SV=1	aldo/keto reductase [Streptococcus equinus] SFQ70879.1 Predicted oxidoreductase [Streptococcus equinus]
gene203	13031.5	4518.84	21544.2	4.76764	2.25328	0.00147353	0.00724555	GO:0006200;GO:0046434;GO:0009166;GO:0009167;GO:0044281;GO:0009161;GO:0046130;GO:1901360;GO:0009169;GO:0044710;GO:0009199;GO:0042454;GO:0009207;GO:0009205;GO:0009203;GO:0046034;GO:0046128;GO:0046483;GO:0009164;GO:1901564;GO:1901565;GO:0034641;GO:0006163;GO:0019637;GO:0009141;GO:0009143;GO:0009144;GO:0009146;GO:0006807;GO:0006195;GO:1901575;GO:1901361;GO:0009150;GO:0009158;GO:0009154;GO:0046700;GO:…	K10112	Multiple sugar-binding transport ATP-binding protein MsmK OS=Streptococcus mutans serotype c (strain ATCC 700610 / UA159)OX=210007 GN=msmK PE=3 SV=1	ABC transporter ATP-binding protein [Streptococcus equinus] KFN85940.1 sugar ABC transporter ATP-binding protein [Streptococcus equinus JB1] SDQ55918.1 carbohydrate ABC transporter ATP-binding protein, CUT1 family [Streptococcus equinus] SDW97389.1 carbohydrate ABC transporter ATP-binding protein, CUT1 family [Streptococcus equinus] SEQ15678.1 carbohydrate ABC transporter ATP-binding protein, CUT…
gene371	2492.33	972.347	4012.31	4.12642	2.04489	0.00150299	0.00734976	-	-	UPF0126 membrane protein YvgT OS=Bacillus subtilis (strain 168) OX=224308 GN=yvgT PE=3 SV=1	hypothetical protein [Streptococcus equinus] SDQ47635.1 Uncharacterized membrane protein YeiH [Streptococcus equinus]
gene360	4232.48	2340.51	6124.44	2.61671	1.38775	0.00154623	0.00751993	GO:0042254;GO:0071840;GO:0022613;GO:0044085;GO:0042274;GO:0005737;GO:0044424;GO:0044464;GO:0005623;GO:0005622	K09748	Ribosome maturation factor RimP OS=Streptococcus thermophilus (strain ATCC BAA-250 / LMG 18311) OX=264199 GN=rimP PE=3 SV=1	ribosome maturation factor RimP [Streptococcus equinus]
gene1371	293.446	144.674	442.217	3.05666	1.61195	0.00156272	0.00757942	GO:0090304;GO:0044249;GO:0034641;GO:0006807;GO:0034645;GO:0006139;GO:0044260;GO:0071704;GO:0006260;GO:1901360;GO:1901576;GO:0009987;GO:0006725;GO:0009058;GO:0009059;GO:0008152;GO:0046483;GO:0044238;GO:0044237;GO:0043170;GO:0006259	-	Initiation-control protein YabA OS=Streptococcus equi subsp. equi (strain 4047) OX=553482 GN=SEQ_1826 PE=3 SV=1	DNA replication initiation control protein YabA [Streptococcus infantarius] EDT46988.1 hypothetical protein STRINF_01993 [Streptococcus infantarius subsp. infantarius ATCC BAA-102] AEZ62787.1 hypothetical protein Sinf_1480 [Streptococcus infantarius subsp. infantarius CJ18]
gene1632	51.8325	14.0772	89.5879	6.36406	2.66995	0.00157205	0.00760392	GO:0071704;GO:0008152;GO:0044238;GO:0005975;GO:0005976;GO:0043170;GO:1901575;GO:0000272;GO:0009056;GO:0009057;GO:0016052;GO:0004553;GO:0016787;GO:0016798;GO:0003824;GO:0042972	-	Beta-glucanase OS=Clostridium thermocellum (strain ATCC 27405 / DSM 1237 / NBRC 103400 / NCIMB 10682 / NRRL B-4536 / VPI 7372) OX=203119 GN=licB PE=1 SV=1	hypothetical protein [Streptococcus equinus] SFR70484.1 Beta-glucanase, GH16 family [Streptococcus equinus]
gene849	3361.04	1830.36	4891.72	2.67255	1.41822	0.0015872	0.0076564	GO:0006810;GO:0051234;GO:0051179;GO:0016020	K02004	ABC transporter permease protein YxdM OS=Bacillus subtilis (strain 168) OX=224308 GN=yxdM PE=2 SV=3	ABC transporter permease [Streptococcus equinus] SFB79031.1 putative ABC transport system permease protein [Streptococcus equinus]
gene1169	355.323	175.11	535.536	3.05828	1.61272	0.00161586	0.00775263	GO:0090305;GO:0051607;GO:0090304;GO:0034641;GO:0006807;GO:0044699;GO:0006139;GO:0044260;GO:0009615;GO:1901360;GO:0016043;GO:0071704;GO:0071840;GO:0051704;GO:0009987;GO:0006725;GO:0006952;GO:0006950;GO:0044763;GO:0008152;GO:0043571;GO:0043570;GO:0051707;GO:0046483;GO:0006996;GO:0044238;GO:0009607;GO:0051276;GO:0050896;GO:0044237;GO:0043170;GO:0002376;GO:0002252;GO:0006259;GO:0016787;GO:0043169;GO:…	-	CRISPR-associated endoribonuclease Cas2 OS=Streptococcus gallolyticus (strain ATCC 43143 / F-1867) OX=981539 GN=cas2 PE=3 SV=1	CRISPR-associated protein Cas2 [Streptococcus equinus ATCC 33317] SDQ23024.1 CRISPR-associated protein Cas2 [Streptococcus equinus] SDI38641.1 CRISPR-associated protein Cas2 [Streptococcus equinus] SEN65065.1 CRISPR-associated protein Cas2 [Streptococcus equinus] SEP58393.1 CRISPR-associated protein Cas2 [Streptococcus equinus]
gene1708	730.075	271.346	1188.8	4.38114	2.13131	0.00163095	0.00779239	GO:0008152;GO:0016740;GO:0003824;GO:0008080;GO:0016407;GO:0016746;GO:0016747;GO:0016410	-	-	GNAT family acetyltransferase [Streptococcus equinus] SDQ39576.1 Predicted acetyltransferase [Streptococcus equinus] SFC26339.1 Predicted acetyltransferase [Streptococcus equinus]
gene217	1774.37	498.673	3050.07	6.11636	2.61267	0.0016329	0.00779239	GO:0019222;GO:0031326;GO:0031323;GO:0050789;GO:0080090;GO:2000112;GO:0060255;GO:0065007;GO:0010468;GO:0019219;GO:0009889;GO:0050794;GO:0051171;GO:2001141;GO:0051252;GO:0006355;GO:0010556;GO:0032774;GO:0090304;GO:0044249;GO:0034641;GO:0006807;GO:0034645;GO:1901362;GO:1901360;GO:0006139;GO:0044260;GO:0071704;GO:0010467;GO:0018130;GO:1901576;GO:0006725;GO:0009987;GO:0009058;GO:0009059;GO:0008152;GO:…	-	Msm operon regulatory protein OS=Streptococcus mutans serotype c (strain ATCC 700610 / UA159) OX=210007 GN=msmR PE=4 SV=2	AraC family transcriptional regulator [Streptococcus equinus] SDW98051.1 AraC-type DNA-binding protein [Streptococcus equinus]
gene1225	514.889	265.886	763.892	2.87301	1.52256	0.00166603	0.00792925	GO:0008152;GO:0009987;GO:0071704;GO:0044238;GO:0044237;GO:0044281;GO:1901360;GO:0046483;GO:0006807;GO:0044710;GO:0034641;GO:0006139;GO:0006725;GO:0055086;GO:1901564;GO:0072527;GO:0006206;GO:0009112;GO:0016787;GO:0003824;GO:0016798;GO:0016799;GO:0008477;GO:0050263;GO:0045437	K01239	Probable uridine nucleosidase 2 OS=Arabidopsis thaliana OX=3702 GN=URH2 PE=2 SV=1	nucleoside hydrolase [Streptococcus equinus] SDQ25332.1 purine nucleosidase [Streptococcus equinus]
gene160	274.003	63.8743	484.132	7.57945	2.92209	0.0016725	0.00793057	GO:0044238;GO:0005975;GO:0008152;GO:0071704;GO:0016832;GO:0016829;GO:0016830;GO:0003824;GO:0050193;GO:0047905	K01621	Probable phosphoketolase OS=Lactobacillus sakei subsp. sakei (strain 23K) OX=314315 GN=LCA_0289 PE=3 SV=1	xylulose-5-phosphate/fructose-6-phosphate phosphoketolase [Streptococcus equinus] SFG03627.1 xylulose-5-phosphate/fructose-6-phosphate phosphoketolase [Streptococcus equinus]
gene578	1187.06	472.559	1901.56	4.02397	2.00862	0.00167522	0.00793057	GO:0034641;GO:0006807;GO:0044281;GO:1901360;GO:0006139;GO:0044710;GO:0071704;GO:0055086;GO:0009987;GO:0006725;GO:0019637;GO:0008152;GO:0046483;GO:0044238;GO:0044237;GO:0006796;GO:0006793;GO:0006753;GO:0009186;GO:0009132;GO:0055114;GO:0044249;GO:1901576;GO:0009058;GO:0009117;GO:1901362;GO:0018130;GO:0009262;GO:0034654;GO:0090407;GO:0044271;GO:1901137;GO:1901135;GO:0009263;GO:0009165;GO:1901293;GO:…	K00526	Ribonucleoside-diphosphate reductase subunit beta nrdF2 OS=Mycobacterium tuberculosis (strain ATCC 25618 / H37Rv) OX=83332 GN=nrdF2 PE=1 SV=1	class 1b ribonucleoside-diphosphate reductase subunit beta [Streptococcus equinus] SFC13757.1 ribonucleoside-diphosphate reductase class Ib beta subunit [Streptococcus equinus]
gene1451	2533.5	1339.9	3727.11	2.78164	1.47593	0.00179166	0.00841098	GO:0006865;GO:0006820;GO:0044699;GO:0051179;GO:0071705;GO:0071702;GO:0006810;GO:0015849;GO:0006811;GO:0009987;GO:0015711;GO:0034220;GO:0044765;GO:0044763;GO:0015803;GO:0051234;GO:0055085;GO:0046942;GO:0003333;GO:0022891;GO:0022892;GO:0005342;GO:0008514;GO:0005215;GO:0008509;GO:0015658;GO:0015075;GO:0022857;GO:0015171;GO:0046943;GO:0016020;GO:0016021;GO:0044425;GO:0031224	K03311	Branched-chain amino acid transport system carrier protein BraB OS=Bacillus subtilis (strain 168) OX=224308 GN=braB PE=3 SV=1	branched-chain amino acid transport system II carrier protein [Streptococcus equinus] SEP82398.1 branched-chain amino acid:cation transporter, LIVCS family [Streptococcus equinus]
gene227	103.787	40.6455	166.929	4.10695	2.03807	0.0017956	0.00841098	-	-	-	hypothetical protein [Streptococcus equinus] SDP27743.1 hypothetical protein SAMN05216347_1162 [Streptococcus equinus]
gene850	2734.68	1549.93	3919.43	2.52878	1.33844	0.00181272	0.00846886	GO:0006200;GO:0046434;GO:0009166;GO:0009167;GO:0044281;GO:0009161;GO:0046130;GO:1901360;GO:0009169;GO:0044710;GO:0009199;GO:0042454;GO:0009207;GO:0009205;GO:0009203;GO:0046034;GO:0046128;GO:0046483;GO:0009164;GO:1901564;GO:1901565;GO:0034641;GO:0006163;GO:0019637;GO:0009141;GO:0009143;GO:0009144;GO:0009146;GO:0006807;GO:0006195;GO:1901575;GO:1901361;GO:0009150;GO:0009154;GO:0009158;GO:0046700;GO:…	K02003	ABC transporter ATP-binding protein YxdL OS=Bacillus subtilis (strain 168) OX=224308 GN=yxdL PE=2 SV=2	ABC transporter ATP-binding protein [Streptococcus equinus] SDQ11983.1 putative ABC transport system ATP-binding protein [Streptococcus equinus]
gene1630	1382.65	563.114	2202.19	3.91074	1.96744	0.0018657	0.00869357	GO:0032774;GO:0019222;GO:0031326;GO:0031323;GO:0090304;GO:0044249;GO:0034641;GO:0006807;GO:0034645;GO:1901362;GO:0050789;GO:1901360;GO:0080090;GO:0006139;GO:0044260;GO:0071704;GO:2000112;GO:0060255;GO:0010467;GO:0065007;GO:0010468;GO:0018130;GO:1901576;GO:0019219;GO:0006725;GO:0009987;GO:0009889;GO:0050794;GO:0009058;GO:0009059;GO:0051171;GO:0008152;GO:2001141;GO:0034654;GO:0046483;GO:0016070;GO:…	K07506	Uncharacterized HTH-type transcriptional regulator YtdP OS=Bacillus subtilis (strain 168) OX=224308 GN=ytdP PE=4 SV=1	AraC family transcriptional regulator [Streptococcus equinus] SDQ36738.1 AraC-type DNA-binding protein [Streptococcus equinus] SDW69639.1 AraC-type DNA-binding protein [Streptococcus equinus] SEQ33445.1 AraC-type DNA-binding protein [Streptococcus equinus] SFC23704.1 AraC-type DNA-binding protein [Streptococcus equinus] SFR70499.1 AraC-type DNA-binding protein [Streptococcus equinus]
gene762	81.5796	30.6478	132.511	4.32368	2.11226	0.00188936	0.00878083	GO:0008152;GO:0044699;GO:0051716;GO:0009987;GO:0044763;GO:0050896;GO:0090304;GO:0034641;GO:0006807;GO:0006139;GO:0044260;GO:0071704;GO:1901360;GO:0006281;GO:0006725;GO:0006974;GO:0006950;GO:0046483;GO:0044238;GO:0044237;GO:0043170;GO:0033554;GO:0006259;GO:0097159;GO:0005488;GO:0003676;GO:0003677;GO:1901363	K03630	UPF0758 protein SAK_1186 OS=Streptococcus agalactiae serotype Ia (strain ATCC 27591 / A909 / CDC SS700) OX=205921 GN=SAK_1186 PE=3 SV=1	hypothetical protein [Streptococcus equinus] SDW28300.1 DNA repair protein RadC [Streptococcus equinus]
gene288	38433.7	21862.4	55005.1	2.51596	1.33111	0.00191173	0.00883866	GO:0000413;GO:0009987;GO:0006457;GO:0044267;GO:0044260;GO:0071704;GO:0008152;GO:0044238;GO:0019538;GO:0044237;GO:0043170;GO:0008104;GO:0071702;GO:0033036;GO:0006810;GO:0045184;GO:0051234;GO:0051179;GO:0015031;GO:0018193;GO:0006464;GO:0043412;GO:0036211;GO:0018208;GO:0044699;GO:0044763;GO:0051301;GO:0007049;GO:0016853;GO:0003824;GO:0003755;GO:0016859;GO:0005737;GO:0044464;GO:0005623;GO:0005622;GO:…	K03545	Trigger factor OS=Streptococcus agalactiae serotype Ia (strain ATCC 27591 / A909 / CDC SS700) OX=205921 GN=tig PE=3 SV=1	trigger factor [Streptococcus equinus] KFN88771.1 trigger factor [Streptococcus equinus JB1] SFL42435.1 trigger factor [Streptococcus equinus JB1]
gene588	7619.46	4215.66	11023.3	2.61484	1.38672	0.00192635	0.00886021	GO:0044238;GO:0005975;GO:1901576;GO:0005996;GO:0019318;GO:0019319;GO:0016051;GO:0071704;GO:0009058;GO:0008152;GO:0046364;GO:0044723;GO:0006006;GO:0006094;GO:0009987;GO:0016310;GO:0006793;GO:0044237;GO:0006796;GO:0004611;GO:0017076;GO:0005488;GO:1901363;GO:0016829;GO:0000166;GO:1901265;GO:0036094;GO:0003824;GO:0097159;GO:0016830;GO:0016831;GO:0004612;GO:0035639;GO:0043167;GO:0001883;GO:0001882;GO:…	K01610	Phosphoenolpyruvate carboxykinase (ATP) OS=Aeropyrum pernix (strain ATCC 700893 / DSM 11879 / JCM 9820 / NBRC 100138 / K1)OX=272557 GN=pckA PE=3 SV=2	phosphoenolpyruvate carboxykinase [Streptococcus equinus] SDW18745.1 phosphoenolpyruvate carboxykinase (ATP) [Streptococcus equinus] SFR65413.1 phosphoenolpyruvate carboxykinase (ATP) [Streptococcus equinus]
gene1041	275.111	138.586	411.637	2.97026	1.57059	0.00197943	0.00908091	GO:0032774;GO:0019222;GO:0031326;GO:0031323;GO:0090304;GO:0044249;GO:0034641;GO:0006807;GO:0034645;GO:1901362;GO:0050789;GO:1901360;GO:0080090;GO:0006139;GO:0044260;GO:0071704;GO:2000112;GO:0060255;GO:0010467;GO:0065007;GO:0010468;GO:0018130;GO:1901576;GO:0019219;GO:0006725;GO:0009987;GO:0009889;GO:0050794;GO:0009058;GO:0009059;GO:0051171;GO:0008152;GO:2001141;GO:0034654;GO:0046483;GO:0016070;GO:…	-	-	transcriptional regulator, TetR family [Streptococcus equinus] SFF81254.1 transcriptional regulator, TetR family [Streptococcus equinus]
gene1782	543.082	293.641	792.523	2.69895	1.4324	0.00208333	0.00950853	GO:0008152;GO:0009987;GO:0044237;GO:0006796;GO:0006793;GO:0016311;GO:0003824;GO:0016787;GO:0016791;GO:0042578;GO:0016788;GO:0008967;GO:0005488;GO:0043169;GO:0043167;GO:0046872;GO:0004427;GO:0016818;GO:0016817;GO:0016462;GO:0008253;GO:0008252;GO:0000287	K01091	5'-nucleotidase OS=Pseudomonas aeruginosa (strain ATCC 15692 / DSM 22644 / CIP 104116 / JCM 14847 / LMG 12228 / 1C / PRS 101 / PAO1) OX=208964 GN=PA0065 PE=1 SV=1	phosphoglycolate phosphatase [Streptococcus equinus] SFC28693.1 phosphoglycolate phosphatase [Streptococcus equinus]
gene1635	31.7369	6.08493	57.389	9.43132	3.23746	0.0021544	0.00978361	GO:0006810;GO:0051234;GO:0051179;GO:0005215	-	-	carbohydrate ABC transporter substrate-binding protein [Streptococcus equinus] SDQ36902.1 ABC-type glycerol-3-phosphate transport system, substrate-binding protein [Streptococcus equinus]
gene908	4289.41	2459.19	6119.62	2.48847	1.31526	0.00215459	0.00978361	GO:0044710;GO:0008152;GO:0055114;GO:0042592;GO:0050789;GO:0044699;GO:0065007;GO:0065008;GO:0019725;GO:0009987;GO:0050794;GO:0044763;GO:0045454;GO:0019752;GO:0034641;GO:0006807;GO:0044281;GO:0006520;GO:0071704;GO:0006749;GO:0043436;GO:0044238;GO:1901564;GO:0006575;GO:0006082;GO:0044237;GO:0006790;GO:0043603;GO:0006518;GO:0016491;GO:0003824;GO:0005488;GO:0000166;GO:1901363;GO:1901265;GO:0043168;GO:…	K00383	Glutathione reductase OS=Streptococcus thermophilus OX=1308 GN=gor PE=3 SV=1	glutathione-disulfide reductase [Streptococcus equinus] SDW35648.1 NADPH-glutathione reductase [Streptococcus equinus]
gene1755	2604.58	1447.66	3761.5	2.59832	1.37758	0.00226481	0.010191	-	-	-	hypothetical protein [Streptococcus gallolyticus] AQP41611.1 hypothetical protein BTR42_03080 [Streptococcus gallolyticus subsp. gallolyticus DSM 16831]
gene1684	8090.55	4660.41	11520.7	2.47203	1.3057	0.00227102	0.010191	GO:0008152;GO:0071704;GO:1901576;GO:0009058;GO:0044281;GO:0044710;GO:1901564;GO:0006807;GO:0034641;GO:0009987;GO:0044238;GO:0044237;GO:0043436;GO:0044249;GO:0006082;GO:0019752;GO:0006520;GO:0044283;GO:0044711;GO:0006575;GO:1901566;GO:0042398;GO:0016053;GO:0008652;GO:0044271;GO:0046394;GO:0006750;GO:0043043;GO:0019184;GO:0044272;GO:0043603;GO:0006518;GO:0006749;GO:0043604;GO:0006790;GO:0043170;GO:…	-	Glutathione biosynthesis bifunctional protein GshAB OS=Streptococcus mutans serotype c (strain ATCC 700610 / UA159) OX=210007 GN=gshAB PE=3 SV=1	bifunctional glutamate--cysteine ligase/glutathione synthetase [Streptococcus equinus] SDO93067.1 glutamate-cysteine ligase /glutathione synthase [Streptococcus equinus]
gene1285	151.867	67.0053	236.728	3.53297	1.82088	0.00227294	0.010191	GO:0008152;GO:0003824;GO:0016787	-	-	NUDIX hydrolase [Streptococcus equinus] KFN88252.1 NUDIX hydrolase [Streptococcus equinus JB1] SFL03367.1 8-oxo-dGTP diphosphatase [Streptococcus equinus JB1]
gene390	144.417	64.655	224.178	3.4673	1.79381	0.0023051	0.0103092	GO:0007049;GO:0009987;GO:0044699;GO:0051301;GO:0044763;GO:0000910;GO:0000003;GO:0032505;GO:0019954;GO:0022402;GO:0043093;GO:0016020;GO:0044464;GO:0005623;GO:0071944;GO:0005886;GO:0032153;GO:0016021;GO:0044425;GO:0031224;GO:0044459;GO:0005887;GO:0031226	-	Cell division protein FtsL OS=Streptococcus pneumoniae (strain ATCC BAA-255 / R6) OX=171101 GN=ftsL PE=3 SV=1	cell division protein FtsL [Streptococcus equinus] SDP10777.1 cell division protein FtsL [Streptococcus equinus] SDQ47139.1 cell division protein FtsL [Streptococcus equinus]
gene859	350.105	177.206	523.004	2.95139	1.56139	0.00244566	0.0108593	GO:0009292;GO:0009294;GO:0051704;GO:0009987;GO:0044764;GO:0008152;GO:0071704;GO:0044238;GO:0003677;GO:0005488;GO:0003676;GO:1901363;GO:0097159	K04096	DNA processing protein DprA OS=Streptococcus pneumoniae (strain ATCC BAA-255 / R6) OX=171101 GN=dprA PE=1 SV=2	DNA-processing protein DprA [Streptococcus equinus] SDW33605.1 DNA processing protein [Streptococcus equinus]
gene1439	13835.2	8087.29	19583.2	2.42147	1.27589	0.00244638	0.0108593	GO:0035556;GO:0080090;GO:0019222;GO:0031326;GO:0031323;GO:0023052;GO:0007165;GO:0050789;GO:0044699;GO:0051716;GO:0000160;GO:2000112;GO:0060255;GO:0065007;GO:0010468;GO:0019219;GO:0009987;GO:0009889;GO:0050794;GO:0044763;GO:0051171;GO:2001141;GO:0007154;GO:0044700;GO:0050896;GO:0051252;GO:0006355;GO:0010556;GO:0090304;GO:0044249;GO:0034641;GO:0006807;GO:0034645;GO:1901576;GO:1901362;GO:0032774;GO:…	-	Response regulator ArlR OS=Staphylococcus haemolyticus (strain JCSC1435) OX=279808 GN=arlR PE=3 SV=1	DNA-binding response regulator [Streptococcus equinus] EQC68569.1 Phosphate regulon transcriptional regulatory protein PhoB (SphR) [Streptococcus sp. HSISB1] KEY47376.1 PhoB family transcriptional regulator [Streptococcus equinus] KFN85995.1 PhoB family transcriptional regulator [Streptococcus equinus ATCC 33317] SCW35755.1 DNA-binding response regulator, OmpR family, contains REC and winged-heli…
gene799	106.684	39.2527	174.115	4.43574	2.14918	0.00253814	0.0111829	-	-	-	hypothetical protein [Streptococcus equinus] SDQ12873.1 hypothetical protein SAMN05216407_0374 [Streptococcus equinus] SDW30108.1 hypothetical protein SAMN05216415_0418 [Streptococcus equinus]
gene1769	1330.03	749.962	1910.1	2.54693	1.34876	0.00307146	0.0132378	-	-	-	hypothetical protein [Streptococcus equinus] KFN88522.1 signal peptide protein [Streptococcus equinus JB1] SFL27853.1 Putative adhesin [Streptococcus equinus JB1]
gene482	248.554	115.926	381.183	3.28816	1.71728	0.00312396	0.0134315	GO:0008152;GO:0003824;GO:0016740	-	Uncharacterized protein YqhL OS=Bacillus subtilis (strain 168) OX=224308 GN=yqhL PE=4 SV=2	NADH dehydrogenase [Streptococcus equinus] SDQ04491.1 Rhodanese-related sulfurtransferase [Streptococcus equinus]
gene1421	1323.2	767.297	1879.1	2.44899	1.29219	0.00316251	0.0135319	GO:0043169;GO:0043167;GO:0005488;GO:0046872;GO:0005509;GO:0016020;GO:0016021;GO:0044464;GO:0005623;GO:0071944;GO:0005886;GO:0044425;GO:0031224	K09976	UPF0154 protein SUB0399 OS=Streptococcus uberis (strain ATCC BAA-854 / 0140J) OX=218495 GN=SUB0399 PE=3 SV=1	hypothetical protein [Streptococcus equinus] SDQ29862.1 hypothetical protein SAMN04488495_1013 [Streptococcus equinus]
gene10	417.538	135.666	699.411	5.1554	2.36608	0.00318753	0.0136063	GO:0009987;GO:0044763;GO:0044699;GO:0007049;GO:0051301	K13052	-	septum formation initiation protein [Streptococcus equinus] SDO88949.1 cell division protein DivIC [Streptococcus equinus]
gene1280	20.38	1.6175	39.1424	24.1994	4.5969	0.0032145	0.0136602	-	-	-	cytochrome O ubiquinol oxidase [Streptococcus equinus] SDW52848.1 hypothetical protein SAMN05216415_0906 [Streptococcus equinus] SFB89674.1 hypothetical protein SAMN05216408_0487 [Streptococcus equinus] SFR74216.1 hypothetical protein SAMN05216416_1225 [Streptococcus equinus]
gene1558	13062.7	4781.55	21343.9	4.46379	2.15827	0.00325201	0.0137496	GO:0097159;GO:0005488;GO:0003676;GO:0003677;GO:1901363;GO:0009295;GO:0005737;GO:0044464;GO:0005623;GO:0044424;GO:0005622;GO:0043232;GO:0043229;GO:0043228;GO:0043590;GO:0043226	K09747	Nucleoid-associated protein SZO_16661 OS=Streptococcus equi subsp. zooepidemicus (strain H70) OX=553483 GN=SZO_16661 PE=3 SV=1	YbaB/EbfC family nucleoid-associated protein [Streptococcus equinus] SDQ34488.1 hypothetical protein SAMN05216407_1167 [Streptococcus equinus] SFR71024.1 hypothetical protein SAMN05216416_0938 [Streptococcus equinus]
gene480	5374.83	3107.85	7641.8	2.45887	1.29799	0.00326899	0.0137886	GO:0008152;GO:0050801;GO:0042592;GO:0055072;GO:0055076;GO:0044699;GO:0044710;GO:0046916;GO:0065007;GO:0065008;GO:0019725;GO:0006879;GO:0006875;GO:0009987;GO:0006873;GO:0006950;GO:0044763;GO:0030003;GO:0055065;GO:0055080;GO:0055082;GO:0055114;GO:0050896;GO:0048878;GO:0043169;GO:0046914;GO:0008199;GO:0043167;GO:0003824;GO:0005488;GO:0005506;GO:0046872;GO:0016491;GO:0016722;GO:0097159;GO:0003676;GO:…	K04047	DNA protection during starvation protein OS=Streptococcus mutans OX=1309 GN=dps PE=1 SV=3	DNA starvation/stationary phase protection protein [Streptococcus equinus] KFN87169.1 ferritin [Streptococcus equinus JB1] SFL38049.1 starvation-inducible DNA-binding protein [Streptococcus equinus JB1]
gene1322	5527.48	3316.93	7738.03	2.33289	1.22212	0.00345128	0.0144548	GO:0055085;GO:0006810;GO:0009987;GO:0044765;GO:0044763;GO:0051234;GO:0051179;GO:0044699;GO:0005215;GO:0022857;GO:0016020;GO:0044464;GO:0005623;GO:0071944;GO:0005886;GO:0016021;GO:0044425;GO:0031224;GO:0044459;GO:0005887;GO:0031226	-	Multi-drug resistance efflux pump PmrA OS=Streptococcus pneumoniae (strain ATCC BAA-255 / R6) OX=171101 GN=pmrA PE=3 SV=1	Predicted arabinose efflux permease, MFS family [Streptococcus equinus]
gene785	5795.55	3470.12	8120.98	2.34026	1.22667	0.00346314	0.0144698	GO:0043933;GO:0044249;GO:0034645;GO:0043241;GO:0044699;GO:0044267;GO:0032984;GO:0044260;GO:0016043;GO:0071704;GO:0010467;GO:0071840;GO:1901576;GO:0009987;GO:0009058;GO:0009059;GO:0022411;GO:0008152;GO:0043624;GO:0044238;GO:0071822;GO:0019538;GO:0044237;GO:0043170;GO:0044763;GO:0006415;GO:0006412;GO:0003747;GO:0008079;GO:0097159;GO:0008135;GO:0003723;GO:0003676;GO:1901363;GO:0005488;GO:0016149;GO:…	K02835	Peptide chain release factor 1 OS=Streptococcus pyogenes serotype M49 (strain NZ131) OX=471876 GN=prfA PE=3 SV=1	peptide chain release factor 1 [Streptococcus equinus] SDQ12534.1 bacterial peptide chain release factor 1 (bRF-1) [Streptococcus equinus] SDO82267.1 bacterial peptide chain release factor 1 (bRF-1) [Streptococcus equinus]
gene1525	2717.68	1566.29	3869.08	2.47021	1.30464	0.00347112	0.0144698	GO:0044710;GO:0055114;GO:0008152;GO:0003824;GO:0016491	-	NADH-dependent flavin reductase subunit 1 OS=Lactobacillus johnsonii (strain CNCM I-12250 / La1 / NCC 533) OX=257314 GN=nfr1 PE=1 SV=1	NAD(P)H-dependent oxidoreductase [Streptococcus equinus] SDP03812.1 NAD(P)H-dependent FMN reductase [Streptococcus equinus]
gene1197	8954.03	5221.27	12686.8	2.42983	1.28085	0.00365784	0.0151066	GO:0022607;GO:0070271;GO:0043933;GO:0034622;GO:0071840;GO:0071822;GO:0000921;GO:0016043;GO:0065003;GO:0044699;GO:0031106;GO:0009987;GO:0006461;GO:0044763;GO:0070925;GO:0043623;GO:0006996;GO:0007010;GO:0032185;GO:0044085;GO:0007049;GO:0051301;GO:0022402;GO:0032506;GO:0000917;GO:0090529;GO:0000910;GO:0016020;GO:0044464;GO:0005623;GO:0071944;GO:0043229;GO:0043228;GO:0043226;GO:0031224;GO:0005737;GO:…	K06286	Septation ring formation regulator EzrA OS=Streptococcus equi subsp. zooepidemicus (strain H70) OX=553483 GN=ezrA PE=3 SV=1	septation ring formation regulator EzrA [Streptococcus equinus] KFN88201.1 septation ring formation regulator EzrA [Streptococcus equinus JB1] SFL01948.1 septation ring formation regulator [Streptococcus equinus JB1]
gene1720	1111.82	623.896	1599.75	2.56412	1.35847	0.00370576	0.0152691	GO:0090304;GO:0034641;GO:0006807;GO:0006139;GO:0044260;GO:0071704;GO:1901360;GO:0009987;GO:0006725;GO:0008152;GO:0046483;GO:0044238;GO:0044237;GO:0043170;GO:0006259;GO:0044699;GO:0051716;GO:0006281;GO:0006974;GO:0006950;GO:0044763;GO:0050896;GO:0033554;GO:0006284;GO:0016799;GO:0016798;GO:0008725;GO:0043733;GO:0016787;GO:0019104;GO:0003905;GO:0003824	K01246	Probable GMP synthase [glutamine-hydrolyzing] OS=Helicobacter hepaticus (strain ATCC 51449 / 3B1) OX=235279 GN=guaA PE=3 SV=1	3-methyladenine DNA glycosylase [Streptococcus equinus] SDI85954.1 DNA-3-methyladenine glycosylase I [Streptococcus equinus] SEP85590.1 DNA-3-methyladenine glycosylase I [Streptococcus equinus]
gene1647	16019.9	9396.83	22643	2.40964	1.26882	0.00384094	0.0157896	GO:0003676;GO:0097159;GO:1901363;GO:0005488;GO:0003723	K06346	Protein jag OS=Bacillus halodurans (strain ATCC BAA-125 / DSM 18197 / FERM 7344 / JCM 9153 / C-125) OX=272558 GN=jag PE=4 SV=1	protein jag [Streptococcus equinus] SDQ37244.1 spoIIIJ-associated protein [Streptococcus equinus] SDQ29383.1 spoIIIJ-associated protein [Streptococcus equinus] SDW70509.1 spoIIIJ-associated protein [Streptococcus equinus] SFC24195.1 spoIIIJ-associated protein [Streptococcus equinus]
gene903	4265.45	2492.34	6038.57	2.42285	1.27671	0.00391086	0.0160031	GO:0006200;GO:0009987;GO:0046434;GO:0009166;GO:0009167;GO:0044281;GO:0009161;GO:0009128;GO:0046130;GO:1901360;GO:0009169;GO:0044710;GO:0009199;GO:0042454;GO:0009207;GO:0009205;GO:0009203;GO:0046034;GO:0046128;GO:0046483;GO:0044248;GO:1901564;GO:1901565;GO:0009164;GO:0006163;GO:0019637;GO:0009141;GO:0009143;GO:0009144;GO:0009146;GO:0006807;GO:0006195;GO:1901575;GO:1901361;GO:0009150;GO:0009158;GO:…	K02036	Phosphate import ATP-binding protein PstB 2 OS=Streptococcus mutans serotype c (strain ATCC 700610 / UA159) OX=210007 GN=pstB2 PE=3 SV=1	phosphate ABC transporter ATP-binding protein [Streptococcus equinus] SFR62278.1 phosphate ABC transporter ATP-binding protein, PhoT family [Streptococcus equinus]
gene1790	5139.13	3045.06	7233.21	2.37539	1.24816	0.0041803	0.0170273	GO:0008152;GO:0044238;GO:0019538;GO:0043170;GO:0071704;GO:0006508;GO:0003824;GO:0043169;GO:0043167;GO:0005488;GO:0046872;GO:0016787;GO:0008233;GO:0004175;GO:0004222;GO:0070011;GO:0008237	-	Uncharacterized zinc protease YmfH OS=Bacillus subtilis (strain 168) OX=224308 GN=ymfH PE=3 SV=2	insulinase family protein [Streptococcus equinus] SDW78304.1 Predicted Zn-dependent peptidase [Streptococcus equinus] SEQ28506.1 Predicted Zn-dependent peptidase [Streptococcus equinus]
gene690	1865.5	796.815	2934.19	3.6824	1.88065	0.0041911	0.0170323	GO:0006200;GO:0046434;GO:0009166;GO:0009167;GO:0044281;GO:0009161;GO:0046130;GO:1901360;GO:0009169;GO:0044710;GO:0009199;GO:0042454;GO:0009207;GO:0009205;GO:0009203;GO:0046034;GO:0046128;GO:0046483;GO:0009164;GO:1901564;GO:1901565;GO:0034641;GO:0006163;GO:0019637;GO:0009141;GO:0009143;GO:0009144;GO:0009146;GO:0006807;GO:0006195;GO:1901575;GO:1901361;GO:0009154;GO:0009158;GO:0046700;GO:0009261;GO:…	K02003	Putative hemin import ATP-binding protein HrtA OS=Staphylococcus haemolyticus (strain JCSC1435) OX=279808 GN=hrtA PE=3 SV=1	hemin ABC transporter ATP-binding protein [Streptococcus equinus] SDO78370.1 putative ABC transport system ATP-binding protein [Streptococcus equinus]
gene638	3550.7	1283.92	5817.49	4.53105	2.17985	0.00420323	0.0170427	GO:0008152;GO:0016787;GO:0003824;GO:0016810;GO:0016811;GO:0045302;GO:0008953	K24041	Choloylglycine hydrolase OS=Lactobacillus plantarum (strain ATCC BAA-793 / NCIMB 8826 / WCFS1) OX=220668 GN=cbh PE=3 SV=4	choloylglycine hydrolase [Streptococcus equinus] SDW21214.1 choloylglycine hydrolase [Streptococcus equinus] SFC11920.1 choloylglycine hydrolase [Streptococcus equinus]
gene1155	5293.22	3074.11	7512.32	2.44374	1.28909	0.00423647	0.0170996	GO:0001510;GO:0008152;GO:0032259;GO:0006396;GO:0009451;GO:0090304;GO:0034641;GO:0006807;GO:0006139;GO:0044260;GO:1901360;GO:0071704;GO:0010467;GO:0009987;GO:0006725;GO:0043412;GO:0043414;GO:0046483;GO:0016070;GO:0044238;GO:0044237;GO:0043170;GO:0034660;GO:0034470;GO:0031167;GO:0006364;GO:0071840;GO:0042254;GO:0022613;GO:0016072;GO:0000154;GO:0044085;GO:0008168;GO:0016740;GO:0016741;GO:0003824;GO:…	K03215	Uncharacterized RNA methyltransferase SMU_788 OS=Streptococcus mutans serotype c (strain ATCC 700610 / UA159) OX=210007 GN=SMU_788 PE=3 SV=1	23S rRNA (uracil1939-C5)-methyltransferase [Streptococcus sp. 45]
gene835	1660.56	980.904	2340.21	2.38577	1.25446	0.00454922	0.0182378	-	-	Abortive phage resistance protein AbiGii OS=Lactococcus lactis subsp. cremoris OX=1359 GN=abiGII PE=4 SV=1	hypothetical protein [Streptococcus ferus]
gene909	496.24	135.882	856.598	6.304	2.65627	0.0047545	0.0188067	GO:0009987;GO:0044710;GO:0008152;GO:0017000;GO:0030152;GO:1901564;GO:0044249;GO:0034641;GO:0006807;GO:0046224;GO:1901576;GO:0044711;GO:0016999;GO:0044550;GO:0043043;GO:0071704;GO:0019748;GO:0009058;GO:0009404;GO:0030650;GO:0030651;GO:0043604;GO:0044271;GO:1901566;GO:0043603;GO:0009403;GO:0044237;GO:0006518;GO:0017144;GO:0042592;GO:0050789;GO:0044699;GO:0065007;GO:0065008;GO:0019725;GO:0050794;GO:…	-	-	thiol reductase thioredoxin [Streptococcus equinus] SEP56971.1 bacteriocin transport accessory protein, putative [Streptococcus equinus]
gene787	1836.77	1046.98	2626.55	2.50869	1.32693	0.00479892	0.018873	GO:0008152;GO:0071704;GO:0044238;GO:0006807;GO:0009987;GO:0044237;GO:0044281;GO:0044710;GO:1901564;GO:1901360;GO:0046483;GO:0034641;GO:0006139;GO:0006725;GO:0043170;GO:0055086;GO:0034470;GO:0046128;GO:0034660;GO:0044260;GO:0016070;GO:0042278;GO:0008033;GO:1901135;GO:0090304;GO:0072521;GO:0006399;GO:0010467;GO:0009116;GO:0009119;GO:1901657;GO:0006396;GO:0009451;GO:0046085;GO:0043412;GO:0006400;GO:…	K07566	Threonylcarbamoyl-AMP synthase OS=Bacillus subtilis (strain 168) OX=224308 GN=ywlC PE=1 SV=1	threonylcarbamoyl-AMP synthase [Streptococcus equinus] SFR63536.1 L-threonylcarbamoyladenylate synthase [Streptococcus equinus]
gene403	18328.9	11338.6	25319.2	2.233	1.15899	0.00493479	0.0193053	GO:0090305;GO:0090304;GO:0034641;GO:0006807;GO:0044699;GO:0006139;GO:0051716;GO:0044260;GO:0071704;GO:1901360;GO:0006281;GO:0009987;GO:0006725;GO:0006974;GO:0006950;GO:0044763;GO:0008152;GO:0046483;GO:0006310;GO:0044238;GO:0050896;GO:0044237;GO:0043170;GO:0033554;GO:0006259;GO:0007059;GO:0046872;GO:0016787;GO:0043169;GO:0004518;GO:0004519;GO:0016788;GO:0043167;GO:0003824;GO:0005488;GO:0003676;GO:…	K03700	Holliday junction resolvase RecU OS=Streptococcus uberis (strain ATCC BAA-854 / 0140J) OX=218495 GN=recU PE=3 SV=1	recombination protein U [Streptococcus infantarius subsp. infantarius ATCC BAA-102]
gene1737	1306.67	770.426	1842.91	2.39207	1.25826	0.00508667	0.0197261	GO:0090116;GO:0006306;GO:0008152;GO:0032259;GO:0090304;GO:0034641;GO:0006807;GO:1901360;GO:0006139;GO:0006304;GO:0044260;GO:0071704;GO:0009987;GO:0006725;GO:0043412;GO:0046483;GO:0044238;GO:0044237;GO:0043170;GO:0006259;GO:0019222;GO:0050789;GO:0006305;GO:0040029;GO:0065007;GO:0010468;GO:0060255;GO:0044728;GO:0043414;GO:0032776;GO:0050896;GO:0006950;GO:0044355;GO:0009307;GO:0006952;GO:0008168;GO:…	K00558	Modification methylase Sau3AI OS=Staphylococcus aureus OX=1280 GN=sau3AIM PE=3 SV=1	DNA (cytosine-5-)-methyltransferase [Streptococcus pasteurianus] BAK30965.1 DNA (cytosine-5-)-methyltransferase [Streptococcus pasteurianus ATCC 43144]
gene1508	68.2541	27.1811	109.327	4.02216	2.00797	0.0052847	0.0204495	GO:0097159;GO:0005488;GO:0003676;GO:0003677;GO:1901363;GO:0043565	K07727	Uncharacterized HTH-type transcriptional regulator YozG OS=Bacillus subtilis (strain 168) OX=224308 GN=yozG PE=4 SV=1	putative transcriptional regulator [Streptococcus lutetiensis 033]
gene1210	731.2	418.283	1044.12	2.4962	1.31973	0.00533927	0.0205712	GO:0071704;GO:0044238;GO:0034645;GO:0044260;GO:0044267;GO:0019538;GO:0009987;GO:0010467;GO:0044237;GO:0043170;GO:0044249;GO:0009058;GO:0009059;GO:0008152;GO:1901576;GO:0006412;GO:0003735;GO:0005198;GO:0097159;GO:0019843;GO:0005488;GO:0003676;GO:1901363;GO:0003723;GO:0043169;GO:0046872;GO:0043167;GO:0005737;GO:0032991;GO:0005840;GO:0043232;GO:0044464;GO:0044444;GO:0005623;GO:0030529;GO:0043229;GO:…	K02909	50S ribosomal protein L31 type B OS=Streptococcus pneumoniae (strain Taiwan19F-14) OX=487213 GN=rpmE2 PE=3 SV=1	50S ribosomal protein L31 [Streptococcus equinus] EFW88943.1 ribosomal protein L31 [Streptococcus equinus ATCC 9812]
gene255	683.685	397.97	969.4	2.43586	1.28443	0.00554546	0.0212735	GO:0044425;GO:0016021;GO:0016020;GO:0031224	-	UPF0410 protein YwzA OS=Bacillus subtilis (strain 168) OX=224308 GN=ywzA PE=3 SV=2	transglycosylase associated protein [Streptococcus equinus ATCC 9812]
gene131	546.174	314.739	777.608	2.47064	1.30488	0.00568138	0.0216549	GO:0043565;GO:0097159;GO:0005488;GO:0003676;GO:0003677;GO:1901363	-	HTH-type transcriptional regulator rgg OS=Streptococcus gordonii (strain Challis / ATCC 35105 / BCRC 15272 / CH1 / DL1 /V288) OX=467705 GN=rgg PE=4 SV=1	MutR family transcriptional regulator [Streptococcus equinus JB1]
gene460	6201.88	3795.66	8608.1	2.26788	1.18134	0.00572475	0.0217736	-	-	Uncharacterized protein YutD OS=Bacillus subtilis (strain 168) OX=224308 GN=yutD PE=1 SV=2	transcriptional regulator [Streptococcus equinus] SDQ04354.1 Uncharacterized protein YutD [Streptococcus equinus]
gene313	4971.29	2953.07	6989.5	2.36686	1.24297	0.00606961	0.023036	GO:0008152;GO:0022607;GO:0071840;GO:0016043;GO:0016226;GO:0009058;GO:0031163;GO:0044085	K09014	FeS cluster assembly protein SufB OS=Bacillus subtilis (strain 168) OX=224308 GN=sufB PE=3 SV=1	Fe-S cluster assembly protein SufB [Streptococcus equinus] KFN88795.1 Fe-S cluster assembly protein SufB [Streptococcus equinus JB1] SFL41876.1 Iron-regulated ABC transporter membrane component SufB [Streptococcus equinus JB1]
gene1435	1672.25	995.144	2349.35	2.36082	1.23929	0.00609066	0.0230667	GO:0008152;GO:0005488;GO:1901363;GO:1901265;GO:0000166;GO:0036094;GO:0097159;GO:0035639;GO:0043167;GO:0001882;GO:0043168;GO:0001883;GO:0032549;GO:0017076;GO:0005524;GO:0030554;GO:0032559;GO:0032555;GO:0032550;GO:0032553;GO:0017111;GO:0016787;GO:0003824;GO:0016818;GO:0016817;GO:0016462;GO:0004386	K11144	Primosomal protein DnaI OS=Bacillus subtilis (strain 168) OX=224308 GN=dnaI PE=1 SV=1	primosomal protein DnaI [Streptococcus equinus] SFR72407.1 primosomal protein DnaI [Streptococcus equinus]
gene1008	28.711	6.7335	50.6884	7.5278	2.91223	0.00612127	0.0231335	GO:0006810;GO:0051234;GO:0051179;GO:0006778;GO:0006779;GO:0044249;GO:0034641;GO:0006807;GO:1901362;GO:1901360;GO:1901576;GO:0051186;GO:0051188;GO:0071704;GO:0033014;GO:0033013;GO:0018130;GO:0009987;GO:0006725;GO:0009058;GO:0008152;GO:1901564;GO:0046483;GO:0044271;GO:1901566;GO:0044237;GO:0019438;GO:0005215;GO:0016829;GO:0016830;GO:0016831;GO:0003824;GO:0004853;GO:0005623;GO:0044462;GO:0044464;GO:…	-	L-cystine-binding protein TcyJ OS=Bacillus subtilis (strain 168) OX=224308 GN=tcyJ PE=1 SV=1	amino acid ABC transporter substrate-binding protein, PAAT family [Streptococcus sp. 45]
gene1673	15129.8	9283.31	20976.3	2.25957	1.17605	0.00681012	0.0253069	-	-	-	hypothetical protein [Streptococcus equinus] SEQ11104.1 Uncharacterized membrane protein [Streptococcus equinus] SFC25032.1 Uncharacterized membrane protein [Streptococcus equinus]
gene221	51.2801	18.1891	84.371	4.63854	2.21367	0.00682653	0.0253151	GO:0006810;GO:0051234;GO:0051179;GO:0008643;GO:0044765;GO:0071702;GO:0044699;GO:0005215;GO:0016020;GO:0016021;GO:0044425;GO:0031224;GO:0044464;GO:0005623;GO:0071944;GO:0005886	K10119	Multiple sugar-binding transport system permease protein MsmG OS=Streptococcus mutans serotype c (strain ATCC 700610 / UA159)OX=210007 GN=msmG PE=3 SV=1	carbohydrate ABC transporter permease [Streptococcus equinus] SDW98219.1 multiple sugar ABC transporter membrane protein [Streptococcus equinus] SFC35132.1 multiple sugar ABC transporter membrane protein [Streptococcus equinus]
gene720	2491.82	813.452	4170.19	5.12653	2.35798	0.00702866	0.0259564	-	-	-	-
gene302	1116.87	229.368	2004.38	8.73873	3.12742	0.00719498	0.0264477	-	-	-	hypothetical protein H702_00945 [Streptococcus equinus JB1] SDQ65896.1 hypothetical protein SAMN05216407_1772 [Streptococcus equinus] SDQ50534.1 hypothetical protein SAMN05216392_1871 [Streptococcus equinus] SDX10969.1 hypothetical protein SAMN05216415_1791 [Streptococcus equinus] SEI88612.1 hypothetical protein SAMN05216460_1696 [Streptococcus sp. 45] SFC42502.1 hypothetical protein SAMN05216408…
gene353	6450.51	3982.49	8918.53	2.23944	1.16314	0.00720625	0.0264477	-	K01992	Protein EcsB OS=Bacillus subtilis (strain 168) OX=224308 GN=ecsB PE=4 SV=1	multidrug ABC transporter permease [Streptococcus equinus] SFR81128.1 ABC-2 type transport system permease protein [Streptococcus equinus]
gene1751	395.369	233.638	557.1	2.38445	1.25366	0.00741601	0.0270502	GO:0032774;GO:0019222;GO:0031326;GO:0031323;GO:0090304;GO:0044249;GO:0034641;GO:0006807;GO:0034645;GO:1901362;GO:0050789;GO:1901360;GO:0080090;GO:0006139;GO:0044260;GO:0071704;GO:2000112;GO:0060255;GO:0010467;GO:0065007;GO:0010468;GO:0018130;GO:1901576;GO:0019219;GO:0006725;GO:0009987;GO:0009889;GO:0050794;GO:0009058;GO:0009059;GO:0051171;GO:0008152;GO:2001141;GO:0034654;GO:0046483;GO:0016070;GO:…	-	-	TetR/AcrR family transcriptional regulator [Streptococcus equinus] SDO90874.1 hypothetical protein SAMN05216347_10373 [Streptococcus equinus]
gene1640	16.6535	0.289806	33.0171	113.929	6.83199	0.00744434	0.027098	-	-	-	hypothetical protein Sinf_1763 [Streptococcus infantarius subsp. infantarius CJ18] KFN88644.1 hypothetical protein H702_02250 [Streptococcus equinus JB1] SDO94587.1 hypothetical protein SAMN05216347_103179 [Streptococcus equinus] SDW70150.1 hypothetical protein SAMN05216415_1267 [Streptococcus equinus] SEI74490.1 hypothetical protein SAMN05216460_1379 [Streptococcus sp. 45] SEQ33699.1 hypothetica…
gene605	3635.24	2083.41	5187.08	2.48971	1.31598	0.00767545	0.0277126	GO:0008152;GO:0016787;GO:0003824;GO:0016020;GO:0016021;GO:0044464;GO:0005623;GO:0071944;GO:0005886;GO:0044425;GO:0031224	K07058	Putative ribonuclease-like protein YfkH OS=Bacillus subtilis (strain 168) OX=224308 GN=yfkH PE=4 SV=1	YihY/virulence factor BrkB family protein [Streptococcus infantarius] EDT47163.1 YihY family protein [Streptococcus infantarius subsp. infantarius ATCC BAA-102] AEZ61954.1 Ribonuclease BN protein [Streptococcus infantarius subsp. infantarius CJ18]
gene575	867.719	517.971	1217.47	2.35045	1.23294	0.00778729	0.0280057	GO:0008152;GO:0006771;GO:0009231;GO:0044249;GO:0034641;GO:0006807;GO:0044281;GO:0044283;GO:1901362;GO:1901360;GO:1901576;GO:0044710;GO:0044711;GO:0042727;GO:0042726;GO:0071704;GO:0018130;GO:0006767;GO:0006766;GO:0009987;GO:0009058;GO:0009110;GO:1901564;GO:0046483;GO:0044271;GO:1901566;GO:0042364;GO:0044237;GO:0046872;GO:0003824;GO:0008686;GO:0016829;GO:0016830;GO:0043167;GO:0043169;GO:0005488;GO:…	K14652	Riboflavin biosynthesis protein RibBA OS=Geobacillus sp. (strain WCH70) OX=471223 GN=ribBA PE=3 SV=1	bifunctional 3,4-dihydroxy-2-butanone-4-phosphate synthase/GTP cyclohydrolase II [Streptococcus equinus] SDW18152.1 3,4-dihydroxy 2-butanone 4-phosphate synthase / GTP cyclohydrolase II [Streptococcus equinus]
gene1801	11526.5	7221.77	15831.3	2.19216	1.13235	0.00783808	0.028072	GO:0008152;GO:0043170;GO:0044238;GO:0071704;GO:0019538;GO:0006508;GO:0044710;GO:0055114;GO:0008233;GO:0003824;GO:0016787;GO:0008236;GO:0017171;GO:0070011;GO:0004252;GO:0004175;GO:0016491;GO:0016628;GO:0016627;GO:0032440	K04771	Serine protease Do-like HtrA OS=Lactococcus lactis subsp. cremoris (strain MG1363) OX=416870 GN=htrA PE=3 SV=1	serine protease [Streptococcus equinus] SDW78886.1 serine protease Do [Streptococcus equinus] SEQ28890.1 serine protease Do [Streptococcus equinus]
gene177	367.42	190.225	544.616	2.86302	1.51754	0.00830809	0.0295178	GO:0005618;GO:0071944;GO:0044464;GO:0005623;GO:0030312	-	Trypsin-resistant surface T6 protein OS=Streptococcus pyogenes serotype M6 (strain ATCC BAA-946 / MGAS10394) OX=286636 GN=tee6 PE=1 SV=2	LPXTG-motif cell wall anchor domain-containing protein/fimbrial isopeptide formation D2 domain-containing protein [Streptococcus sp. 45]
gene1511	56050	34861.4	77238.7	2.2156	1.14769	0.00847695	0.0299611	GO:0090304;GO:0034641;GO:0006807;GO:1901360;GO:0006139;GO:0044260;GO:0071704;GO:0009987;GO:0006725;GO:0008152;GO:0046483;GO:0044238;GO:0044237;GO:0043170;GO:0006259;GO:0044249;GO:0034645;GO:0006260;GO:1901576;GO:0009058;GO:0009059;GO:0051716;GO:0006281;GO:0044699;GO:0006974;GO:0044763;GO:0050896;GO:0006950;GO:0033554;GO:0043566;GO:0097159;GO:1901363;GO:0005488;GO:0003676;GO:0003677;GO:0003697	K03111	Single-stranded DNA-binding protein OS=Streptococcus pyogenes serotype M3 (strain SSI-1) OX=193567 GN=ssb PE=3 SV=1	single-stranded DNA-binding protein [Streptococcus equinus] SEQ21830.1 single-strand binding protein [Streptococcus equinus]
gene733	2284.65	1394.6	3174.7	2.27642	1.18677	0.00848336	0.0299611	-	-	Uncharacterized protein YxkA OS=Bacillus subtilis (strain 168) OX=224308 GN=yxkA PE=4 SV=2	phosphatidylethanolamine-binding protein [Streptococcus equinus] SDQ08420.1 hypothetical protein SAMN05216392_0324 [Streptococcus equinus] SFR64077.1 hypothetical protein SAMN05216416_0436 [Streptococcus equinus]
gene1735	2051.81	1260.52	2843.11	2.25551	1.17346	0.00850565	0.0299803	-	-	-	hypothetical protein [Streptococcus pasteurianus] BAK30963.1 SEFIR domain-containing protein [Streptococcus pasteurianus ATCC 43144]
gene910	4005.84	1479.57	6532.11	4.41486	2.14237	0.0085519	0.0300838	GO:0044710;GO:0055114;GO:0008152;GO:0003824;GO:0004497;GO:0016491	-	-	monooxygenase [Streptococcus equinus JB1]
gene1540	1898.81	1141	2656.61	2.32831	1.21928	0.00868311	0.0304251	GO:0071704;GO:0008152;GO:0044238;GO:0019538;GO:0043170;GO:0006508;GO:0016787;GO:0003824;GO:0008233;GO:0017171;GO:0070011;GO:0008236;GO:0016020;GO:0016021;GO:0044425;GO:0031224	K03100	Signal peptidase I OS=Streptococcus pneumoniae (strain ATCC BAA-255 / R6) OX=171101 GN=lepB PE=3 SV=1	signal peptidase I [Streptococcus equinus] KFN88336.1 signal peptidase [Streptococcus equinus JB1] SDQ33974.1 signal peptidase I [Streptococcus equinus] SEQ21053.1 signal peptidase I [Streptococcus equinus] SFR71184.1 signal peptidase I [Streptococcus equinus] SFL08150.1 signal peptidase I [Streptococcus equinus JB1]
gene1069	11234.8	6980.24	15489.4	2.21903	1.14993	0.00886236	0.0308708	GO:0044249;GO:0034645;GO:1901576;GO:0044267;GO:0044260;GO:0071704;GO:0010467;GO:0009987;GO:0009059;GO:0008152;GO:0044238;GO:0019538;GO:0009058;GO:0044237;GO:0043170;GO:0006412;GO:0097159;GO:0003735;GO:0005488;GO:0003676;GO:0005198;GO:1901363;GO:0003723;GO:0019843;GO:0044464;GO:0005623;GO:0005737;GO:0032991;GO:0005840;GO:0043232;GO:0044444;GO:0030529;GO:0043229;GO:0043228;GO:0044424;GO:0005622;GO:…	K02888	50S ribosomal protein L21 OS=Streptococcus pyogenes serotype M49 (strain NZ131) OX=471876 GN=rplU PE=3 SV=1	50S ribosomal protein L21 [Streptococcus infantarius] EDT46654.1 ribosomal protein L21 [Streptococcus infantarius subsp. infantarius ATCC BAA-102]
gene1761	3056.46	1900.5	4212.43	2.21648	1.14827	0.00947462	0.0326206	-	-	-	protein of unknown function [Streptococcus equinus]
gene2	17605.1	10892.8	24317.5	2.23244	1.15862	0.00951505	0.0326965	GO:0009987;GO:1901360;GO:0046483;GO:0006807;GO:0008152;GO:0034641;GO:0006139;GO:0006725;GO:0043170;GO:0090304;GO:0044237;GO:0071704;GO:0044238;GO:0006260;GO:1901576;GO:0044260;GO:0044249;GO:0034645;GO:0009058;GO:0009059;GO:0006259;GO:0090305;GO:0003824;GO:0034061;GO:0005488;GO:0003676;GO:0003677;GO:1901363;GO:0008408;GO:0004527;GO:0003887;GO:0016740;GO:0016787;GO:0016788;GO:0016779;GO:0004518;GO:…	K02338	Beta sliding clamp OS=Streptococcus pneumoniae serotype 4 (strain ATCC BAA-334 / TIGR4) OX=170187 GN=dnaN PE=1 SV=2	DNA polymerase III subunit beta [Streptococcus lutetiensis] KXT64739.1 DNA polymerase III beta subunit [Streptococcus lutetiensis]
gene816	465.912	279.971	651.853	2.32829	1.21927	0.00956623	0.0327712	GO:0008152;GO:0016787;GO:0003824	-	Uncharacterized Nudix hydrolase lmo0368 OS=Listeria monocytogenes serovar 1/2a (strain ATCC BAA-679 / EGD-e) OX=169963 GN=lmo0368 PE=3 SV=1	NUDIX hydrolase [Streptococcus equinus] SDW31274.1 ADP-ribose pyrophosphatase YjhB, NUDIX family [Streptococcus equinus] SEP59509.1 ADP-ribose pyrophosphatase YjhB, NUDIX family [Streptococcus equinus]
gene1360	268.66	148.032	389.288	2.62975	1.39493	0.00959626	0.0327857	GO:0035556;GO:0006355;GO:0019222;GO:0031326;GO:0031323;GO:0023052;GO:0007165;GO:0050789;GO:0044699;GO:0080090;GO:0051716;GO:0000160;GO:2000112;GO:0060255;GO:0065007;GO:0010468;GO:0044700;GO:0019219;GO:0009987;GO:0009889;GO:0050794;GO:0044763;GO:0051171;GO:2001141;GO:0007154;GO:0050896;GO:0051252;GO:0010556;GO:0032774;GO:0090304;GO:0044249;GO:0034641;GO:0006807;GO:0034645;GO:1901576;GO:1901362;GO:…	-	Response regulator protein VraR OS=Staphylococcus aureus (strain MW2) OX=196620 GN=vraR PE=3 SV=1	DNA-binding response regulator [Streptococcus equinus] KFN88222.1 hypothetical protein H702_03650 [Streptococcus equinus JB1] SDQ28909.1 two component transcriptional regulator, LuxR family [Streptococcus equinus] SDW57223.1 two component transcriptional regulator, LuxR family [Streptococcus equinus] SEP85430.1 two component transcriptional regulator, LuxR family [Streptococcus equinus] SFB91753.…
gene1515	23750.8	14945.8	32555.8	2.17827	1.12318	0.00975571	0.0332666	GO:0044464;GO:0005623;GO:0005618;GO:0071944;GO:0030312;GO:0005727;GO:0005622;GO:0046821;GO:0044424	-	-	cell wall anchor protein [Streptococcus equinus]
gene1102	2159.4	1197.95	3120.85	2.60517	1.38138	0.0102281	0.0346782	GO:0044238;GO:0005975;GO:0005976;GO:0000271;GO:0016051;GO:0071704;GO:0009058;GO:0009059;GO:0008152;GO:0044723;GO:1901576;GO:0043170;GO:0016020	-	-	polysaccharide/teichoic acid transporter [Streptococcus lutetiensis] AGS05743.1 polysaccharide/teichoic acid transporter, putative [Streptococcus lutetiensis 033]
gene948	5996.66	2436.8	9556.53	3.92176	1.9715	0.0108781	0.0361596	-	-	-	hypothetical protein [Streptococcus equinus] SDQ13802.1 hypothetical protein SAMN05216392_0619 [Streptococcus equinus]
gene1033	1318.72	703.32	1934.11	2.74998	1.45942	0.0109893	0.0364263	GO:0051259;GO:0065003;GO:0008104;GO:0071822;GO:0051234;GO:0070271;GO:0043933;GO:0006461;GO:0016043;GO:0045184;GO:0022607;GO:0051262;GO:0006810;GO:0071702;GO:0015031;GO:0033036;GO:0051179;GO:0071840;GO:0044085	-	-	hypothetical protein [Streptococcus equinus] EQC69481.1 Hypothetical protein HSISB1_654 [Streptococcus sp. HSISB1] KEY47969.1 transposase [Streptococcus equinus] KFN86306.1 transposase [Streptococcus equinus ATCC 33317] SCW29987.1 hypothetical protein SAMN02910449_0304 [Streptococcus equinus] SDQ07784.1 hypothetical protein SAMN04487837_0751 [Streptococcus equinus] SDQ18889.1 hypothetical protein…
gene833	2083.72	1354.86	2812.59	2.07593	1.05375	0.0116974	0.0385583	GO:0008152;GO:0003824;GO:0016787;GO:0016818;GO:0016462;GO:0017111;GO:0016817;GO:0097159;GO:0000166;GO:0036094;GO:0005488;GO:1901363;GO:1901265	K09384	Uncharacterized protein YPL245W OS=Saccharomyces cerevisiae (strain ATCC 204508 / S288c) OX=559292 GN=YPL245W PE=1 SV=1	ATP-dependent exonuclease [Streptococcus equinus] SDJ27922.1 hypothetical protein SAMN05216384_1176 [Streptococcus equinus] SEQ12590.1 hypothetical protein SAMN05216477_11724 [Streptococcus equinus]
gene573	913.563	564.653	1262.47	2.23584	1.16082	0.0120637	0.0396187	GO:0008152;GO:0044710;GO:0044249;GO:0009987;GO:0009058;GO:0055114;GO:0044237;GO:0006771;GO:0009231;GO:0034641;GO:0006807;GO:0044281;GO:0044283;GO:1901362;GO:1901360;GO:1901576;GO:0044711;GO:0042727;GO:0042726;GO:0071704;GO:0018130;GO:0006767;GO:0006766;GO:0009110;GO:1901564;GO:0046483;GO:0044271;GO:1901566;GO:0042364;GO:0016787;GO:0003824;GO:0005488;GO:0008270;GO:0043167;GO:0043169;GO:0046914;GO:…	K11752	Riboflavin biosynthesis protein RibD OS=Bacillus subtilis (strain 168) OX=224308 GN=ribD PE=1 SV=1	riboflavin biosynthesis protein RibD [Streptococcus equinus] SDQ07508.1 diaminohydroxyphosphoribosylaminopyrimidine deaminase [Streptococcus equinus]
gene1643	3695.09	2345.1	5045.09	2.15133	1.10523	0.0121133	0.0397086	-	-	-	Protein of unknown function [Streptococcus sp. 45]
gene1320	10995.7	6990.83	15000.7	2.14576	1.10149	0.0122657	0.0400605	GO:0090305;GO:0034641;GO:0006807;GO:0006139;GO:0090304;GO:0071704;GO:1901360;GO:0009987;GO:0006725;GO:0008152;GO:0046483;GO:0044238;GO:0044237;GO:0043170;GO:0044260;GO:0016070;GO:0004540;GO:0016787;GO:0016788;GO:0003824;GO:0004518;GO:0003676;GO:0005488;GO:1901363;GO:0097159;GO:0003723;GO:0004527;GO:0016796;GO:0008408;GO:0016896;GO:0004532;GO:0008859;GO:0005737;GO:0044464;GO:0005623;GO:0005622;GO:…	K12573	Ribonuclease R 1 OS=Lactococcus lactis subsp. lactis (strain IL1403) OX=272623 GN=rnr1 PE=3 SV=1	ribonuclease R [Streptococcus equinus] SDQ22677.1 ribonuclease R [Streptococcus equinus]
gene630	183.785	100.011	267.56	2.67531	1.41971	0.0129333	0.0420865	-	-	-	DUF3042 domain-containing protein [Streptococcus equinus] EFW89606.1 hypothetical protein HMPREF0819_0214 [Streptococcus equinus ATCC 9812]
gene745	772.251	479.93	1064.57	2.21819	1.14938	0.0136365	0.0441326	GO:0043168;GO:0032559;GO:0030554;GO:0035639;GO:0097159;GO:0032549;GO:1901363;GO:1901265;GO:0000166;GO:0036094;GO:0032553;GO:0005488;GO:0005524;GO:0032555;GO:0017076;GO:0043167;GO:0032550;GO:0001883;GO:0001882	-	-	ABC transporter permease [Streptococcus equinus] SEP61754.1 hypothetical protein SAMN05216346_101253 [Streptococcus equinus] SFR63949.1 hypothetical protein SAMN05216416_0418 [Streptococcus equinus]
gene618	42.4535	9.04013	75.8669	8.39224	3.06906	0.0138707	0.0446643	-	-	-	hypothetical protein [Streptococcus equinus] SFC12476.1 conserved hypothetical integral membrane protein [Streptococcus equinus]
gene793	1121.06	503.025	1739.1	3.45729	1.78964	0.013876	0.0446643	GO:0008152;GO:0044238;GO:0005975;GO:0071704;GO:0003824;GO:0043169;GO:0043167;GO:0005488;GO:0004553;GO:0016798;GO:0016787;GO:0046872;GO:0005509;GO:0016160;GO:0004556;GO:0033927	K01176	Glucan 1,4-alpha-maltohexaosidase OS=Bacillus sp. (strain 707) OX=1416 PE=1 SV=1	alpha-amylase [Streptococcus equinus] SDW29786.1 alpha-amylase [Streptococcus equinus]
gene167	44.7296	5.90843	83.5508	14.141	3.82181	0.014507	0.0461115	-	-	-	hypothetical protein [Streptococcus equinus] SDW95434.1 Uncharacterized membrane protein YesL [Streptococcus equinus] SEL15223.1 Uncharacterized membrane protein YesL [Streptococcus equinus] SEQ01771.1 Uncharacterized membrane protein YesL [Streptococcus equinus]
gene521	3600.4	2373.59	4827.21	2.03371	1.02412	0.0146614	0.0465193	GO:0009987;GO:0008152;GO:0034641;GO:0006807;GO:0006139;GO:0090304;GO:0044260;GO:1901360;GO:0071704;GO:0006725;GO:0046483;GO:0044238;GO:0044237;GO:0043170;GO:0071103;GO:0016043;GO:0071840;GO:0006323;GO:0006259;GO:0044699;GO:0044763;GO:0030261;GO:0006996;GO:0051276;GO:0097159;GO:0005488;GO:0003676;GO:0003677;GO:1901363	K03530	DNA-binding protein HU OS=Streptococcus pyogenes OX=1314 GN=hup PE=3 SV=1	HU family DNA-binding protein [Streptococcus equi] ACG61994.1 DNA-binding protein HU [Streptococcus equi subsp. zooepidemicus MGCS10565] CAW92972.1 DNA-binding protein HU [Streptococcus equi subsp. equi 4047] CAW99942.1 DNA-binding protein HU [Streptococcus equi subsp. zooepidemicus] AEJ24847.1 DNA-binding protein HU [Streptococcus equi subsp. zooepidemicus ATCC 35246] EQB24049.1 DNA-binding prot…
gene1400	2558.04	1683.22	3432.85	2.03946	1.02818	0.0153654	0.0483223	GO:0008152;GO:0044710;GO:0055114;GO:0071704;GO:0044238;GO:0019318;GO:0044723;GO:0005975;GO:0005996;GO:0006006;GO:0003824;GO:0016491;GO:0051536;GO:0051540;GO:0005488;GO:0051539;GO:0070283;GO:0043364;GO:0043365;GO:0016829;GO:0044464;GO:0005623;GO:0005622;GO:0005737;GO:0044424	K04069	Pyruvate formate-lyase-activating enzyme OS=Streptococcus mutans serotype c (strain ATCC 700610 / UA159) OX=210007 GN=act PE=3 SV=1	pyruvate formate lyase-activating protein [Streptococcus infantarius] EDT47021.1 pyruvate formate-lyase 1-activating enzyme [Streptococcus infantarius subsp. infantarius ATCC BAA-102] AEZ62818.1 pyruvate formate-lyase activating enzyme [Streptococcus infantarius subsp. infantarius CJ18]
gene262	1026.38	648.401	1404.36	2.16588	1.11496	0.0154508	0.0485053	-	K06962	Uncharacterized protein YacP OS=Bacillus subtilis (strain 168) OX=224308 GN=yacP PE=1 SV=1	DNA-binding protein [Streptococcus equinus] KFN85429.1 hypothetical protein H702_10065 [Streptococcus equinus JB1] SDQ57569.1 hypothetical protein SAMN05216407_1603 [Streptococcus equinus] SDW99785.1 hypothetical protein SAMN05216415_1630 [Streptococcus equinus] SEQ17411.1 hypothetical protein SAMN05216346_10658 [Streptococcus equinus] SFC46823.1 hypothetical protein SAMN05216408_1846 [Streptococ…
gene1722	9347.57	6159.82	12535.3	2.03501	1.02504	0.0156601	0.0489894	GO:1901360;GO:0051716;GO:0046483;GO:0006281;GO:0033554;GO:0006298;GO:0006807;GO:0044260;GO:0006950;GO:0008152;GO:0050896;GO:0034641;GO:0044699;GO:0006139;GO:0009987;GO:0006725;GO:0006974;GO:0043170;GO:0090304;GO:0044237;GO:0071704;GO:0044763;GO:0044238;GO:0006259;GO:0005488;GO:1901363;GO:0097159;GO:0003676;GO:0003677;GO:0043566;GO:0035639;GO:0000166;GO:0001883;GO:0001882;GO:0043168;GO:0043167;GO:…	K03572	DNA mismatch repair protein MutL OS=Streptococcus thermophilus (strain ATCC BAA-250 / LMG 18311) OX=264199 GN=mutL PE=3 SV=1	DNA mismatch repair protein MutL [Streptococcus equinus] SDQ40037.1 DNA mismatch repair protein MutL [Streptococcus equinus]
gene1137	227.616	129.032	326.201	2.52807	1.33804	0.0163777	0.0508766	-	-	-	hypothetical protein [Streptococcus equinus] SEP92348.1 hypothetical protein SAMN05216346_102388 [Streptococcus equinus]
gene293	222.224	129.864	314.584	2.42242	1.27645	0.0167211	0.0518528	GO:0071704;GO:0044238;GO:0034645;GO:0044260;GO:0044267;GO:0019538;GO:0009987;GO:0010467;GO:0044237;GO:0043170;GO:0044249;GO:0009058;GO:0009059;GO:0008152;GO:1901576;GO:0006412;GO:0003735;GO:0005198;GO:0005737;GO:0032991;GO:0005840;GO:0043232;GO:0044464;GO:0044444;GO:0005623;GO:0030529;GO:0043229;GO:0043228;GO:0044424;GO:0005622;GO:0043226	K02902	50S ribosomal protein L28 OS=Streptococcus pneumoniae (strain Taiwan19F-14) OX=487213 GN=rpmB PE=3 SV=1	50S ribosomal protein L28 [Streptococcus thermophilus] Q5LXP2.1 RecName: Full=50S ribosomal protein L28 Q5M294.1 RecName: Full=50S ribosomal protein L28 Q03IC6.1 RecName: Full=50S ribosomal protein L28 AAV61552.1 50S ribosomal protein L28 [Streptococcus thermophilus LMG 18311] AAV63470.1 50S ribosomal protein L28 [Streptococcus thermophilus CNRZ1066] ABJ67046.1 LSU ribosomal protein L28P [Strepto…
gene118	567.558	211.617	923.498	4.364	2.12565	0.0169719	0.0524499	GO:0006810;GO:0051234;GO:0051179;GO:0008643;GO:0044765;GO:0071702;GO:0044699;GO:0005215	K02027	Maltotriose-binding protein OS=Pyrococcus furiosus (strain ATCC 43587 / DSM 3638 / JCM 8422 / Vc1) OX=186497 GN=malE PE=1 SV=1	sugar ABC transporter substrate-binding protein [Streptococcus equinus] SFC32774.1 multiple sugar transport system substrate-binding protein [Streptococcus equinus]
gene1349	2332.6	915.555	3749.64	4.09549	2.03404	0.0169863	0.0524499	-	-	-	RNA-binding protein [Streptococcus equinus] SDQ28584.1 Uncharacterized protein YhfF [Streptococcus equinus]
gene496	2232.64	1447.56	3017.72	2.08469	1.05983	0.017257	0.0531443	-	-	-	ribose-5-phosphate isomerase [Streptococcus lutetiensis] KXT67939.1 hypothetical protein SLUDD06_00074 [Streptococcus lutetiensis]
gene1307	16964.1	10525.1	23403.1	2.22356	1.15287	0.0175869	0.0539919	GO:0006355;GO:0080090;GO:0019222;GO:0060255;GO:2001141;GO:0050789;GO:0065007;GO:0009889;GO:0050794;GO:0010556;GO:0051252;GO:0031326;GO:0031323;GO:2000112;GO:0010468;GO:0019219;GO:0051171;GO:0008152;GO:0009987;GO:0071704;GO:0044238;GO:0044237;GO:1901362;GO:1901360;GO:0046483;GO:0019438;GO:0006807;GO:1901576;GO:0018130;GO:0034654;GO:0044271;GO:0009058;GO:0044249;GO:0034641;GO:0006139;GO:0006725;GO:…	K02529	Catabolite control protein A OS=Streptococcus mutans serotype c (strain ATCC 700610 / UA159) OX=210007 GN=ccpA PE=3 SV=2	catabolite control protein A [Streptococcus equinus] SFB90341.1 transcriptional regulator, LacI family [Streptococcus equinus]
gene691	386.237	201.859	570.615	2.8268	1.49917	0.0185442	0.0563287	GO:0051049;GO:0034765;GO:0050789;GO:0044699;GO:0032879;GO:0071804;GO:0071805;GO:0051179;GO:0065007;GO:0043269;GO:0015672;GO:0006810;GO:0006813;GO:0006812;GO:0006811;GO:0009987;GO:0050794;GO:0034220;GO:0044765;GO:0044763;GO:0051234;GO:0055085;GO:0030001;GO:0034762;GO:0005267;GO:0005261;GO:0015077;GO:0022843;GO:0022803;GO:0046873;GO:0005215;GO:0005216;GO:0008324;GO:0022891;GO:0022890;GO:0022892;GO:…	-	Potassium voltage-gated channel subfamily KQT member 2 OS=Mus musculus OX=10090 GN=Kcnq2 PE=1 SV=1	potassium transporter [Streptococcus equinus] SDO78401.1 Ion channel [Streptococcus equinus] SFR64508.1 Ion channel [Streptococcus equinus]
gene553	10605.9	6790.47	14421.2	2.12375	1.08661	0.0187227	0.0565815	GO:0071704;GO:0006508;GO:0008152;GO:0044238;GO:0019538;GO:0043170;GO:0008237;GO:0004175;GO:0008233;GO:0016787;GO:0004222;GO:0003824;GO:0070011;GO:0043169;GO:0046914;GO:0008270;GO:0043167;GO:0046872;GO:0005488	K08602	Group B oligopeptidase PepB OS=Streptococcus agalactiae serotype V (strain ATCC BAA-611 / 2603 V/R) OX=208435 GN=pepB PE=3 SV=1	oligoendopeptidase F [Streptococcus equinus] SFR65699.1 oligoendopeptidase F [Streptococcus equinus]
gene211	1071.28	59.3647	2083.2	35.0916	5.13306	0.0189835	0.0569279	GO:0008152;GO:0005975;GO:0071704;GO:0044238;GO:1901575;GO:0009056;GO:0016052;GO:0044262;GO:0044275;GO:0009987;GO:0044723;GO:0044724;GO:0044237;GO:0000272;GO:0009057;GO:0005976;GO:0043170;GO:0030243;GO:0030245;GO:0009251;GO:0044247;GO:0044264;GO:0044260;GO:0006073;GO:0051273;GO:0044042;GO:0051275;GO:0004553;GO:0016798;GO:0016787;GO:0003824;GO:0008422;GO:0015926;GO:0008706	K01220	6-phospho-beta-galactosidase OS=Leptotrichia buccalis (strain ATCC 14201 / DSM 1135 / JCM 12969 / NCTC 10249 / C-1013-b)OX=523794 GN=lacG PE=1 SV=1	6-phospho-beta-galactosidase [Streptococcus equinus] SDW97774.1 6-phospho-beta-galactosidase [Streptococcus equinus] SEQ15968.1 6-phospho-beta-galactosidase [Streptococcus equinus]
gene1517	4851.62	3127.53	6575.71	2.10252	1.07212	0.0189973	0.0569279	GO:0071704;GO:0008152;GO:0044238;GO:0019538;GO:0043170;GO:0006508;GO:0016787;GO:0003824;GO:0008233;GO:0017171;GO:0070011;GO:0008236;GO:0016020;GO:0016021;GO:0044425;GO:0031224	K03100	Signal peptidase I OS=Bacillus licheniformis OX=1402 GN=lepB PE=3 SV=1	signal peptidase I [Streptococcus equinus] SDQ33473.1 signal peptidase I [Streptococcus equinus]
gene1639	9968.83	1169.3	18768.4	16.051	4.00459	0.019091	0.0571125	GO:0071704;GO:0008152;GO:0044238;GO:0005975;GO:0005976;GO:0043170;GO:1901575;GO:0000272;GO:0009056;GO:0009057;GO:0016052;GO:0004553;GO:0016787;GO:0016798;GO:0003824;GO:0042972	-	Beta-glucanase OS=Orpinomyces sp. (strain PC-2) OX=50059 GN=licA PE=1 SV=1	Glycosyl hydrolases family 16 [Streptococcus sp. 45]
gene1788	3858.91	2545.32	5172.5	2.03216	1.02301	0.01934	0.0577603	GO:0008152;GO:0044710;GO:0071704;GO:0006629;GO:0009987;GO:0044255;GO:0044238;GO:0044237;GO:0044249;GO:1901576;GO:0006644;GO:0009058;GO:0090407;GO:0008610;GO:0008654;GO:0006796;GO:0006793;GO:0019637;GO:0006650;GO:0046486;GO:0045017;GO:0046474;GO:0006655;GO:0046471;GO:0003824;GO:0016740;GO:0016780;GO:0016772;GO:0008444;GO:0017169;GO:0016020;GO:0016021;GO:0044425;GO:0031224;GO:0044464;GO:0005623;GO:…	K00995	CDP-diacylglycerol--glycerol-3-phosphate 3-phosphatidyltransferase OS=Staphylococcus aureus (strain MW2) OX=196620 GN=pgsA PE=3 SV=1	CDP-diacylglycerol--glycerol-3-phosphate 3-phosphatidyltransferase [Streptococcus infantarius] EDT48235.1 CDP-diacylglycerol--glycerol-3-phosphate 3-phosphatidyltransferase [Streptococcus infantarius subsp. infantarius ATCC BAA-102] AEZ63235.1 CDP-diacylglycerol-glycerol-3-phosphate3-phosphatidyl transferase [Streptococcus infantarius subsp. infantarius CJ18]
gene704	6172.67	4088.25	8257.1	2.01972	1.01415	0.0197402	0.0587584	GO:0008152;GO:0009987;GO:0034641;GO:0006807;GO:1901360;GO:0006139;GO:0071704;GO:0006725;GO:0009117;GO:0046483;GO:0044238;GO:0044237;GO:0044249;GO:0044710;GO:0055086;GO:0009058;GO:0043094;GO:0006796;GO:0006793;GO:0019637;GO:0006753;GO:0044281;GO:0019693;GO:0090407;GO:0006015;GO:1901576;GO:1901137;GO:1901135;GO:0046390;GO:0046391;GO:0046434;GO:0009166;GO:1901361;GO:1901575;GO:0046700;GO:0019439;GO:…	K01839	Phosphopentomutase OS=Streptococcus pneumoniae (strain Hungary19A-6) OX=487214 GN=deoB PE=3 SV=1	phosphopentomutase [Streptococcus equinus] SDW25264.1 phosphopentomutase [Streptococcus equinus]
gene1214	6549.43	4343.15	8755.7	2.01598	1.01148	0.0198968	0.0591258	GO:0050789;GO:0065007;GO:0032774;GO:0019222;GO:0031326;GO:0031323;GO:0090304;GO:0044249;GO:0034641;GO:0006807;GO:0034645;GO:1901362;GO:1901360;GO:0080090;GO:0006139;GO:0044260;GO:0071704;GO:2000112;GO:0010467;GO:0010468;GO:0018130;GO:1901576;GO:0019219;GO:0006725;GO:0009987;GO:0009889;GO:0050794;GO:0009058;GO:0009059;GO:0051171;GO:0008152;GO:2001141;GO:0034654;GO:0046483;GO:0016070;GO:0044238;GO:…	K09762	Putative sporulation transcription regulator WhiA OS=Streptococcus thermophilus (strain ATCC BAA-491 / LMD-9) OX=322159 GN=whiA PE=3 SV=1	DNA-binding protein WhiA [Streptococcus equinus] SDW49750.1 hypothetical protein SAMN05216415_0843 [Streptococcus equinus]
gene1025	772.048	492.992	1051.1	2.13209	1.09227	0.0203573	0.0602929	GO:0008152;GO:0009451;GO:0090304;GO:0044249;GO:0034641;GO:0006807;GO:0009163;GO:0034660;GO:0034470;GO:0046116;GO:1901360;GO:0006139;GO:0044710;GO:1901564;GO:0044260;GO:1901657;GO:1901362;GO:0071704;GO:0010467;GO:0055086;GO:0006400;GO:0018130;GO:0008033;GO:1901576;GO:0009987;GO:0006725;GO:0009058;GO:0009116;GO:0034654;GO:0008616;GO:0009119;GO:0042455;GO:0046483;GO:0016070;GO:0044238;GO:0044271;GO:…	K01737	6-carboxy-5,6,7,8-tetrahydropterin synthase OS=Haemophilus influenzae (strain ATCC 51907 / DSM 11121 / KW20 / Rd) OX=71421 GN=queD PE=3 SV=1	6-carboxytetrahydropterin synthase QueD [Streptococcus equinus] SEP95496.1 6-pyruvoyltetrahydropterin/6-carboxytetrahydropterin synthase [Streptococcus equinus]
gene1047	5924.38	764.684	11084.1	14.495	3.85748	0.0204445	0.0604505	GO:0019222;GO:0031326;GO:0031323;GO:0050789;GO:0080090;GO:2000112;GO:0060255;GO:0065007;GO:0010468;GO:0019219;GO:0009889;GO:0050794;GO:0051171;GO:2001141;GO:0051252;GO:0006355;GO:0010556;GO:0032774;GO:0090304;GO:0044249;GO:0034641;GO:0006807;GO:0034645;GO:1901362;GO:1901360;GO:0006139;GO:0044260;GO:0071704;GO:0010467;GO:0018130;GO:1901576;GO:0006725;GO:0009987;GO:0009058;GO:0009059;GO:0008152;GO:…	K03436	Uncharacterized HTH-type transcriptional regulator FruR OS=Bacillus subtilis (strain 168) OX=224308 GN=fruR PE=4 SV=1	DeoR/GlpR transcriptional regulator [Streptococcus equinus]
gene1523	143.109	64.4871	221.731	3.43838	1.78173	0.0207188	0.0611601	GO:0006200;GO:0046434;GO:0009166;GO:0009167;GO:0044281;GO:0009161;GO:0046130;GO:1901360;GO:0009169;GO:0044710;GO:0009199;GO:0042454;GO:0009207;GO:0009205;GO:0009203;GO:0046034;GO:0046128;GO:0046483;GO:0009164;GO:1901564;GO:1901565;GO:0034641;GO:0006163;GO:0019637;GO:0009141;GO:0009143;GO:0009144;GO:0009146;GO:0006807;GO:0006195;GO:1901575;GO:1901361;GO:0009154;GO:0009158;GO:0046700;GO:0009261;GO:…	K11631	Bacitracin export ATP-binding protein BceA OS=Bacillus halodurans (strain ATCC BAA-125 / DSM 18197 / FERM 7344 / JCM 9153/ C-125) OX=272558 GN=bceA PE=3 SV=1	putative ABC transport system ATP-binding protein [Streptococcus sp. 45]
gene9	492.547	300.025	685.07	2.28338	1.19117	0.0209701	0.0613928	GO:0006950;GO:0050896;GO:0097159;GO:1901363;GO:0003723;GO:0003676;GO:0005488	-	Uncharacterized protein spr0007 OS=Streptococcus pneumoniae (strain ATCC BAA-255 / R6) OX=171101 GN=spr0007 PE=4 SV=1	hypothetical protein [Streptococcus equinus] EFW88553.1 S4 domain protein [Streptococcus equinus ATCC 9812] EQC68287.1 S4-domain-containing heat shock protein S4-domain-containing heat shock protein [Streptococcus sp. HSISB1] KFN86563.1 hypothetical protein B279_02135 [Streptococcus equinus ATCC 33317] SCW52413.1 Ribosomal 50S subunit-recycling heat shock protein, contains S4 domain [Streptococcu…
gene1108	3680.94	2402.15	4959.72	2.0647	1.04593	0.0210215	0.0614192	GO:0006200;GO:0044710;GO:0008152;GO:0009987;GO:1901135;GO:0071704;GO:0044238;GO:0044237;GO:0046434;GO:0009166;GO:0009167;GO:0009164;GO:0044281;GO:0009161;GO:0046130;GO:1901360;GO:0009169;GO:0009199;GO:0042454;GO:0009207;GO:0009205;GO:0009203;GO:0046034;GO:0046128;GO:0046483;GO:1901564;GO:1901565;GO:0034641;GO:0006163;GO:0019637;GO:0009141;GO:0009143;GO:0009144;GO:0009146;GO:0006807;GO:0006195;GO:…	K01990	ABC transporter protein AbcA OS=Aeromonas salmonicida OX=645 GN=abcA PE=3 SV=1	ABC transporter ATP-binding protein [Streptococcus equinus] SFR76175.1 ABC-2 type transport system ATP-binding protein [Streptococcus equinus]
gene1600	51.6289	19.3084	83.9494	4.34781	2.12029	0.021131	0.0614858	-	-	-	-
gene1034	3832.2	2260.73	5403.67	2.39023	1.25715	0.0211401	0.0614858	GO:0008152;GO:0030203;GO:0009253;GO:1901575;GO:0009057;GO:0071704;GO:0000270;GO:0009056;GO:1901564;GO:1901565;GO:1901136;GO:1901135;GO:0043170;GO:0006807;GO:0006022;GO:0006026;GO:0006027;GO:0044699;GO:0009987;GO:0044763;GO:0044036;GO:0044260;GO:0071554;GO:0071840;GO:0044237;GO:0006928;GO:0051674;GO:0001539;GO:0051179;GO:0040011;GO:0048870;GO:0044248;GO:0016998;GO:0016787;GO:0003824;GO:0004040;GO:…	-	N-acetylmuramoyl-L-alanine amidase domain-containing protein SAOUHSC_02979 OS=Staphylococcus aureus (strain NCTC 8325) OX=93061 GN=SAOUHSC_02979 PE=1 SV=1	N-acetylmuramoyl-L-alanine amidase [Streptococcus equinus] SEP95197.1 Flagellum-specific peptidoglycan hydrolase FlgJ [Streptococcus equinus]
gene1220	14249.6	9485.84	19013.3	2.00439	1.00316	0.0214955	0.0621135	-	-	-	Predicted nucleotide-binding protein, sugar kinase/HSP70/actin superfamily [Streptococcus sp. 45] SEP90058.1 Predicted nucleotide-binding protein, sugar kinase/HSP70/actin superfamily [Streptococcus equinus]
gene1519	645.783	428.892	862.673	2.0114	1.0082	0.0225331	0.0647963	GO:0006281;GO:0090304;GO:0034641;GO:0006807;GO:0006139;GO:0044260;GO:0071704;GO:1901360;GO:0009987;GO:0006725;GO:0008152;GO:0046483;GO:0044238;GO:0044237;GO:0043170;GO:0006259;GO:0044699;GO:0051716;GO:0006974;GO:0006950;GO:0044763;GO:0050896;GO:0033554;GO:0006284;GO:0090305;GO:0003824;GO:0016787;GO:0005488;GO:0016788;GO:0004518;GO:0004519;GO:0016798;GO:0003676;GO:0003677;GO:1901363;GO:0097159;GO:…	K03575	Adenine DNA glycosylase OS=Geobacillus stearothermophilus OX=1422 GN=mutY PE=1 SV=2	A/G-specific DNA-adenine glycosylase [Streptococcus sp. 45]
gene350	62.2922	28.9408	95.6436	3.3048	1.72456	0.0230762	0.0661443	-	-	-	hypothetical protein [Streptococcus equinus] KFN88868.1 hypothetical protein H702_00635 [Streptococcus equinus JB1] SFL26253.1 hypothetical protein SAMN02910290_01122 [Streptococcus equinus JB1]
gene1468	107.238	59.4101	155.066	2.61009	1.3841	0.0232055	0.0664081	GO:0097159;GO:1901363;GO:0003723;GO:0003676;GO:0005488	K07574	Probable RNA-binding protein YqeI OS=Bacillus subtilis (strain 168) OX=224308 GN=yqeI PE=4 SV=1	RNA-binding protein [Streptococcus equinus] SDI90579.1 RNA-binding protein [Streptococcus equinus] SEP89990.1 RNA-binding protein [Streptococcus equinus]
gene964	1663.55	904.108	2423	2.67999	1.42223	0.0232675	0.0664785	GO:0015846;GO:0006810;GO:0051234;GO:0051179;GO:0044699;GO:0071705;GO:0071702;GO:0044765;GO:0005488;GO:0019808;GO:0044464;GO:0005623;GO:0042597	K11069	Spermidine/putrescine-binding periplasmic protein OS=Salmonella typhimurium (strain LT2 / SGSC1412 / ATCC 700720) OX=99287 GN=potD PE=3 SV=1	spermidine/putrescine ABC transporter substrate-binding protein [Streptococcus equinus] SFB82052.1 spermidine/putrescine transport system substrate-binding protein [Streptococcus equinus] SFR61758.1 spermidine/putrescine transport system substrate-binding protein [Streptococcus equinus]
gene1129	494.582	33.6611	955.502	28.3859	4.8271	0.0235536	0.0670808	GO:0006810;GO:0051234;GO:0051179;GO:0005215;GO:0016020;GO:0044425;GO:0016021;GO:0031224;GO:0044464;GO:0005623;GO:0071944;GO:0005886	K15772	Putative arabinogalactan oligomer transport system permease protein GanQ OS=Bacillus subtilis (strain 168) OX=224308 GN=ganQ PE=3 SV=1	sugar ABC transporter permease [Streptococcus equinus] EFW89033.1 ABC transporter, permease protein [Streptococcus equinus ATCC 9812] KEY47882.1 sugar ABC transporter permease [Streptococcus equinus] KFN86231.1 sugar ABC transporter permease [Streptococcus equinus ATCC 33317] SCW31146.1 maltooligosaccharide ABC transporter membrane protein [Streptococcus equinus] SDQ05887.1 maltooligosaccharide A…
gene557	60472.6	30732.5	90212.7	2.93541	1.55356	0.0239331	0.067836	GO:0000413;GO:0008152;GO:0006457;GO:0044267;GO:0044260;GO:0018193;GO:0071704;GO:0009987;GO:0006464;GO:0043412;GO:0036211;GO:0044238;GO:0018208;GO:0019538;GO:0044237;GO:0043170;GO:0008104;GO:0071702;GO:0033036;GO:0006810;GO:0045184;GO:0051234;GO:0051179;GO:0015031;GO:0016853;GO:0003824;GO:0016859;GO:0003755;GO:0071944;GO:0016020;GO:0044464;GO:0005623;GO:0005886	K07533	Foldase protein PrsA OS=Streptococcus agalactiae serotype III (strain NEM316) OX=211110 GN=prsA PE=3 SV=1	foldase PrsA [Streptococcus equinus] SDW17409.1 foldase protein PrsA [Streptococcus equinus]
gene1793	3898	2346.11	5449.9	2.32295	1.21596	0.0240102	0.0679463	GO:0044699;GO:0051716;GO:0009987;GO:0044763;GO:0050896;GO:0006950;GO:0033554;GO:0090304;GO:0034641;GO:0006807;GO:0006139;GO:0044260;GO:0071704;GO:1901360;GO:0006281;GO:0006725;GO:0006974;GO:0008152;GO:0046483;GO:0044238;GO:0044237;GO:0043170;GO:0006259;GO:0034645;GO:0044249;GO:1901576;GO:0009058;GO:0009059;GO:0009991;GO:0009432;GO:0006260;GO:0071496;GO:0007154;GO:0031668;GO:0009605;GO:0005488;GO:…	K03629	DNA replication and repair protein RecF OS=Streptococcus mutans serotype c (strain ATCC 700610 / UA159) OX=210007 GN=recF PE=3 SV=1	DNA replication and repair protein RecF [Streptococcus equinus] SFC29057.1 DNA replication and repair protein RecF [Streptococcus equinus]
gene1233	1101.31	727.436	1475.18	2.02792	1.02	0.0252942	0.0703495	GO:0008152;GO:0016787;GO:0003824;GO:0016790;GO:0004416;GO:0016788	K01069	Probable metallo-hydrolase M6_Spy0554 OS=Streptococcus pyogenes serotype M6 (strain ATCC BAA-946 / MGAS10394) OX=286636 GN=M6_Spy0554 PE=1 SV=1	MBL fold metallo-hydrolase [Streptococcus equinus] SFR74703.1 Glyoxylase, beta-lactamase superfamily II [Streptococcus equinus]
gene1263	2235.7	1352.91	3118.49	2.30503	1.20478	0.0257135	0.0710715	GO:0008152;GO:0016311;GO:0009987;GO:0044237;GO:0006796;GO:0006793;GO:0016787;GO:0003824;GO:0016791;GO:0016788;GO:0042578;GO:0008967	-	Glyceraldehyde 3-phosphate phosphatase OS=Methanothermobacter thermautotrophicus (strain ATCC 29096 / DSM 1053 / JCM 10044/ NBRC 100330 / Delta H) OX=187420 GN=MTH_209 PE=3 SV=1	HAD family hydrolase [Streptococcus equinus] SFR74416.1 putative hydrolase of the HAD superfamily [Streptococcus equinus]
gene782	140.49	81.7309	199.249	2.43786	1.28562	0.0261649	0.0719811	GO:0006725;GO:0009987;GO:0008152;GO:0044237;GO:0016853;GO:0003824	K01821	Probable tautomerase stu1128 OS=Streptococcus thermophilus (strain ATCC BAA-250 / LMG 18311) OX=264199 GN=stu1128 PE=3 SV=3	4-oxalocrotonate tautomerase [Streptococcus infantarius] EDT47397.1 4-oxalocrotonate tautomerase family enzyme [Streptococcus infantarius subsp. infantarius ATCC BAA-102] AEZ62174.1 4-oxalocrotonate tautomerase [Streptococcus infantarius subsp. infantarius CJ18]
gene1528	45.2495	8.50121	81.9978	9.64542	3.26984	0.0271174	0.0740322	-	-	-	hypothetical protein [Streptococcus equinus] SDW64863.1 hypothetical protein SAMN05216415_1163 [Streptococcus equinus]
gene1757	2842.61	1887.04	3798.17	2.01277	1.00918	0.0278134	0.0754692	-	-	-	hypothetical protein [Streptococcus equinus] SDO78871.1 hypothetical protein SAMN05216347_102313 [Streptococcus equinus]
gene1092	1427.94	836.042	2019.84	2.41595	1.27259	0.0280426	0.075931	-	-	-	hypothetical protein SAMN05216415_0728 [Streptococcus equinus]
gene922	295.609	182.798	408.419	2.23426	1.1598	0.0291508	0.0786188	GO:0006200;GO:0046434;GO:0009166;GO:0009167;GO:0044281;GO:0009161;GO:0046130;GO:1901360;GO:0009169;GO:0044710;GO:0009199;GO:0042454;GO:0009207;GO:0009205;GO:0009203;GO:0046034;GO:0046128;GO:0046483;GO:0009164;GO:1901564;GO:1901565;GO:0034641;GO:0006163;GO:0019637;GO:0009141;GO:0009143;GO:0009144;GO:0009146;GO:0006807;GO:0006195;GO:1901575;GO:1901361;GO:0009154;GO:0009158;GO:0046700;GO:0009261;GO:…	K02003	Uncharacterized ABC transporter ATP-binding protein MJ1508 OS=Methanocaldococcus jannaschii (strain ATCC 43067 / DSM 2661/ JAL-1 / JCM 10045 / NBRC 100440) OX=243232 GN=MJ1508 PE=3 SV=1	macrolide ABC transporter ATP-binding protein [Streptococcus equinus] SDQ17200.1 putative ABC transport system ATP-binding protein [Streptococcus equinus] SEP56726.1 putative ABC transport system ATP-binding protein [Streptococcus equinus] SFB80769.1 putative ABC transport system ATP-binding protein [Streptococcus equinus]
gene1602	65.937	31.6982	100.176	3.1603	1.66006	0.0298781	0.0802158	-	-	-	bacteriocin [Streptococcus equinus] KFN86881.1 bacteriocin [Streptococcus equinus ATCC 33317]
gene866	1856.51	1043.36	2669.66	2.55872	1.35542	0.0301293	0.0805258	GO:0035556;GO:0080090;GO:0019222;GO:0031326;GO:0031323;GO:0023052;GO:0007165;GO:0050789;GO:0044699;GO:0051716;GO:0000160;GO:2000112;GO:0060255;GO:0065007;GO:0010468;GO:0019219;GO:0009987;GO:0009889;GO:0050794;GO:0044763;GO:0051171;GO:2001141;GO:0007154;GO:0044700;GO:0050896;GO:0051252;GO:0006355;GO:0010556;GO:0090304;GO:0044249;GO:0034641;GO:0006807;GO:0034645;GO:1901576;GO:1901362;GO:0032774;GO:…	K07714	Nisin biosynthesis regulatory protein NisR OS=Lactococcus lactis subsp. lactis OX=1360 GN=nisR PE=3 SV=1	DNA-binding response regulator [Streptococcus equinus] SFB79372.1 DNA-binding response regulator, OmpR family, contains REC and winged-helix (wHTH) domain [Streptococcus equinus]
gene1623	27215.6	15057.3	39373.9	2.61494	1.38678	0.0305203	0.0813266	GO:0008152;GO:0003824;GO:0016787	K03740	Protein DltD OS=Lactobacillus rhamnosus OX=47715 GN=dltD PE=3 SV=2	D-alanyl-lipoteichoic acid biosynthesis protein DltD [Streptococcus equinus] SEQ33223.1 D-alanine transfer protein [Streptococcus equinus]
gene1117	4403.16	2752.8	6053.51	2.19904	1.13687	0.0313512	0.083167	GO:0008152;GO:0003824;GO:0016787;GO:0016740;GO:0016746	-	Uncharacterized hydrolase YugF OS=Bacillus subtilis (strain 168) OX=224308 GN=yugF PE=3 SV=1	alpha/beta hydrolase [Streptococcus gallolyticus] AQP42477.1 alpha/beta fold family hydrolase [Streptococcus gallolyticus subsp. gallolyticus DSM 16831]
gene731	5947.92	2911.39	8984.45	3.08597	1.62572	0.0325963	0.0859575	GO:0008152;GO:0006796;GO:0009987;GO:0044237;GO:0006793;GO:0003824;GO:0016787;GO:0016818;GO:0046872;GO:0000287;GO:0004427;GO:0016817;GO:0016462;GO:0043169;GO:0005488;GO:0043167;GO:0005737;GO:0044424;GO:0044464;GO:0005623;GO:0005622	K01507	-	inorganic pyrophosphatase [Streptococcus equinus] SDQ28738.1 inorganic pyrophosphatase [Streptococcus equinus]
gene1745	128.811	65.2628	192.36	2.94746	1.55947	0.0329513	0.0865093	-	-	Putative phosphoesterase Bcer98_0945 OS=Bacillus cytotoxicus (strain DSM 22905 / CIP 110041 / 391-98 / NVH 391-98) OX=315749 GN=Bcer98_0945 PE=3 SV=1	hypothetical protein [Streptococcus equinus] SDO91086.1 2'-5' RNA ligase superfamily protein [Streptococcus equinus]
gene344	433.727	283.906	583.547	2.05542	1.03943	0.0330088	0.0865326	-	-	-	membrane protein [Streptococcus equinus JB1]
gene580	26.6775	8.29057	45.0645	5.43563	2.44245	0.0330587	0.0865361	GO:0050789;GO:0065007;GO:0042592;GO:0044699;GO:0065008;GO:0019725;GO:0009987;GO:0050794;GO:0044763;GO:0045454;GO:0044710;GO:0008152;GO:0055114;GO:0009055;GO:0003824;GO:0016667;GO:0015036;GO:0015035;GO:0016491;GO:0016725;GO:0004748;GO:0016728	K06191	Glutaredoxin-like protein NrdH OS=Lactococcus lactis subsp. cremoris (strain MG1363) OX=416870 GN=nrdH PE=1 SV=1	NrdH-redoxin [Streptococcus infantarius] ALT82318.1 NrdH-redoxin [Streptococcus infantarius]
gene1152	413.551	268.746	558.356	2.07764	1.05494	0.0332156	0.086768	GO:0008152;GO:0003824;GO:0016787	-	-	alpha/beta hydrolase [Streptococcus equinus] SDW47009.1 Pimeloyl-ACP methyl ester carboxylesterase [Streptococcus equinus]
gene1591	2550.66	759.92	4341.4	5.71297	2.51424	0.0344162	0.089321	-	-	-	Enterocin A Immunity [Streptococcus sp. 45]
gene214	800.247	87.479	1513.02	17.2958	4.11235	0.035159	0.0909638	GO:0044238;GO:0005975;GO:0071704;GO:0008152;GO:0016787;GO:0015926;GO:0016798;GO:0003824;GO:0004553;GO:0015925;GO:0031218	K01224	Uncharacterized protein in bgaB 5'region (Fragment) OS=Bacillus circulans OX=1397 PE=3 SV=1	endo-beta-1,4-galactanase [Streptococcus equinus] SDW97924.1 arabinogalactan endo-1,4-beta-galactosidase [Streptococcus equinus] SEQ16078.1 arabinogalactan endo-1,4-beta-galactosidase [Streptococcus equinus]
gene32	16795.1	6258.63	27331.6	4.36702	2.12665	0.0362382	0.0929906	GO:0008152;GO:0009165;GO:0055086;GO:0044237;GO:1901564;GO:0072528;GO:0044249;GO:0034641;GO:0006807;GO:0046112;GO:1901362;GO:0072527;GO:0006220;GO:0006139;GO:0019856;GO:1901576;GO:0006206;GO:0006207;GO:1901360;GO:0071704;GO:0044710;GO:0018130;GO:0006221;GO:0009987;GO:0006725;GO:0009112;GO:0009058;GO:0009117;GO:0034654;GO:0090407;GO:0046483;GO:0044238;GO:0044271;GO:1901566;GO:0006796;GO:1901293;GO:…	K01591	Orotidine 5'-phosphate decarboxylase OS=Thermoanaerobacter sp. (strain X514) OX=399726 GN=pyrF PE=3 SV=1	orotidine-5'-phosphate decarboxylase [Streptococcus equinus]
gene1682	47.7885	23.0629	72.5141	3.14418	1.65269	0.0365493	0.0936083	GO:0008152;GO:0044238;GO:0005975;GO:0071704;GO:0005996;GO:0019318;GO:0006012;GO:0044723;GO:0003824;GO:0016779;GO:0016772;GO:0016740;GO:0070569;GO:0008108;GO:0017103;GO:0051748	-	-	DUF4931 domain-containing protein [Streptococcus equinus]
gene1318	178.059	70.7255	285.392	4.0352	2.01264	0.0374201	0.095154	GO:0019222;GO:0031326;GO:0031323;GO:0050789;GO:0080090;GO:2000112;GO:0060255;GO:0065007;GO:0010468;GO:0019219;GO:0009889;GO:0050794;GO:0051171;GO:2001141;GO:0051252;GO:0006355;GO:0010556;GO:0032774;GO:0090304;GO:0044249;GO:0034641;GO:0006807;GO:0034645;GO:1901362;GO:1901360;GO:0006139;GO:0044260;GO:0071704;GO:0010467;GO:0018130;GO:1901576;GO:0006725;GO:0009987;GO:0009058;GO:0009059;GO:0008152;GO:…	K23775	Organic hydroperoxide resistance transcriptional regulator OS=Bacillus subtilis (strain 168) OX=224308 GN=ohrR PE=1 SV=1	MarR family transcriptional regulator [Streptococcus equinus] SDW54902.1 DNA-binding transcriptional regulator, MarR family [Streptococcus equinus]
gene1124	8434.44	840.49	16028.4	19.0703	4.25326	0.0381313	0.0964116	GO:0005975;GO:0071704;GO:0008152;GO:0044238;GO:0004645;GO:0003824;GO:0016740;GO:0016757;GO:0016758;GO:0008184;GO:0043168;GO:0043167;GO:0048037;GO:0005488;GO:0030170	K00688	Maltodextrin phosphorylase OS=Streptococcus pneumoniae serotype 4 (strain ATCC BAA-334 / TIGR4) OX=170187 GN=malP PE=3 SV=2	glycogen/starch/alpha-glucan family phosphorylase [Streptococcus equinus] SDO52162.1 starch phosphorylase [Streptococcus equinus]
gene362	771.392	497.876	1044.91	2.09873	1.06952	0.0383426	0.0965343	-	K07742	Uncharacterized protein YlxR OS=Bacillus subtilis (strain 168) OX=224308 GN=ylxR PE=4 SV=1	DNA-binding protein [Streptococcus equinus] SDP09439.1 hypothetical protein SAMN05216347_10541 [Streptococcus equinus]
gene1710	12673.6	4636.7	20710.6	4.46667	2.1592	0.039026	0.0978398	GO:0008152;GO:0044710;GO:0055114;GO:0009987;GO:0071704;GO:0044238;GO:0034641;GO:0006807;GO:1901360;GO:0006139;GO:0006725;GO:0046483;GO:0044237;GO:0043170;GO:0090304;GO:1901576;GO:0009058;GO:0044249;GO:0034645;GO:0044260;GO:0006260;GO:0009059;GO:0006259;GO:0003824;GO:0016491;GO:0016725;GO:0008998;GO:0016728;GO:0005488;GO:0043167;GO:1901363;GO:0097159;GO:0035639;GO:0001883;GO:0001882;GO:0043168;GO:…	K21636	Anaerobic ribonucleoside-triphosphate reductase OS=Haemophilus influenzae (strain ATCC 51907 / DSM 11121 / KW20 / Rd) OX=71421 GN=nrdD PE=3 SV=1	anaerobic ribonucleoside-triphosphate reductase [Streptococcus equinus] SDQ30728.1 ribonucleoside-triphosphate reductase class III catalytic subunit [Streptococcus equinus]
gene35	24874	12645.7	37102.2	2.93398	1.55286	0.0411404	0.102563	GO:0006164;GO:0008152;GO:0034641;GO:0009165;GO:0044237;GO:0072522;GO:0006139;GO:0044710;GO:1901362;GO:1901360;GO:0071704;GO:0018130;GO:0009987;GO:1901576;GO:0006725;GO:0072521;GO:0009058;GO:0019438;GO:0034654;GO:1901564;GO:0090407;GO:0055086;GO:0046483;GO:0044238;GO:0044271;GO:1901566;GO:0044249;GO:0006163;GO:0006796;GO:0006807;GO:1901293;GO:0006793;GO:0019637;GO:0009117;GO:0006753;GO:0044281;GO:…	K00602	Bifunctional purine biosynthesis protein PurH OS=Streptococcus thermophilus (strain ATCC BAA-491 / LMD-9) OX=322159 GN=purH PE=3 SV=1	bifunctional phosphoribosylaminoimidazolecarboxamide formyltransferase/IMP cyclohydrolase [Streptococcus equinus] SDX15500.1 IMP cyclohydrolase /phosphoribosylaminoimidazolecarboxamide formyltransferase [Streptococcus equinus] SEQ30779.1 IMP cyclohydrolase /phosphoribosylaminoimidazolecarboxamide formyltransferase [Streptococcus equinus]
gene1364	731.883	373.959	1089.81	2.91424	1.54312	0.0419252	0.104373	-	-	-	hypothetical protein [Streptococcus equinus] KFN88219.1 LuxR family transcriptional regulator [Streptococcus equinus JB1] SFL04722.1 hypothetical protein SAMN02910290_00214 [Streptococcus equinus JB1]
gene216	12819.5	4025.42	21613.6	5.36929	2.42473	0.0421847	0.10479	GO:0006200;GO:0046434;GO:0009141;GO:0009143;GO:0009144;GO:0009146;GO:0009166;GO:0009167;GO:0009128;GO:0006807;GO:1901360;GO:0044237;GO:0009161;GO:0009123;GO:0006195;GO:0009126;GO:0009259;GO:0044699;GO:0009125;GO:0046700;GO:0006139;GO:0044710;GO:0051234;GO:1901565;GO:0046130;GO:0046483;GO:0042278;GO:0072523;GO:0055085;GO:0071704;GO:0009199;GO:0055086;GO:0006152;GO:0009169;GO:0009207;GO:0009205;GO:…	K01992	ABC transporter G family member 20 OS=Dictyostelium discoideum OX=44689 GN=abcG20 PE=3 SV=1	hypothetical protein [Streptococcus equinus] SDW98011.1 ABC-2 type transport system permease protein [Streptococcus equinus] SEQ16151.1 ABC-2 type transport system permease protein [Streptococcus equinus]
gene953	2380.43	1360.58	3400.28	2.49913	1.32143	0.0427836	0.106065	-	-	-	hypothetical protein [Streptococcus equinus] SDQ18077.1 hypothetical protein SAMN05216407_0575 [Streptococcus equinus]
gene210	1395.97	161.163	2630.77	16.3237	4.02889	0.0439371	0.108622	GO:0006355;GO:0080090;GO:0019222;GO:0031326;GO:0031323;GO:0050789;GO:2000112;GO:0060255;GO:0065007;GO:0010468;GO:0019219;GO:0009889;GO:0050794;GO:0051171;GO:2001141;GO:0051252;GO:0010556;GO:0009891;GO:0031325;GO:0051173;GO:0010628;GO:0009893;GO:0010604;GO:0031328;GO:0048518;GO:0045935;GO:0051254;GO:0010557;GO:0048522;GO:0045893;GO:0005488;GO:0003676;GO:1901363;GO:0097159;GO:0003723	K02531	Transcription antiterminator LacT OS=Lactobacillus casei OX=1582 GN=lacT PE=3 SV=2	transcription antiterminator lact [Streptococcus equinus] SDQ42099.1 transcriptional antiterminator, BglG family [Streptococcus equinus] SFC34831.1 transcriptional antiterminator, BglG family [Streptococcus equinus]
gene1581	21.2505	7.14415	35.3569	4.94907	2.30716	0.0452456	0.110628	-	-	-	hypothetical protein [Streptococcus equinus]
gene682	1312.49	775.243	1849.74	2.38601	1.2546	0.0462592	0.112182	GO:0080090;GO:0019222;GO:0031326;GO:0031323;GO:0050789;GO:2000112;GO:0060255;GO:0065007;GO:0010468;GO:0019219;GO:0009889;GO:0050794;GO:0051171;GO:2001141;GO:0051252;GO:0006355;GO:0010556;GO:0097159;GO:0000166;GO:0036094;GO:0005488;GO:1901363;GO:1901265;GO:0003700;GO:0001071;GO:0003676;GO:0003677	-	HTH-type transcriptional regulator AdhR OS=Bacillus subtilis (strain 168) OX=224308 GN=adhR PE=1 SV=2	MerR family transcriptional regulator [Streptococcus equinus] SDQ07531.1 DNA-binding transcriptional regulator, MerR family [Streptococcus equinus]
gene1167	295.658	143.673	447.642	3.11571	1.63956	0.0485205	0.116712	GO:0008152;GO:0016787;GO:0097159;GO:0016788;GO:0003824;GO:0005488;GO:0003676;GO:0003729;GO:1901363;GO:0003723	-	-	toxin HicA [Streptococcus equinus] KFN86440.1 hypothetical protein B279_05355 [Streptococcus equinus ATCC 33317] SDL44803.1 Predicted RNA binding protein YcfA, dsRBD-like fold, HicA-like mRNA interferase family [Streptococcus equinus] SEI52173.1 Predicted RNA binding protein YcfA, dsRBD-like fold, HicA-like mRNA interferase family [Streptococcus equinus] SFF78162.1 Predicted RNA binding protein Y…
gene1446	328.004	213.966	442.043	2.06595	1.0468	0.0491092	0.117809	-	K16785	Energy-coupling factor transporter transmembrane protein EcfT OS=Exiguobacterium sibiricum (strain DSM 17290 / JCM 13490/ 255-15) OX=262543 GN=ecfT PE=3 SV=1	energy-coupling factor transporter transmembrane protein EcfT [Streptococcus equinus] SFB93942.1 energy-coupling factor transport system permease protein [Streptococcus equinus]
gene1743	31.4443	13.6655	49.2231	3.60199	1.84879	0.0496016	0.118247	GO:0071704;GO:0006139;GO:0034645;GO:0044260;GO:0044238;GO:0009987;GO:0006725;GO:0034641;GO:0009059;GO:0043170;GO:0090304;GO:0044249;GO:0009058;GO:0006807;GO:0006260;GO:0044237;GO:0008152;GO:0006259;GO:1901576;GO:1901360;GO:0046483;GO:0003824;GO:0003916;GO:0016853;GO:0005727;GO:0044464;GO:0005623;GO:0005622;GO:0046821;GO:0044424	-	Replication protein OS=Staphylococcus aureus OX=1280 GN=repF PE=3 SV=2	Replication protein RepB [Streptococcus equinus] SDW75553.1 Plasmid replication protein [Streptococcus equinus]
gene1316	145.181	92.1211	198.24	2.15195	1.10565	0.0496238	0.118247	GO:0044710;GO:0008152;GO:0055114;GO:0042592;GO:0050789;GO:0044699;GO:0065007;GO:0065008;GO:0019725;GO:0009987;GO:0050794;GO:0044763;GO:0045454;GO:0019752;GO:0034641;GO:0006807;GO:0044281;GO:0006520;GO:0071704;GO:0006749;GO:0043436;GO:0044238;GO:1901564;GO:0006575;GO:0006082;GO:0044237;GO:0006790;GO:0043603;GO:0006518;GO:0016491;GO:0003824;GO:0005488;GO:0000166;GO:1901363;GO:1901265;GO:0043168;GO:…	K00383	Glutathione amide reductase OS=Marichromatium gracile OX=1048 GN=garB PE=1 SV=1	pyridine nucleotide-disulfide oxidoreductase [Streptococcus equinus] SDW54820.1 dihydrolipoamide dehydrogenase [Streptococcus equinus]

## Sheet: HGWT_vs_LGWT.DESeq.Down
id	baseMean	baseMean_HGWT	baseMean_LGWT	foldChange(LGWT/HGWT)(LGWT/HGWT)	log2FoldChange	pval	padj	GO	KEGG	Swissprot	NR
gene1535	1936.61	3871.34	1.87907	0.000485379	-11.0086	2.50903e-50	4.46608e-47	GO:0019805;GO:0034641;GO:0044281;GO:1901576;GO:0072524;GO:0072525;GO:1901360;GO:0044710;GO:1901362;GO:0071704;GO:0018130;GO:0009987;GO:0009058;GO:0008152;GO:1901564;GO:0046483;GO:0044271;GO:1901566;GO:0044249;GO:0044237;GO:0006807;GO:0019752;GO:0043436;GO:0043648;GO:0006082;GO:0019674;GO:0006732;GO:0006733;GO:0046496;GO:0006139;GO:0044238;GO:0006725;GO:0051186;GO:0009117;GO:0055086;GO:0006796;GO:…	K03517	Quinolinate synthase A OS=Caldicellulosiruptor saccharolyticus (strain ATCC 43494 / DSM 8903 / Tp8T 6331) OX=351627 GN=nadA PE=3 SV=1	quinolinate synthase [Streptococcus equinus] SDQ33828.1 quinolinate synthetase [Streptococcus equinus]
gene529	767.85	1527.12	8.5809	0.00561902	-7.47547	5.02865e-32	4.4755e-29	GO:0016020	K16788	Niacin transporter NiaX OS=Lactococcus lactis subsp. cremoris (strain MG1363) OX=416870 GN=niaX PE=1 SV=1	hypothetical protein [Streptococcus equinus] SDQ04951.1 niacin transporter [Streptococcus equinus] SEP68826.1 niacin transporter [Streptococcus equinus] SFC15396.1 niacin transporter [Streptococcus equinus]
gene1533	2355.27	4638.47	72.0557	0.0155344	-6.00839	2.78378e-28	1.65171e-25	GO:0008152;GO:1901360;GO:0044710;GO:0046483;GO:1901564;GO:0019637;GO:0044281;GO:0006807;GO:0046496;GO:0051186;GO:0006753;GO:0019674;GO:0006732;GO:0006733;GO:0034641;GO:0006139;GO:0009987;GO:0006725;GO:0055086;GO:0072524;GO:0071704;GO:0009117;GO:0044238;GO:0044237;GO:0006796;GO:0006793;GO:0019362;GO:0009165;GO:1901362;GO:0019359;GO:1901566;GO:0019438;GO:1901576;GO:0051188;GO:0018130;GO:0034654;GO:…	K00767	Probable nicotinate-nucleotide pyrophosphorylase [carboxylating] OS=Synechocystis sp. (strain PCC 6803 / Kazusa) OX=1111708 GN=nadC PE=3 SV=1	nicotinate-nucleotide diphosphorylase (carboxylating) [Streptococcus equinus] SFB96709.1 nicotinate-nucleotide pyrophosphorylase [carboxylating] [Streptococcus equinus]
gene663	14085.3	27453	717.533	0.0261368	-5.25778	4.27459e-23	1.90219e-20	GO:0008152;GO:0044238;GO:0019538;GO:0043170;GO:0071704;GO:0006508;GO:0003824;GO:0016787;GO:0008233;GO:0070011;GO:0008237	-	Protein RocB OS=Bacillus subtilis (strain 168) OX=224308 GN=rocB PE=2 SV=1	peptidase M20 [Streptococcus equinus] SFC11247.1 Arginine utilization protein RocB [Streptococcus equinus]
gene1534	3853.47	7487.68	219.251	0.0292815	-5.09387	5.44815e-23	1.93954e-20	GO:0044710;GO:0008152;GO:0055114;GO:0019674;GO:0006732;GO:0006733;GO:0046496;GO:0034641;GO:0044281;GO:0072524;GO:1901360;GO:0006139;GO:0051186;GO:0071704;GO:0009987;GO:0006725;GO:0009117;GO:1901564;GO:0055086;GO:0046483;GO:0044238;GO:0044237;GO:0006796;GO:0006807;GO:0006793;GO:0019637;GO:0006753;GO:0019362;GO:0009435;GO:0009165;GO:0009108;GO:0072525;GO:1901362;GO:0051188;GO:0019359;GO:0018130;GO:…	K00278	L-aspartate oxidase OS=Clostridium perfringens (strain 13 / Type A) OX=195102 GN=nadB PE=3 SV=1	FAD binding domain protein [Streptococcus infantarius subsp. infantarius ATCC BAA-102]
gene941	1043.62	2055.06	32.1858	0.0156617	-5.99661	1.30224e-20	3.86331e-18	GO:0006865;GO:0006820;GO:0044699;GO:0055085;GO:0071705;GO:0035725;GO:0015849;GO:0015672;GO:0009987;GO:0006812;GO:0006811;GO:0006810;GO:0015711;GO:0006814;GO:0015804;GO:0034220;GO:0044765;GO:0030001;GO:0051234;GO:0051179;GO:0046942;GO:0071702;GO:0003333;GO:0044763;GO:0032328;GO:0005342;GO:0005343;GO:0005416;GO:0015081;GO:0008509;GO:0015077;GO:0005294;GO:0015370;GO:0046873;GO:0022804;GO:0015655;GO:…	K03310	Uncharacterized transporter HI_0883 OS=Haemophilus influenzae (strain ATCC 51907 / DSM 11121 / KW20 / Rd) OX=71421 GN=HI_0883 PE=3 SV=1	sodium:alanine symporter family protein [Streptococcus equinus] KFN87795.1 sodium:alanine symporter [Streptococcus equinus JB1] SFL32495.1 alanine or glycine:cation symporter, AGCS family [Streptococcus equinus JB1]
gene286	9205.54	17655.1	755.938	0.0428169	-4.54568	2.62168e-20	6.66656e-18	-	-	UPF0340 protein SAK_0153 OS=Streptococcus agalactiae serotype Ia (strain ATCC 27591 / A909 / CDC SS700) OX=205921 GN=SAK_0153 PE=3 SV=1	TIGR01440 family protein [Streptococcus equinus] KFN88769.1 hypothetical protein H702_00850 [Streptococcus equinus JB1] SFL42478.1 TIGR01440 family protein [Streptococcus equinus JB1]
gene660	2461.44	4810.26	112.625	0.0234134	-5.41652	5.30714e-20	1.18084e-17	GO:0008152;GO:0044282;GO:0018101;GO:0042398;GO:0043412;GO:0019752;GO:0009063;GO:0044249;GO:0006807;GO:0018193;GO:0009065;GO:0009064;GO:1901576;GO:1901566;GO:0044712;GO:0044267;GO:0044710;GO:0044711;GO:0044260;GO:0018195;GO:0006520;GO:0006527;GO:0006525;GO:0071704;GO:1901605;GO:1901607;GO:1901606;GO:0044238;GO:0009987;GO:1901575;GO:0006464;GO:0009058;GO:0036211;GO:0043436;GO:0009056;GO:0044248;GO:…	-	Uncharacterized protein YkgA OS=Bacillus subtilis (strain 168) OX=224308 GN=ykgA PE=3 SV=2	nitrate reductase [Streptococcus equinus] SEP64325.1 N-Dimethylarginine dimethylaminohydrolase [Streptococcus equinus]
gene661	9644.86	18394.7	894.979	0.0486541	-4.3613	2.38445e-16	4.24433e-14	GO:0008152;GO:0009058;GO:0044710;GO:0009987;GO:0044237;GO:0044249;GO:0034641;GO:0006807;GO:0044281;GO:0044283;GO:1901362;GO:1901360;GO:1901576;GO:0044711;GO:0071704;GO:0018130;GO:0006725;GO:0046483;GO:1901564;GO:1901566;GO:0019438;GO:0019752;GO:0000105;GO:0006547;GO:0006520;GO:1901605;GO:1901607;GO:0044238;GO:0043436;GO:0008652;GO:0006082;GO:0046394;GO:0016053;GO:0052803;GO:0009236;GO:0009235;GO:…	K00817	Histidinol-phosphate aminotransferase OS=Brachyspira hyodysenteriae (strain ATCC 49526 / WA1) OX=565034 GN=hisC PE=3 SV=1	histidinol-phosphate transaminase [Streptococcus equinus] SEP64297.1 histidinol-phosphate aminotransferase [Streptococcus equinus]
gene505	1072.95	2019.87	126.018	0.062389	-4.00256	7.61039e-15	1.2315e-12	GO:0043169;GO:0046914;GO:0043167;GO:0046872;GO:0005488	K04758	-	ferrous iron transport protein A [Streptococcus equinus] SDW13611.1 ferrous iron transport protein A [Streptococcus equinus]
gene695	1575.89	2949.71	202.067	0.0685039	-3.86767	1.9035e-14	2.82352e-12	GO:0016020;GO:0016021;GO:0044464;GO:0005623;GO:0071944;GO:0005886;GO:0044425;GO:0031224	-	UPF0324 membrane protein SMU_2059c OS=Streptococcus mutans serotype c (strain ATCC 700610 / UA159) OX=210007 GN=SMU_2059c PE=3 SV=1	hypothetical protein [Streptococcus equinus] SDO78520.1 conserved hypothetical integral membrane protein [Streptococcus equinus]
gene939	46985.2	86630.5	7339.98	0.0847274	-3.56103	9.4353e-14	1.19963e-11	GO:0006732;GO:0044249;GO:0009108;GO:1901576;GO:0051186;GO:0051188;GO:0071704;GO:0042822;GO:0042823;GO:0009987;GO:0009058;GO:0008152;GO:0090407;GO:0044237;GO:0006796;GO:0006793;GO:0019637;GO:0003824;GO:0016829	K06215	Pyridoxal 5'-phosphate synthase subunit PdxS OS=Desulfitobacterium hafniense (strain Y51) OX=138119 GN=pdxS PE=3 SV=1	pyridoxal 5'-phosphate synthase pdxS subunit [Streptococcus sp. 45]
gene535	2087.43	3868.25	306.608	0.0792628	-3.65721	2.86508e-13	3.39989e-11	GO:0044699;GO:0055085;GO:0035725;GO:0015672;GO:0006810;GO:0006812;GO:0006811;GO:0009987;GO:0006814;GO:0034220;GO:0044765;GO:0030001;GO:0051234;GO:0051179;GO:0044763;GO:0006869;GO:0015721;GO:0006820;GO:0015849;GO:0033036;GO:0015718;GO:0015711;GO:0010876;GO:0046942;GO:0071702;GO:0015081;GO:0022857;GO:0015370;GO:0046873;GO:0022804;GO:0015294;GO:0015291;GO:0015293;GO:0005215;GO:0008324;GO:0022891;GO:…	K03453	Uncharacterized sodium-dependent transporter YocS OS=Bacillus subtilis (strain 168) OX=224308 GN=yocS PE=3 SV=1	symporter [Streptococcus equinus] SFC15176.1 bile acid:Na+ symporter, BASS family [Streptococcus equinus]
gene936	123161	223873	22448.5	0.100273	-3.31799	1.24044e-12	1.37999e-10	GO:0008152;GO:1901360;GO:0046483;GO:0006807;GO:0044260;GO:0034641;GO:0006139;GO:0009987;GO:0006725;GO:0043170;GO:0090304;GO:0071704;GO:0044238;GO:0044237;GO:0006259;GO:0032392;GO:0071103;GO:0032508;GO:0046434;GO:0009166;GO:0009167;GO:0009164;GO:0044281;GO:0009161;GO:0046130;GO:0009169;GO:0044710;GO:0009199;GO:0042454;GO:0009207;GO:0009205;GO:0009203;GO:0046034;GO:0046128;GO:1901564;GO:1901565;GO:…	K03657	ATP-dependent DNA helicase PcrA OS=Leuconostoc citreum OX=33964 GN=pcrA PE=3 SV=1	DNA helicase-2 / ATP-dependent DNA helicase PcrA [Streptococcus sp. 45]
gene150	5227.39	9362.09	1092.69	0.116715	-3.09894	5.99337e-12	6.27542e-10	GO:0008152;GO:0003824;GO:0016740;GO:0016746;GO:0016747;GO:0004312;GO:0004315;GO:0033817	-	3-oxoacyl-[acyl-carrier-protein] synthase 2 OS=Coxiella burnetii (strain RSA 493 / Nine Mile phase I) OX=227377 GN=fabF PE=1 SV=1	cylI protein [Streptococcus equinus] SFC33667.1 CylI protein [Streptococcus equinus]
gene151	2036.76	3719.48	354.032	0.0951831	-3.39315	1.30484e-11	1.22242e-09	GO:0008152;GO:0051704;GO:0051805;GO:0030682;GO:0052572;GO:0044249;GO:0052200;GO:0051701;GO:0006643;GO:0075136;GO:1901576;GO:0044710;GO:0044419;GO:0071704;GO:0020012;GO:0044413;GO:0044415;GO:0051834;GO:0006629;GO:0052564;GO:0009987;GO:0009247;GO:0006952;GO:0009058;GO:0046467;GO:0044255;GO:0051707;GO:0008610;GO:0044238;GO:0052173;GO:0051832;GO:0009607;GO:1901137;GO:0006664;GO:0050896;GO:0006950;GO:…	-	-	cylJ protein [Streptococcus equinus] SFC33695.1 CylJ protein [Streptococcus equinus]
gene1368	1225.57	2400.91	50.2309	0.0209216	-5.57886	1.96491e-11	1.69001e-09	GO:0050790;GO:0050789;GO:0065007;GO:0006808;GO:0019222;GO:0065009;GO:0008152;GO:0080090;GO:2000112;GO:1901362;GO:1901360;GO:0046483;GO:0060255;GO:2001141;GO:0019438;GO:0034645;GO:0006807;GO:1901576;GO:0044260;GO:0018130;GO:0009889;GO:0050794;GO:0034654;GO:0016070;GO:0044271;GO:0009058;GO:0006355;GO:0010556;GO:0006351;GO:0032774;GO:0044249;GO:0034641;GO:0006139;GO:0009987;GO:0006725;GO:0051252;GO:…	K04751	Nitrogen regulatory protein P-II OS=Azospirillum brasilense OX=192 GN=glnB PE=3 SV=1	P-II family nitrogen regulator [Streptococcus infantarius] AEZ62784.1 nitrogen regulatory protein PII [Streptococcus infantarius subsp. infantarius CJ18]
gene1698	4081.37	7857.15	305.588	0.038893	-4.68435	1.99384e-11	1.69001e-09	-	-	-	hypothetical protein STRINF_00490 [Streptococcus infantarius subsp. infantarius ATCC BAA-102]
gene742	138.751	266.983	10.52	0.0394032	-4.66554	2.88891e-11	2.33739e-09	GO:0008152;GO:0003824;GO:0016787;GO:0016020;GO:0016021;GO:0044425;GO:0031224;GO:0044464;GO:0005623;GO:0071944;GO:0005886	-	Uncharacterized protein YxaC OS=Bacillus subtilis (strain 168) OX=224308 GN=yxaC PE=3 SV=4	hypothetical protein [Streptococcus equinus] SDW27247.1 TIGR00659 family protein [Streptococcus equinus]
gene561	3230.47	5837.32	623.629	0.106835	-3.22655	3.21869e-11	2.47465e-09	GO:0008152;GO:0006807;GO:0071704;GO:0009987;GO:0044237;GO:1901576;GO:0009058;GO:1901564;GO:0044249;GO:0006596;GO:0006595;GO:0042401;GO:0034641;GO:1901566;GO:0009308;GO:0009309;GO:0044106;GO:0044271;GO:0006576;GO:0016810;GO:0003824;GO:0016787;GO:0016740;GO:0016746;GO:0016811;GO:0050126	K13566	Hydrolase MtnU OS=Bacillus subtilis (strain 168) OX=224308 GN=mtnU PE=3 SV=1	carbon-nitrogen family hydrolase [Streptococcus equinus] SDW17603.1 Predicted amidohydrolase [Streptococcus equinus]
gene1576	128296	228147	28444.9	0.124678	-3.00372	3.33661e-11	2.47465e-09	GO:0008152;GO:0044710;GO:0055114;GO:0071704;GO:0006006;GO:0019318;GO:0044723;GO:0005996;GO:0044238;GO:0005975;GO:0009987;GO:0044237;GO:0009058;GO:1901576;GO:0044249;GO:0051186;GO:0051188;GO:0019637;GO:0042822;GO:0042823;GO:0090407;GO:0006732;GO:0009108;GO:0006796;GO:0006793;GO:0044281;GO:0044283;GO:1901362;GO:1901360;GO:0044711;GO:0006767;GO:0006766;GO:0046483;GO:1901564;GO:1901566;GO:0019438;GO:…	K00134	Glyceraldehyde-3-phosphate dehydrogenase OS=Streptococcus pyogenes serotype M18 (strain MGAS8232) OX=186103 GN=gap PE=3 SV=2	type I glyceraldehyde-3-phosphate dehydrogenase [Streptococcus equinus] BAF02541.1 glyceraldehyde-3-phosphate dehydrogenase [Streptococcus equinus] KFN88301.1 glyceraldehyde-3-phosphate dehydrogenase [Streptococcus equinus JB1] SEQ19956.1 glyceraldehyde 3-phosphate dehydrogenase [Streptococcus equinus] SFB98200.1 glyceraldehyde 3-phosphate dehydrogenase [Streptococcus equinus] SFR70875.1 glyceral…
gene1449	939.272	1702.06	176.485	0.103689	-3.26966	4.19957e-11	2.99009e-09	GO:0003333;GO:0006820;GO:0044699;GO:0055085;GO:0015849;GO:0009987;GO:0006812;GO:0006811;GO:0006810;GO:0015711;GO:0034220;GO:0044765;GO:0044763;GO:0051234;GO:0051179;GO:0046942;GO:0071702;GO:0030001;GO:0035725;GO:0015672;GO:0006814;GO:0006865;GO:0071705;GO:0015804;GO:0032329;GO:0006835;GO:0015807;GO:0015826;GO:0005342;GO:0008509;GO:0022857;GO:0005215;GO:0008324;GO:0046943;GO:0022891;GO:0022892;GO:…	K07862	Serine/threonine transporter SstT OS=Streptococcus agalactiae serotype III (strain NEM316) OX=211110 GN=sstT PE=3 SV=1	serine/threonine transporter SstT [Streptococcus equinus] SDW61136.1 serine/threonine transporter [Streptococcus equinus]
gene1696	37555.8	66345.9	8765.63	0.13212	-2.92008	8.15146e-11	5.58062e-09	-	-	-	hypothetical protein SAMN05216460_1319 [Streptococcus sp. 45]
gene1192	2697.59	4768.45	626.737	0.131434	-2.92759	2.28379e-10	1.40178e-08	GO:0016311;GO:0008152;GO:0009987;GO:0044237;GO:0006796;GO:0006793;GO:0044281;GO:0044283;GO:0044710;GO:0044711;GO:0043436;GO:0009070;GO:1901564;GO:1901566;GO:0016053;GO:0006807;GO:0009069;GO:1901576;GO:0006564;GO:0006563;GO:0008652;GO:0046394;GO:0009058;GO:0044249;GO:1901605;GO:1901607;GO:0006082;GO:0019752;GO:0006520;GO:0071704;GO:0044238;GO:0016791;GO:0042578;GO:0016787;GO:0016788;GO:0003824;GO:…	K01079	Phosphoserine phosphatase OS=Streptococcus thermophilus (strain ATCC BAA-250 / LMG 18311) OX=264199 GN=serB PE=1 SV=1	phosphoserine phosphatase SerB [Streptococcus equinus] SFR75093.1 phosphoserine phosphatase [Streptococcus equinus]
gene65	54221.7	94649	13794.3	0.145742	-2.77851	4.17632e-10	2.39802e-08	GO:0071704;GO:0044238;GO:0034645;GO:0044260;GO:0044267;GO:0019538;GO:0009987;GO:0010467;GO:0044237;GO:0043170;GO:0044249;GO:0009058;GO:0009059;GO:0008152;GO:1901576;GO:0006412;GO:0003735;GO:0005198;GO:0097159;GO:0019843;GO:0005488;GO:0003676;GO:1901363;GO:0003723;GO:0005737;GO:0032991;GO:0005840;GO:0043232;GO:0044464;GO:0044444;GO:0005623;GO:0030529;GO:0043229;GO:0043228;GO:0044424;GO:0005622;GO:…	K02994	30S ribosomal protein S8 OS=Streptococcus thermophilus (strain ATCC BAA-491 / LMD-9) OX=322159 GN=rpsH PE=3 SV=1	30S ribosomal protein S8 [Streptococcus equinus] EFW88046.1 ribosomal protein S8 [Streptococcus equinus ATCC 9812]
gene1379	2104.78	3697.9	511.66	0.138365	-2.85345	6.6025e-10	3.56135e-08	GO:0006810;GO:0051234;GO:0051179;GO:0005215;GO:0016020;GO:0044464;GO:0005623;GO:0071944;GO:0005886;GO:0016021;GO:0044425;GO:0031224	K01997	High-affinity branched-chain amino acid transport system permease protein LivH OS=Salmonella typhimurium (strain LT2 / SGSC1412/ ATCC 700720) OX=99287 GN=livH PE=3 SV=1	branched-chain amino acid ABC transporter permease [Streptococcus equinus] SEP84900.1 amino acid/amide ABC transporter membrane protein 1, HAAT family [Streptococcus equinus]
gene611	4647.43	8150.21	1144.64	0.140443	-2.83194	2.2161e-09	1.06612e-07	GO:0015986;GO:0009167;GO:0009165;GO:0009163;GO:0009161;GO:0046129;GO:0009168;GO:0044710;GO:0009199;GO:0046483;GO:0009206;GO:0009205;GO:0009201;GO:0042451;GO:0046128;GO:0042455;GO:1901564;GO:1901566;GO:0034641;GO:0006163;GO:0006164;GO:0019637;GO:0019438;GO:0044281;GO:0009141;GO:0009142;GO:0009144;GO:0009145;GO:0006807;GO:1901576;GO:0015992;GO:1901362;GO:0009259;GO:0044699;GO:0006812;GO:0018130;GO:…	K02108	ATP synthase subunit a OS=Streptococcus agalactiae serotype V (strain ATCC BAA-611 / 2603 V/R) OX=208435 GN=atpB PE=3 SV=1	ATP synthase F0 subcomplex A subunit [Streptococcus sp. 45]
gene627	51451.4	89546	13356.8	0.149161	-2.74505	3.38679e-09	1.58627e-07	GO:0032259;GO:0008152;GO:0019752;GO:0044249;GO:0006807;GO:0009067;GO:0009066;GO:0044283;GO:1901576;GO:0044710;GO:0044711;GO:0006520;GO:0071704;GO:1901605;GO:1901607;GO:0009987;GO:0044238;GO:0000097;GO:0000096;GO:0009058;GO:0043436;GO:0008652;GO:1901564;GO:1901566;GO:0006082;GO:0044272;GO:0046394;GO:0006555;GO:0016053;GO:0044237;GO:0006790;GO:0009086;GO:0044281;GO:0003824;GO:0016740;GO:0016741;GO:…	-	Uncharacterized protein YxjH OS=Bacillus subtilis (strain 168) OX=224308 GN=yxjH PE=4 SV=4	5-methyltetrahydropteroyltriglutamate--homocysteine methyltransferase [Streptococcus equinus] SFC12196.1 Methionine synthase II (cobalamin-independent) [Streptococcus equinus] SFR65042.1 Methionine synthase II (cobalamin-independent) [Streptococcus equinus]
gene1502	1316.75	2299.69	333.815	0.145157	-2.78432	3.47554e-09	1.58627e-07	GO:0008152;GO:0009987;GO:0044238;GO:0019538;GO:0043170;GO:0071704;GO:0006508;GO:0016787;GO:0003824;GO:0008233;GO:0070011;GO:0008238;GO:0004177;GO:0043169;GO:0043167;GO:0005488;GO:0046872;GO:0008237;GO:0008235;GO:0016805	K01262	Uncharacterized peptidase YqhT OS=Bacillus subtilis (strain 168) OX=224308 GN=yqhT PE=3 SV=1	peptidase M24 family protein [Streptococcus equinus] SDW63694.1 Xaa-Pro aminopeptidase [Streptococcus equinus]
gene888	22426.2	38732.4	6120.01	0.158007	-2.66194	3.75659e-09	1.62469e-07	GO:0044710;GO:0044238;GO:0009987;GO:0008152;GO:0005975;GO:0044237;GO:0044262;GO:0071704;GO:0055114;GO:0006091;GO:0019320;GO:0046365;GO:0044723;GO:0006096;GO:0019318;GO:1901575;GO:0009056;GO:0044724;GO:0005996;GO:0016052;GO:0006006;GO:0006007;GO:0019752;GO:0044281;GO:0043436;GO:0043648;GO:0006082;GO:0006108;GO:0006099;GO:0009060;GO:0045333;GO:0015980;GO:0016616;GO:0016614;GO:0003824;GO:0016491;GO:…	K00016	L-lactate dehydrogenase OS=Streptococcus equinus OX=1335 GN=ldh PE=3 SV=1	L-lactate dehydrogenase [Streptococcus equinus] AGG84194.1 L(+)-lactate dehydrogenase [Streptococcus equinus] KEY48113.1 lactate dehydrogenase [Streptococcus equinus] KFN85486.1 lactate dehydrogenase [Streptococcus equinus ATCC 33317] SCW28634.1 L-lactate dehydrogenase [Streptococcus equinus] SDQ11274.1 L-lactate dehydrogenase [Streptococcus equinus] SDQ15376.1 L-lactate dehydrogenase [Streptococ…
gene882	2897.84	5073.11	722.579	0.142433	-2.81164	3.76515e-09	1.62469e-07	GO:0006810;GO:0051179;GO:0051234;GO:0005215;GO:0016020	-	Uncharacterized protein PM0681 OS=Pasteurella multocida (strain Pm70) OX=272843 GN=PM0681 PE=4 SV=1	divalent metal cation transporter [Streptococcus equinus] SEP57558.1 Mn2+ and Fe2+ transporters of the NRAMP family [Streptococcus equinus] SFR62470.1 Mn2+ and Fe2+ transporters of the NRAMP family [Streptococcus equinus]
gene1459	2078.49	3665.45	491.523	0.134096	-2.89866	3.90253e-09	1.62469e-07	GO:0008152;GO:1901564;GO:0006807;GO:0009987;GO:0071704;GO:0044237;GO:0044281;GO:0044710;GO:0043436;GO:0006082;GO:0019752;GO:0006520;GO:0044238;GO:0006541;GO:0009064;GO:1901605;GO:0016787;GO:0003824;GO:0016740	K07010	Protein NtpR OS=Enterococcus hirae (strain ATCC 9790 / DSM 20160 / JCM 8729 / LMG 6399 / NBRC 3181 / NCIMB 6459 / NCDO 1258)OX=768486 GN=ntpR PE=4 SV=2	gamma-glutamyl hydrolase [Streptococcus equinus] SFR72125.1 putative glutamine amidotransferase [Streptococcus equinus]
gene662	1409.7	2764.42	54.9798	0.0198883	-5.65193	3.9248e-09	1.62469e-07	GO:0008152;GO:0044710;GO:0055114;GO:0019752;GO:0006807;GO:0044281;GO:0006520;GO:0071704;GO:0044238;GO:0009987;GO:0043436;GO:1901564;GO:0006082;GO:0044237;GO:0044249;GO:0044283;GO:0009069;GO:1901576;GO:0044711;GO:0006563;GO:1901605;GO:1901607;GO:0009058;GO:0006564;GO:0009070;GO:0008652;GO:1901566;GO:0046394;GO:0016053;GO:0016616;GO:0016491;GO:0003824;GO:0016614;GO:0005488;GO:0048037;GO:0051287;GO:…	K03778	Glycerate dehydrogenase OS=Methylobacterium extorquens (strain ATCC 14718 / DSM 1338 / JCM 2805 / NCIMB 9133 / AM1) OX=272630 GN=hprA PE=1 SV=3	D-3-phosphoglycerate dehydrogenase [Streptococcus equinus] EQC69976.1 D-3-phosphoglycerate dehydrogenase [Streptococcus sp. HSISB1] SDQ09812.1 D-3-phosphoglycerate dehydrogenase [Streptococcus equinus] SEN53102.1 D-3-phosphoglycerate dehydrogenase [Streptococcus equinus]
gene1563	163.686	303.554	23.8168	0.0784599	-3.6719	4.34906e-09	1.75939e-07	GO:0071704;GO:0044238;GO:0034645;GO:0044260;GO:0044267;GO:0019538;GO:0009987;GO:0010467;GO:0044237;GO:0043170;GO:0044249;GO:0009058;GO:0009059;GO:0008152;GO:1901576;GO:0006412;GO:0005198;GO:0003735;GO:0097159;GO:0005488;GO:0003676;GO:0003723;GO:0019843;GO:1901363;GO:0043169;GO:0046872;GO:0046914;GO:0043167;GO:0008270;GO:0005737;GO:0032991;GO:0005840;GO:0043232;GO:0044464;GO:0044444;GO:0005623;GO:…	K02954	30S ribosomal protein S14 OS=Streptococcus equi subsp. zooepidemicus (strain MGCS10565) OX=552526 GN=rpsN PE=3 SV=2	30S ribosomal protein S14 [Streptococcus equinus] EQC68432.1 SSU ribosomal protein S14p (S29e) [Streptococcus sp. HSISB1] KFN86723.1 30S ribosomal protein S14 [Streptococcus equinus ATCC 33317] SEK89450.1 SSU ribosomal protein S14P [Streptococcus equinus]
gene278	10809.2	19160	2458.3	0.128303	-2.96237	4.74299e-09	1.87612e-07	GO:0019222;GO:0031326;GO:0031323;GO:0050789;GO:0080090;GO:2000112;GO:0060255;GO:0065007;GO:0010468;GO:0019219;GO:0009889;GO:0050794;GO:0051171;GO:2001141;GO:0051252;GO:0006355;GO:0010556;GO:0050896;GO:0006950;GO:0032774;GO:0090304;GO:0044249;GO:0034641;GO:0006807;GO:0034645;GO:1901362;GO:1901360;GO:0006139;GO:0044260;GO:0071704;GO:0010467;GO:0018130;GO:1901576;GO:0006725;GO:0009987;GO:0009058;GO:…	K03705	Heat-inducible transcription repressor HrcA OS=Streptococcus agalactiae serotype V (strain ATCC BAA-611 / 2603 V/R) OX=208435 GN=hrcA PE=3 SV=1	heat-inducible transcription repressor HrcA [Streptococcus equinus]
gene478	2224.77	3882.74	566.799	0.145979	-2.77617	8.5609e-09	3.24221e-07	GO:0051179;GO:0006810;GO:0051234;GO:0044699;GO:0009987;GO:0044763;GO:0044765;GO:0055085;GO:0006811;GO:0006812;GO:0030001;GO:0005215;GO:0022857;GO:0022804;GO:0015291;GO:0015293;GO:0005488;GO:0043167;GO:0043169;GO:0046872;GO:0016020;GO:0044464;GO:0005623;GO:0071944;GO:0005886;GO:0016021;GO:0044425;GO:0031224	K03322	Divalent metal cation transporter MntH OS=Lactobacillus sakei subsp. sakei (strain 23K) OX=314315 GN=mntH PE=3 SV=1	divalent metal cation transporter [Streptococcus equinus] KFN87170.1 manganese transporter [Streptococcus equinus JB1] SEP70547.1 manganese transport protein [Streptococcus equinus] SFL37977.1 manganese transport protein [Streptococcus equinus JB1]
gene976	1403.85	2409.73	397.974	0.165153	-2.59813	1.09715e-08	3.90585e-07	GO:0009987;GO:0008152;GO:0044237;GO:0006566;GO:0016310;GO:0019752;GO:0006807;GO:0044281;GO:0044710;GO:0006520;GO:0071704;GO:1901605;GO:0044238;GO:0043436;GO:1901564;GO:0006082;GO:0006796;GO:0006793;GO:0009066;GO:0044249;GO:0009067;GO:0044283;GO:1901576;GO:0044711;GO:1901607;GO:0009058;GO:0008652;GO:1901566;GO:0046394;GO:0016053;GO:0009088;GO:0019202;GO:0016740;GO:0016301;GO:0003824;GO:0016773;GO:…	K00872	Homoserine kinase OS=Streptococcus thermophilus (strain ATCC BAA-491 / LMD-9) OX=322159 GN=thrB PE=3 SV=1	homoserine kinase [Streptococcus sp. 45]
gene296	16429	28213.4	4644.66	0.164626	-2.60273	1.39664e-08	4.87455e-07	GO:0008152;GO:0044710;GO:0044281;GO:0071704;GO:0009987;GO:0044238;GO:0044237;GO:0009082;GO:0019752;GO:1901564;GO:0006807;GO:0044283;GO:1901576;GO:0044711;GO:0006520;GO:0008652;GO:0009058;GO:0043436;GO:1901566;GO:0006082;GO:0044249;GO:0046394;GO:0016053;GO:0009081;GO:0006549;GO:0009099;GO:0009097;GO:1901605;GO:1901607;GO:0006573;GO:0005975;GO:0009255;GO:0044262;GO:0016829;GO:0003824;GO:0016836;GO:…	K01687	Dihydroxy-acid dehydratase OS=Staphylococcus carnosus (strain TM300) OX=396513 GN=ilvD PE=3 SV=1	dihydroxy-acid dehydratase [Streptococcus equinus] KFN88779.1 dihydroxy-acid dehydratase [Streptococcus equinus JB1] SFR82836.1 dihydroxy-acid dehydratase [Streptococcus equinus] SFL42241.1 dihydroxy-acid dehydratase [Streptococcus equinus JB1]
gene63	15892.5	26914.9	4870.12	0.180945	-2.46637	2.3142e-08	7.77222e-07	GO:0071704;GO:0044238;GO:0034645;GO:0044260;GO:0044267;GO:0019538;GO:0009987;GO:0010467;GO:0044237;GO:0043170;GO:0044249;GO:0009058;GO:0009059;GO:0008152;GO:1901576;GO:0006412;GO:0005198;GO:0003735;GO:0000049;GO:0097159;GO:0005488;GO:0003676;GO:0019843;GO:1901363;GO:0003723;GO:0044464;GO:0005623;GO:0005737;GO:0032991;GO:0005840;GO:0043232;GO:0044444;GO:0030529;GO:0043229;GO:0043228;GO:0044424;GO:…	K02931	50S ribosomal protein L5 OS=Streptococcus agalactiae serotype V (strain ATCC BAA-611 / 2603 V/R) OX=208435 GN=rplE PE=3 SV=1	50S ribosomal protein L5 [Streptococcus equinus] EFW88048.1 ribosomal protein L5 [Streptococcus equinus ATCC 9812] SDP22719.1 LSU ribosomal protein L5P [Streptococcus equinus]
gene1570	11506.1	19430.8	3581.28	0.184309	-2.4398	2.36507e-08	7.79598e-07	GO:0044710;GO:0008152;GO:0055114;GO:0009987;GO:0044237;GO:0071704;GO:0044281;GO:1901564;GO:0006807;GO:0044238;GO:1901576;GO:0044249;GO:0009058;GO:0006537;GO:0043436;GO:0006082;GO:0019752;GO:1901566;GO:0006520;GO:0044283;GO:0044711;GO:0043650;GO:0043648;GO:0016053;GO:0009064;GO:0008652;GO:0046394;GO:1901605;GO:1901607;GO:0006536;GO:0009084;GO:0016491;GO:0051536;GO:0003824;GO:0005488;GO:0051540;GO:…	K00266	Glutamate synthase [NADPH] small chain OS=Bacillus subtilis (strain 168) OX=224308 GN=gltB PE=2 SV=2	glutamate synthase subunit beta [Streptococcus equinus] SEQ20123.1 glutamate synthase (NADPH/NADH) small chain [Streptococcus equinus]
gene1376	1470.99	2515.07	426.911	0.169742	-2.55859	2.53453e-08	8.20266e-07	GO:0006200;GO:0009987;GO:0046434;GO:0009166;GO:0009167;GO:0044281;GO:0009161;GO:0046130;GO:1901360;GO:0009169;GO:0044710;GO:0009199;GO:0042454;GO:0009207;GO:0009205;GO:0009203;GO:0046034;GO:0046128;GO:0046483;GO:0009164;GO:1901564;GO:1901565;GO:0034641;GO:0006163;GO:0019637;GO:0009141;GO:0009143;GO:0009144;GO:0009146;GO:0006807;GO:0006195;GO:1901575;GO:1901361;GO:0009150;GO:0009154;GO:0009158;GO:…	K01996	High-affinity branched-chain amino acid transport ATP-binding protein LivF OS=Salmonella typhimurium (strain LT2 / SGSC1412/ ATCC 700720) OX=99287 GN=livF PE=3 SV=1	ABC transporter ATP-binding protein [Streptococcus equinus] KFN88517.1 amino acid ABC transporter ATPase [Streptococcus equinus JB1] SEP84995.1 amino acid/amide ABC transporter ATP-binding protein 2, HAAT family [Streptococcus equinus] SFL04971.1 amino acid/amide ABC transporter ATP-binding protein 2, HAAT family [Streptococcus equinus JB1]
gene1271	2185.38	3722.74	648.016	0.17407	-2.52226	3.13536e-08	9.30158e-07	-	-	-	DUF948 domain containing protein [Streptococcus equinus] SDQ26498.1 Uncharacterized protein YoxC, contains an MCP-like domain [Streptococcus equinus]
gene562	2406.26	4119.16	693.359	0.168325	-2.57068	4.57858e-08	1.3145e-06	GO:0008152;GO:0009058;GO:0009987;GO:0044281;GO:0044710;GO:1901564;GO:0006807;GO:0071704;GO:0044238;GO:0044237;GO:0043436;GO:0006082;GO:0019752;GO:0006520;GO:1901605;GO:0044283;GO:0044711;GO:1901566;GO:0016053;GO:1901576;GO:0008652;GO:0046394;GO:0044249;GO:1901607;GO:0043648;GO:0009066;GO:0009067;GO:0009089;GO:0009085;GO:0046451;GO:0006553;GO:0003824;GO:0030170;GO:0043168;GO:0043167;GO:0048037;GO:…	K08969	Transaminase MtnE OS=Bacillus subtilis (strain 168) OX=224308 GN=mtnE PE=3 SV=1	pyridoxal phosphate-dependent aminotransferase [Streptococcus equinus] SDW17640.1 aminotransferase [Streptococcus equinus]
gene61	33176.8	62084	4269.51	0.0687699	-3.86208	6.17505e-08	1.71744e-06	GO:0044249;GO:0034645;GO:0044267;GO:0044260;GO:0071704;GO:0010467;GO:1901576;GO:0009987;GO:0009058;GO:0009059;GO:0008152;GO:0044238;GO:0019538;GO:0044237;GO:0043170;GO:0006412;GO:0097159;GO:0019843;GO:0005488;GO:0003676;GO:1901363;GO:0003723;GO:0003735;GO:0005198;GO:0044464;GO:0005623;GO:0015934;GO:0043229;GO:0043228;GO:0043226;GO:0005737;GO:0030529;GO:0044391;GO:0032991;GO:0005840;GO:0043232;GO:…	K02874	50S ribosomal protein L14 OS=Streptococcus pyogenes serotype M49 (strain NZ131) OX=471876 GN=rplN PE=3 SV=1	50S ribosomal protein L14 [Streptococcus canis] EIQ80892.1 50S ribosomal protein L14 [Streptococcus canis FSL Z3-227]
gene268	2616.88	4533.38	700.375	0.154493	-2.69439	7.56437e-08	2.07147e-06	GO:0044249;GO:0034645;GO:1901576;GO:0044267;GO:0044260;GO:0071704;GO:0010467;GO:0009987;GO:0009058;GO:0009059;GO:0008152;GO:0044238;GO:0019538;GO:0044237;GO:0043170;GO:0006412;GO:0005198;GO:0003735;GO:0044464;GO:0005623;GO:0005737;GO:0032991;GO:0005840;GO:0043232;GO:0044444;GO:0030529;GO:0043229;GO:0043228;GO:0044424;GO:0005622;GO:0043226	K02996	30S ribosomal protein S9 OS=Streptococcus equi subsp. zooepidemicus (strain MGCS10565) OX=552526 GN=rpsI PE=3 SV=1	30S ribosomal protein S9 [Streptococcus infantarius] EDT48263.1 ribosomal protein S9 [Streptococcus infantarius subsp. infantarius ATCC BAA-102]
gene658	308.973	555.306	62.6388	0.1128	-3.14816	7.93086e-08	2.1113e-06	GO:0006200;GO:0046434;GO:0009166;GO:0009167;GO:0044281;GO:0009161;GO:0046130;GO:1901360;GO:0009169;GO:0044710;GO:0009199;GO:0042454;GO:0009207;GO:0009205;GO:0009203;GO:0046034;GO:0046128;GO:0046483;GO:0009164;GO:1901564;GO:1901565;GO:0034641;GO:0006163;GO:0019637;GO:0009141;GO:0009143;GO:0009144;GO:0009146;GO:0006807;GO:0006195;GO:1901575;GO:1901361;GO:0009150;GO:0009154;GO:0009158;GO:0046700;GO:…	-	Glutamine transport ATP-binding protein GlnQ OS=Bacillus subtilis (strain 168) OX=224308 GN=glnQ PE=2 SV=1	amino acid ABC transporter ATP-binding protein [Streptococcus equinus] SDQ09484.1 amino acid ABC transporter ATP-binding protein, PAAT family [Streptococcus equinus] SDW22250.1 amino acid ABC transporter ATP-binding protein, PAAT family [Streptococcus equinus] SFR64773.1 amino acid ABC transporter ATP-binding protein, PAAT family [Streptococcus equinus]
gene1191	1247.64	2105.18	390.089	0.185299	-2.43207	1.04268e-07	2.68981e-06	GO:0009987;GO:0008152;GO:0044237;GO:0019752;GO:0044249;GO:0034641;GO:0006807;GO:0044281;GO:0044283;GO:0000105;GO:1901362;GO:1901360;GO:1901576;GO:0044710;GO:0044711;GO:0006547;GO:0006520;GO:0071704;GO:1901605;GO:1901607;GO:0018130;GO:0044238;GO:0006725;GO:0009058;GO:0043436;GO:0046483;GO:0008652;GO:1901564;GO:1901566;GO:0006082;GO:0046394;GO:0016053;GO:0052803;GO:0019438;GO:0016311;GO:0006796;GO:…	K01693	Imidazoleglycerol-phosphate dehydratase OS=Streptococcus thermophilus (strain ATCC BAA-491 / LMD-9) OX=322159 GN=hisB PE=3 SV=1	imidazoleglycerol-phosphate dehydratase [Streptococcus equinus] KUE94048.1 imidazoleglycerol-phosphate dehydratase [Streptococcus equinus]
gene283	13639.6	24038	3241.19	0.134836	-2.89072	1.22772e-07	3.12192e-06	GO:0001522;GO:0008033;GO:0008152;GO:0009451;GO:0090304;GO:0034641;GO:0006807;GO:1901360;GO:0006139;GO:0044260;GO:0071704;GO:0009987;GO:0006725;GO:0043412;GO:0046483;GO:0016070;GO:0044238;GO:0044237;GO:0043170;GO:0034660;GO:0034470;GO:0010467;GO:0006399;GO:0006396;GO:0006400;GO:0031119;GO:0016853;GO:0097159;GO:0009982;GO:0003824;GO:0003723;GO:0003676;GO:0016866;GO:1901363;GO:0005488;GO:0016829	K06173	tRNA pseudouridine synthase A OS=Streptococcus thermophilus (strain ATCC BAA-250 / LMG 18311) OX=264199 GN=truA PE=3 SV=1	tRNA pseudouridine synthase A [Streptococcus equinus] SFR82960.1 tRNA pseudouridine38-40 synthase [Streptococcus equinus]
gene1190	2450.69	4120.66	780.716	0.189464	-2.40001	1.27251e-07	3.17161e-06	GO:0008152;GO:0019752;GO:0006807;GO:0044281;GO:0044710;GO:0006520;GO:0071704;GO:1901605;GO:0044238;GO:0009987;GO:0043436;GO:1901564;GO:0006082;GO:0044237;GO:0044283;GO:0044249;GO:0034641;GO:0000105;GO:1901362;GO:1901360;GO:1901576;GO:0044711;GO:0006547;GO:1901607;GO:0018130;GO:0006725;GO:0009058;GO:0046483;GO:0008652;GO:1901566;GO:0046394;GO:0016053;GO:0052803;GO:0019438;GO:0009064;GO:0006541;GO:…	K02501	Imidazole glycerol phosphate synthase subunit HisH OS=Streptococcus mutans serotype c (strain ATCC 700610 / UA159) OX=210007 GN=hisH PE=3 SV=1	imidazole glycerol phosphate synthase subunit HisH [Streptococcus infantarius] EDT46788.1 imidazole glycerol phosphate synthase, glutamine amidotransferase subunit [Streptococcus infantarius subsp. infantarius ATCC BAA-102] AEZ62588.1 glutamine amido transferase [Streptococcus infantarius subsp. infantarius CJ18]
gene1768	375.856	653.907	97.806	0.149572	-2.74109	1.30333e-07	3.17161e-06	-	-	-	hypothetical protein [Streptococcus equinus] SDW77100.1 Uncharacterized membrane protein [Streptococcus equinus] SEQ13947.1 Uncharacterized membrane protein [Streptococcus equinus] SFR82212.1 Uncharacterized membrane protein [Streptococcus equinus]
gene1369	11708.7	20982.3	2435.2	0.11606	-3.10706	1.31853e-07	3.17161e-06	GO:0023014;GO:0009987;GO:0044699;GO:0044763;GO:0008152;GO:0044237;GO:0071704;GO:0044238;GO:0050789;GO:0065007;GO:0050794;GO:0050896;GO:0051716;GO:0007154;GO:0007165;GO:0044700;GO:0023052;GO:0006796;GO:0006793;GO:0035556;GO:0000160;GO:0043170;GO:0044260;GO:0019538;GO:0044267;GO:0043412;GO:0006464;GO:0036211;GO:0016310;GO:0006468;GO:0006807;GO:0046483;GO:1901360;GO:0006725;GO:0034641;GO:0006139;GO:…	K03320	Ammonium transporter OS=Bacillus subtilis (strain 168) OX=224308 GN=nrgA PE=1 SV=1	ammonia permease [Streptococcus equinus] SDQ29164.1 ammonium transporter [Streptococcus equinus]
gene995	2211.77	3772.13	651.403	0.172688	-2.53376	1.40519e-07	3.29111e-06	-	-	-	hypothetical protein [Streptococcus equinus] SFR61395.1 protein of unknown function [Streptococcus equinus]
gene1691	3442.46	5851.03	1033.89	0.176703	-2.5006	1.55409e-07	3.54652e-06	-	-	-	small multidrug export protein [Streptococcus equinus] SDW72738.1 Uncharacterized membrane protein [Streptococcus equinus] SFL28783.1 Uncharacterized membrane protein [Streptococcus equinus JB1]
gene763	2068.04	3460.68	675.402	0.195165	-2.35724	1.71912e-07	3.83456e-06	GO:0019222;GO:0031326;GO:0031323;GO:0050789;GO:0080090;GO:2000112;GO:0060255;GO:0065007;GO:0010468;GO:0019219;GO:0009889;GO:0050794;GO:0051171;GO:2001141;GO:0051252;GO:0006355;GO:0010556;GO:0032774;GO:0090304;GO:0044249;GO:0006807;GO:0034645;GO:1901362;GO:1901360;GO:0006139;GO:0044260;GO:0071704;GO:0010467;GO:0018130;GO:1901576;GO:0006725;GO:0009987;GO:0009058;GO:0009059;GO:0008152;GO:0034654;GO:…	K01926	Redox-sensing transcriptional repressor Rex OS=Streptococcus uberis (strain ATCC BAA-854 / 0140J) OX=218495 GN=rex PE=3 SV=1	redox-sensing transcriptional repressor Rex [Streptococcus equinus] KFN87584.1 Rex family transcripional regulator [Streptococcus equinus JB1] SDQ12004.1 redox-sensing transcriptional repressor [Streptococcus equinus] SDQ10318.1 redox-sensing transcriptional repressor [Streptococcus equinus] SDW28347.1 redox-sensing transcriptional repressor [Streptococcus equinus] SEP61247.1 redox-sensing transc…
gene665	678.102	1150.94	205.264	0.178345	-2.48726	1.89627e-07	4.11629e-06	GO:0006810;GO:0051234;GO:0051179;GO:0005215;GO:0016020;GO:0016021;GO:0044464;GO:0005623;GO:0071944;GO:0005886;GO:0044425;GO:0031224	K05832	Uncharacterized protein RP368 OS=Rickettsia prowazekii (strain Madrid E) OX=272947 GN=RP368 PE=4 SV=1	branched-chain amino acid ABC transporter permease [Streptococcus equinus] KFN87305.1 branched-chain amino acid ABC transporter permease [Streptococcus equinus JB1] SDQ09648.1 putative ABC transport system permease protein [Streptococcus equinus] SDO76989.1 putative ABC transport system permease protein [Streptococcus equinus] SFR64708.1 putative ABC transport system permease protein [Streptococc…
gene297	15659.9	26033.7	5286	0.203044	-2.30013	2.10124e-07	4.40025e-06	GO:0008152;GO:0044710;GO:0071704;GO:0044281;GO:0009987;GO:0044237;GO:0009082;GO:0019752;GO:0043436;GO:0006082;GO:0006807;GO:1901564;GO:0006520;GO:0044238;GO:0044249;GO:0009058;GO:0044283;GO:1901576;GO:0044711;GO:0008652;GO:1901566;GO:0046394;GO:0016053;GO:0009081;GO:1901605;GO:0006549;GO:0009099;GO:0009097;GO:1901607;GO:0006573;GO:0055114;GO:0003824;GO:0000287;GO:0005488;GO:0043167;GO:1901363;GO:…	K01652	Acetolactate synthase large subunit OS=Lactococcus lactis subsp. lactis (strain IL1403) OX=272623 GN=ilvB PE=3 SV=2	acetolactate synthase, large subunit, biosynthetic type [Streptococcus equinus] SDX11186.1 acetolactate synthase, large subunit [Streptococcus equinus] SEQ26304.1 acetolactate synthase, large subunit [Streptococcus equinus] SFC42318.1 acetolactate synthase, large subunit [Streptococcus equinus] SFR82826.1 acetolactate synthase, large subunit [Streptococcus equinus]
gene1200	3016.47	5092.77	940.17	0.184609	-2.43746	2.37553e-07	4.80505e-06	GO:0007049;GO:0044699;GO:0009987;GO:0044763;GO:0008360;GO:0022604;GO:0022603;GO:0050789;GO:0065007;GO:0065008;GO:0050793;GO:0050794;GO:0051128;GO:0051301;GO:0008152;GO:0044237;GO:0044710;GO:0071840;GO:1901564;GO:1901566;GO:0070589;GO:0030203;GO:0009252;GO:0044036;GO:0006807;GO:0044038;GO:1901576;GO:0044260;GO:0042546;GO:0009058;GO:0006022;GO:0006023;GO:0006024;GO:0044249;GO:0034645;GO:0009273;GO:…	K05837	Peptidoglycan glycosyltransferase RodA OS=Bacillus subtilis (strain 168) OX=224308 GN=rodA PE=1 SV=1	rod shape-determining protein RodA [Streptococcus equinus] SDQ24716.1 rod shape determining protein RodA [Streptococcus equinus] SFB87741.1 rod shape determining protein RodA [Streptococcus equinus]
gene499	111.627	204.184	19.0705	0.0933987	-3.42045	2.89686e-07	5.66639e-06	-	-	-	hypothetical protein [Streptococcus equinus] SDQ05994.1 Protein of unknown function [Streptococcus equinus]
gene54	21895.1	37280.6	6509.62	0.174611	-2.51778	3.03175e-07	5.83686e-06	GO:0008152;GO:0071704;GO:0044238;GO:0034645;GO:0044260;GO:0044267;GO:0019538;GO:0009987;GO:0010467;GO:0044237;GO:0043170;GO:0044249;GO:0009058;GO:0009059;GO:1901576;GO:0006412;GO:0003723;GO:0005488;GO:0097159;GO:0005198;GO:0003735;GO:0003824;GO:0016740;GO:0003676;GO:1901363;GO:0019843;GO:0044464;GO:0005623;GO:0005840;GO:0005737;GO:0044391;GO:0015934;GO:0043232;GO:0044444;GO:0030529;GO:0044446;GO:…	K02886	50S ribosomal protein L2 OS=Streptococcus thermophilus (strain ATCC BAA-491 / LMD-9) OX=322159 GN=rplB PE=3 SV=1	50S ribosomal protein L2 [Streptococcus equinus] EQC71018.1 LSU ribosomal protein L2p (L8e) [Streptococcus sp. HSISB1] KEY46933.1 50S ribosomal protein L2 [Streptococcus equinus] KFN87208.1 50S ribosomal protein L2 [Streptococcus equinus ATCC 33317] SCW53746.1 LSU ribosomal protein L2P [Streptococcus equinus] SDQ51234.1 LSU ribosomal protein L2P [Streptococcus equinus] SDQ63358.1 LSU ribosomal pr…
gene379	2644.05	4423.64	864.452	0.195416	-2.35538	3.5145e-07	6.51646e-06	GO:0008152;GO:0071704;GO:0006040;GO:1901135;GO:0006044;GO:1901071;GO:0044238;GO:0005975;GO:0016787;GO:0003824;GO:0016810;GO:0019213;GO:0016811;GO:0008448	K01443	N-acetylglucosamine-6-phosphate deacetylase OS=Vibrio furnissii OX=29494 GN=manD PE=3 SV=1	N-acetylglucosamine-6-phosphate deacetylase [Streptococcus equinus]
gene551	746.57	1272.49	220.648	0.173398	-2.52784	3.59157e-07	6.59072e-06	GO:0009451;GO:0090304;GO:0034641;GO:0006807;GO:0001522;GO:1901360;GO:0006139;GO:0044260;GO:0071704;GO:0009987;GO:0006725;GO:0043412;GO:0008152;GO:0046483;GO:0016070;GO:0044238;GO:0044237;GO:0043170;GO:0003824;GO:0016853;GO:0009982;GO:0016866;GO:0097159;GO:0003723;GO:0003676;GO:1901363;GO:0005488;GO:0016829	K06183	Uncharacterized RNA pseudouridine synthase YtzG OS=Bacillus subtilis (strain 168) OX=224308 GN=ytzG PE=3 SV=2	rRNA pseudouridine synthase [Streptococcus equinus] SDQ05402.1 16S rRNA pseudouridine516 synthase [Streptococcus equinus]
gene1695	26182.3	43119.6	9244.99	0.214403	-2.2216	4.12541e-07	7.39997e-06	-	-	-	hypothetical protein [Streptococcus equinus] SDQ39108.1 hypothetical protein SAMN05216407_1310 [Streptococcus equinus] SDW73089.1 hypothetical protein SAMN05216415_1321 [Streptococcus equinus]
gene1378	536.634	905.539	167.728	0.185225	-2.43265	4.15728e-07	7.39997e-06	GO:0006810;GO:0051234;GO:0051179;GO:0005215;GO:0016020;GO:0044464;GO:0005623;GO:0071944;GO:0005886;GO:0016021;GO:0044425;GO:0031224	K01998	High-affinity branched-chain amino acid transport system permease protein BraE OS=Pseudomonas aeruginosa (strain ATCC 15692/ DSM 22644 / CIP 104116 / JCM 14847 / LMG 12228 / 1C / PRS 101 / PAO1) OX=208964 GN=braE PE=3 SV=1	branched-chain amino acid ABC transporter permease [Streptococcus equinus] SDO43082.1 amino acid/amide ABC transporter membrane protein 2, HAAT family [Streptococcus equinus]
gene70	3006.12	4950.74	1061.5	0.214412	-2.22154	4.29502e-07	7.56943e-06	GO:0044249;GO:0034645;GO:0044267;GO:0044260;GO:0071704;GO:0010467;GO:1901576;GO:0009987;GO:0009058;GO:0009059;GO:0008152;GO:0044238;GO:0019538;GO:0044237;GO:0043170;GO:0006412;GO:0003735;GO:0005198;GO:0097159;GO:0019843;GO:0005488;GO:0003676;GO:1901363;GO:0003723;GO:0044464;GO:0005623;GO:0005840;GO:0005737;GO:0044391;GO:0015934;GO:0043232;GO:0044444;GO:0030529;GO:0044446;GO:0043229;GO:0043228;GO:…	K02876	50S ribosomal protein L15 OS=Streptococcus agalactiae serotype V (strain ATCC BAA-611 / 2603 V/R) OX=208435 GN=rplO PE=3 SV=1	50S ribosomal protein L15 [Streptococcus equinus] SCW53574.1 LSU ribosomal protein L15P [Streptococcus equinus] SEK76475.1 LSU ribosomal protein L15P [Streptococcus equinus]
gene1221	4063.28	7323.76	802.792	0.109615	-3.18949	5.5428e-07	9.48672e-06	GO:0008152;GO:0003824;GO:0019239	K09022	Putative regulator AldR OS=Lactococcus lactis subsp. lactis (strain IL1403) OX=272623 GN=aldR PE=3 SV=2	RidA family protein [Streptococcus equinus] EFW88905.1 putative endoribonuclease L-PSP [Streptococcus equinus ATCC 9812] EQC68968.1 Endoribonuclease L-PSP [Streptococcus sp. HSISB1] KEY47589.1 regulator [Streptococcus equinus] KFN86170.1 regulator [Streptococcus equinus ATCC 33317] SCW32546.1 reactive intermediate/imine deaminase [Streptococcus equinus] SDQ04381.1 reactive intermediate/imine deam…
gene1162	1178.85	2015.53	342.176	0.16977	-2.55835	6.5708e-07	1.08297e-05	GO:0046483;GO:0006807;GO:1901360;GO:0008152;GO:0034641;GO:0006139;GO:0009987;GO:0006725;GO:0044237;GO:0071704;GO:0044238;GO:0006796;GO:0006793;GO:0009165;GO:1901362;GO:0044710;GO:0019637;GO:0019438;GO:0044281;GO:1901576;GO:0018130;GO:0034654;GO:0090407;GO:0044271;GO:1901293;GO:0006753;GO:0016310;GO:0044249;GO:0055086;GO:0009058;GO:0009117;GO:0006165;GO:0046939;GO:0009132;GO:0009218;GO:0009163;GO:…	K00940	Nucleoside diphosphate kinase OS=Streptococcus agalactiae serotype V (strain ATCC BAA-611 / 2603 V/R) OX=208435 GN=ndk PE=3 SV=1	nucleoside-diphosphate kinase [Streptococcus equinus] SDQ19137.1 nucleoside diphosphate kinase [Streptococcus equinus]
gene1205	2337.74	3924.98	750.5	0.191211	-2.38676	6.71591e-07	1.08847e-05	GO:0008152;GO:0022607;GO:0071840;GO:0016043;GO:0016226;GO:0009058;GO:0031163;GO:0044085	K09014	UPF0051 protein SH2035 OS=Staphylococcus haemolyticus (strain JCSC1435) OX=279808 GN=SH2035 PE=3 SV=1	Fe-S cluster assembly protein SufB [Streptococcus equinus] KFN88194.1 Fe-S cluster assembly protein SufB [Streptococcus equinus JB1] SFL02068.1 Fe-S cluster assembly protein SufB [Streptococcus equinus JB1]
gene316	2749.2	4518.16	980.23	0.216953	-2.20454	7.04238e-07	1.11924e-05	GO:0006810;GO:0051234;GO:0051179;GO:0005215;GO:0016020;GO:0016021;GO:0044425;GO:0031224;GO:0044464;GO:0005623;GO:0071944;GO:0005886	K15581	Oligopeptide transport system permease protein OppB OS=Bacillus subtilis (strain 168) OX=224308 GN=oppB PE=2 SV=2	ABC transporter permease [Streptococcus equinus] SDX10329.1 oligopeptide transport system permease protein [Streptococcus equinus] SEQ26914.1 oligopeptide transport system permease protein [Streptococcus equinus]
gene646	20721.5	34021.6	7421.48	0.21814	-2.19667	9.98686e-07	1.52525e-05	GO:0009987;GO:1901576;GO:0008152;GO:0044249;GO:0071704;GO:0009058;GO:0044238;GO:0044237;GO:0016051;GO:0043170;GO:0044264;GO:0044262;GO:0044260;GO:0044723;GO:0034645;GO:0034637;GO:0033692;GO:0009103;GO:0000271;GO:0009059;GO:0005975;GO:0005976;GO:0044710;GO:1901137;GO:1901135;GO:0006629;GO:0008653;GO:0044255;GO:0008610;GO:0008830;GO:0003824;GO:0016857;GO:0016854;GO:0016853	K01790	Probable dTDP-4-dehydrorhamnose 3,5-epimerase OS=Streptococcus pyogenes serotype M6 (strain ATCC BAA-946 / MGAS10394) OX=286636 GN=rfbC PE=1 SV=1	dTDP-4-dehydrorhamnose 3,5-epimerase [Streptococcus infantarius] ALT82380.1 dTDP-4-dehydrorhamnose 3,5-epimerase [Streptococcus infantarius]
gene1573	37084.6	67394.5	6774.72	0.100523	-3.3144	1.00255e-06	1.52525e-05	GO:0080090;GO:0019222;GO:0031326;GO:0031323;GO:0050789;GO:2000112;GO:0060255;GO:0065007;GO:0010468;GO:0019219;GO:0009889;GO:0050794;GO:0051171;GO:2001141;GO:0051252;GO:0006355;GO:0010556;GO:0003700;GO:0097159;GO:0000166;GO:0036094;GO:0005488;GO:1901363;GO:1901265;GO:0001071;GO:0003676;GO:0003677	K03713	HTH-type transcriptional regulator GlnR OS=Bacillus cereus (strain ATCC 14579 / DSM 31 / JCM 2152 / NBRC 15305 / NCIMB 9373/ NRRL B-3711) OX=226900 GN=glnR PE=3 SV=1	transcriptional regulator, MerR family [Streptococcus infantarius subsp. infantarius ATCC BAA-102]
gene348	1005.83	1679.35	332.302	0.197875	-2.33734	1.18485e-06	1.77111e-05	GO:0008152;GO:0016740;GO:0003824;GO:0016407;GO:0016746;GO:0016747;GO:0008080;GO:0016410	-	L-amino acid N-acetyltransferase AaaT OS=Escherichia coli (strain K12) OX=83333 GN=aaaT PE=1 SV=1	N-acetyltransferase [Streptococcus equinus] SDQ63227.1 Protein N-acetyltransferase, RimJ/RimL family [Streptococcus equinus] SFC39390.1 Protein N-acetyltransferase, RimJ/RimL family [Streptococcus equinus]
gene871	7178.2	12640.6	1715.77	0.135734	-2.88114	1.19401e-06	1.77111e-05	GO:0016020	-	-	hypothetical protein [Streptococcus equinus] SDQ15883.1 Uncharacterized membrane protein [Streptococcus equinus] SDQ12345.1 Uncharacterized membrane protein [Streptococcus equinus]
gene1566	372.342	637.579	107.105	0.167987	-2.57357	1.22229e-06	1.78335e-05	GO:0008152;GO:0071704;GO:0044238;GO:0043170;GO:0009451;GO:0090304;GO:0034641;GO:0006807;GO:0044281;GO:0034660;GO:0034470;GO:0046085;GO:1901360;GO:0006139;GO:0044710;GO:0044260;GO:1901657;GO:0042278;GO:0010467;GO:0006400;GO:0008033;GO:0009987;GO:0006725;GO:0072521;GO:0043412;GO:0009116;GO:0009119;GO:0046128;GO:0055086;GO:0046483;GO:0016070;GO:1901564;GO:1901135;GO:0044237;GO:0006399;GO:0070526;GO:…	-	tRNA threonylcarbamoyladenosine biosynthesis protein TsaB OS=Bacillus subtilis (strain 168) OX=224308 GN=tsaB PE=1 SV=1	tRNA (adenosine(37)-N6)-threonylcarbamoyltransferase complex dimerization subunit type 1 TsaB [Streptococcus equinus] SEQ20256.1 tRNA threonylcarbamoyl adenosine modification protein YeaZ [Streptococcus equinus]
gene963	283.291	481.947	84.6344	0.175609	-2.50956	1.73486e-06	2.41253e-05	GO:0051049;GO:0006820;GO:0006821;GO:0034765;GO:0044070;GO:0050789;GO:0044699;GO:0051234;GO:0055085;GO:0065007;GO:0043269;GO:0015698;GO:0006810;GO:0006811;GO:0009987;GO:0050794;GO:0034220;GO:0044765;GO:0032879;GO:0051179;GO:0044763;GO:0034762;GO:0015672;GO:0006813;GO:0006812;GO:0030001;GO:0008509;GO:0015103;GO:0022803;GO:0005253;GO:0005254;GO:0015108;GO:0005215;GO:0005216;GO:0008308;GO:0022891;GO:…	-	H(+)/Cl(-) exchange transporter ClcA OS=Salmonella schwarzengrund (strain CVM19633) OX=439843 GN=clcA PE=3 SV=1	ClC family H(+)/Cl(-) exchange transporter [Streptococcus equinus] SEP56050.1 H+/Cl-antiporter ClcA [Streptococcus equinus]
gene1194	4677.57	7579.05	1776.09	0.234342	-2.09331	1.91669e-06	2.60436e-05	GO:0019752;GO:0044249;GO:0034641;GO:0006807;GO:0044281;GO:0044283;GO:0000105;GO:1901362;GO:1901360;GO:1901576;GO:0044710;GO:0044711;GO:0006547;GO:0006520;GO:0071704;GO:1901605;GO:1901607;GO:0018130;GO:0044238;GO:0009987;GO:0006725;GO:0009058;GO:0008152;GO:0043436;GO:0046483;GO:0008652;GO:1901564;GO:1901566;GO:0006082;GO:0046394;GO:0016053;GO:0044237;GO:0052803;GO:0019438;GO:0003879;GO:0016740;GO:…	K00765	ATP phosphoribosyltransferase OS=Streptococcus thermophilus (strain ATCC BAA-491 / LMD-9) OX=322159 GN=hisG PE=3 SV=1	ATP phosphoribosyltransferase [Streptococcus equinus] SFR75071.1 ATP phosphoribosyltransferase [Streptococcus equinus]
gene946	616.498	1024.29	208.705	0.203755	-2.29509	2.27474e-06	2.99928e-05	GO:0008152;GO:0009987;GO:0044237;GO:0006796;GO:0006793;GO:0016311;GO:0003824;GO:0016787;GO:0016791;GO:0042578;GO:0016788;GO:0019203;GO:0050308	K20861	5-amino-6-(5-phospho-D-ribitylamino)uracil phosphatase YbjI OS=Escherichia coli (strain K12) OX=83333 GN=ybjI PE=1 SV=3	HAD family hydrolase [Streptococcus equinus] SFB81386.1 hypothetical protein SAMN05216408_0147 [Streptococcus equinus]
gene58	18113.6	29023	7204.28	0.248227	-2.01027	2.40925e-06	3.13027e-05	GO:0071704;GO:0044238;GO:0034645;GO:0044260;GO:0044267;GO:0019538;GO:0009987;GO:0010467;GO:0044237;GO:0043170;GO:0044249;GO:0009058;GO:0009059;GO:0008152;GO:1901576;GO:0006412;GO:0097159;GO:0005198;GO:0003735;GO:0005488;GO:0003676;GO:0019843;GO:1901363;GO:0003723;GO:0000049;GO:0044464;GO:0005623;GO:0005737;GO:0032991;GO:0005840;GO:0043232;GO:0044444;GO:0030529;GO:0043229;GO:0043228;GO:0044424;GO:…	K02878	50S ribosomal protein L16 OS=Streptococcus mutans serotype c (strain ATCC 700610 / UA159) OX=210007 GN=rplP PE=3 SV=1	50S ribosomal protein L16 [Streptococcus intermedius] EHG11157.1 50S ribosomal protein L16 [Streptococcus intermedius F0413] EID82964.1 ribosomal protein L16 [Streptococcus intermedius SK54] BAM24200.1 50S ribosomal protein L16 [Streptococcus intermedius JTH08] EKU16384.1 ribosomal protein L16 [Streptococcus intermedius BA1] EPH03179.1 50S ribosomal protein L16 [Streptococcus intermedius ATCC 273…
gene51	37379.5	60439.1	14319.9	0.236932	-2.07746	2.7352e-06	3.52801e-05	GO:0044249;GO:0034645;GO:1901576;GO:0044267;GO:0044260;GO:0071704;GO:0010467;GO:0009987;GO:0009058;GO:0009059;GO:0008152;GO:0044238;GO:0019538;GO:0044237;GO:0043170;GO:0006412;GO:0003735;GO:0005198;GO:0097159;GO:0019843;GO:0005488;GO:0003676;GO:1901363;GO:0003723;GO:0005737;GO:0044464;GO:0044444;GO:0005623;GO:0044424;GO:0005622;GO:0032991;GO:0005840;GO:0043232;GO:0030529;GO:0043229;GO:0043228;GO:…	K02906	50S ribosomal protein L3 OS=Streptococcus thermophilus (strain ATCC BAA-250 / LMG 18311) OX=264199 GN=rplC PE=3 SV=1	50S ribosomal protein L3 [Streptococcus equinus] SDX14851.1 LSU ribosomal protein L3P [Streptococcus equinus] SEQ31309.1 LSU ribosomal protein L3P [Streptococcus equinus]
gene1189	2654.54	4268.17	1040.92	0.24388	-2.03576	3.1928e-06	4.03062e-05	GO:0009987;GO:0019752;GO:0044249;GO:0034641;GO:0006807;GO:0044281;GO:0044283;GO:0000105;GO:1901362;GO:1901360;GO:1901576;GO:0044710;GO:0044711;GO:0006547;GO:0006520;GO:0071704;GO:1901605;GO:1901607;GO:0018130;GO:0044238;GO:0006725;GO:0009058;GO:0008152;GO:0043436;GO:0046483;GO:0008652;GO:1901564;GO:1901566;GO:0006082;GO:0046394;GO:0016053;GO:0044237;GO:0052803;GO:0019438;GO:0000162;GO:0006568;GO:…	K01814	1-(5-phosphoribosyl)-5-[(5-phosphoribosylamino)methylideneamino] imidazole-4-carboxamide isomerase OS=Streptococcus thermophilus(strain ATCC BAA-491 / LMD-9) OX=322159 GN=hisA PE=3 SV=1	1-(5-phosphoribosyl)-5-[(5-phosphoribosylamino)methylideneamino]imidazole-4-carboxamide isomerase [Streptococcus equinus] SDQ19588.1 1-(5-phosphoribosyl)-5-[(5-phosphoribosylamino)methylideneamino] imidazole-4-carboxamide isomerase [Streptococcus equinus]
gene1697	32206.8	51571.3	12842.4	0.249022	-2.00566	3.69135e-06	4.56292e-05	GO:0006200;GO:0046434;GO:0009141;GO:0009143;GO:0009144;GO:0009146;GO:0009166;GO:0009167;GO:0009128;GO:0006807;GO:0044237;GO:0009161;GO:0009123;GO:0006195;GO:0009126;GO:0009259;GO:1901360;GO:0009125;GO:0046700;GO:0006139;GO:0044710;GO:0072523;GO:1901565;GO:0046130;GO:0046483;GO:0042278;GO:0071704;GO:0009199;GO:0055086;GO:0006152;GO:0009169;GO:0009207;GO:0009205;GO:0009987;GO:0009203;GO:0009158;GO:…	-	Iron(3+)-hydroxamate import ATP-binding protein FhuC OS=Escherichia coli (strain K12) OX=83333 GN=fhuC PE=1 SV=3	ABC transporter ATP-binding protein [Streptococcus equinus] SFC25948.1 ABC-2 type transport system ATP-binding protein [Streptococcus equinus]
gene824	30629	49310.6	11947.5	0.242291	-2.04519	3.87149e-06	4.75259e-05	GO:0008152;GO:0009987;GO:0044237;GO:0003824;GO:0016740;GO:0044464;GO:0005623	-	Glucosyltransferase-S OS=Streptococcus mutans serotype c (strain ATCC 700610 / UA159) OX=210007 GN=gtfD PE=3 SV=3	glucosyltransferase [Streptococcus equinus] SDW31619.1 dextransucrase [Streptococcus equinus] SEP59272.1 dextransucrase [Streptococcus equinus]
gene1204	945.081	1560.43	329.731	0.211308	-2.24258	4.41014e-06	5.34017e-05	-	-	-	TVP38/TMEM64 family protein [Streptococcus equinus] SFB87850.1 Uncharacterized membrane protein YdjX, TVP38/TMEM64 family, SNARE-associated domain [Streptococcus equinus]
gene130	6175.93	9979.69	2372.16	0.237699	-2.07279	4.66124e-06	5.60608e-05	GO:0044267;GO:0008152;GO:0044238;GO:0009987;GO:0044237;GO:0071704;GO:0019538;GO:0006457;GO:0044260;GO:0043170;GO:0042026;GO:0006950;GO:0050896;GO:0005488;GO:0035639;GO:0043167;GO:1901363;GO:1901265;GO:0043168;GO:0000166;GO:0001883;GO:0032549;GO:0017076;GO:0001882;GO:0005524;GO:0036094;GO:0030554;GO:0097159;GO:0032559;GO:0032555;GO:0032550;GO:0032553;GO:0044464;GO:0005623;GO:0005737;GO:0005622;GO:…	K04077	60 kDa chaperonin OS=Streptococcus agalactiae serotype V (strain ATCC BAA-611 / 2603 V/R) OX=208435 GN=groL PE=3 SV=1	molecular chaperone GroEL [Streptococcus equinus] SFR78744.1 chaperonin GroEL [Streptococcus equinus]
gene1196	2118.85	3447.65	790.044	0.229154	-2.12561	4.7599e-06	5.68632e-05	GO:0008152;GO:0009058;GO:0044710;GO:0009987;GO:0044237;GO:0044249;GO:0034641;GO:0006807;GO:0044281;GO:0044283;GO:1901362;GO:1901360;GO:1901576;GO:0044711;GO:0071704;GO:0018130;GO:0006725;GO:0046483;GO:1901564;GO:1901566;GO:0019438;GO:0019752;GO:0000105;GO:0006547;GO:0006520;GO:1901605;GO:1901607;GO:0044238;GO:0043436;GO:0008652;GO:0006082;GO:0046394;GO:0016053;GO:0052803;GO:0009236;GO:0009235;GO:…	K00817	Histidinol-phosphate aminotransferase OS=Streptococcus thermophilus (strain ATCC BAA-491 / LMD-9) OX=322159 GN=hisC PE=3 SV=1	histidinol-phosphate transaminase [Streptococcus equinus] SDW48806.1 histidinol-phosphate aminotransferase [Streptococcus equinus]
gene1278	1355.2	2217.33	493.071	0.222371	-2.16896	5.17806e-06	6.14463e-05	-	K07089	Putative two-component membrane permease complex subunit SMU_747c OS=Streptococcus mutans serotype c (strain ATCC 700610/ UA159) OX=210007 GN=SMU_747c PE=1 SV=1	permease [Streptococcus equinus] SFB89626.1 hypothetical protein SAMN05216408_0485 [Streptococcus equinus]
gene1480	1429.22	2333.61	524.836	0.224903	-2.15262	5.23599e-06	6.17223e-05	GO:0008152;GO:0003824;GO:0016787	-	Putative phosphatase YkrA OS=Bacillus subtilis (strain 168) OX=224308 GN=ykrA PE=3 SV=1	haloacid dehalogenase [Streptococcus equinus] SDW62785.1 hypothetical protein SAMN05216415_1115 [Streptococcus equinus]
gene1166	194.932	332.39	57.4737	0.17291	-2.53191	5.64973e-06	6.61613e-05	-	-	-	HicB family protein [Streptococcus equinus] SDQ22934.1 Predicted nuclease of the RNAse H fold, HicB family [Streptococcus equinus] SEN65000.1 Predicted nuclease of the RNAse H fold, HicB family [Streptococcus equinus] SEI52187.1 Predicted nuclease of the RNAse H fold, HicB family [Streptococcus equinus] SFQ62228.1 Predicted nuclease of the RNAse H fold, HicB family [Streptococcus equinus]
gene703	1204.85	1942.16	467.544	0.240734	-2.05449	6.9535e-06	8.08969e-05	GO:0008152;GO:0044723;GO:0071704;GO:0044238;GO:0005975;GO:0005996;GO:0019321;GO:0019320;GO:0006739;GO:0006732;GO:0006733;GO:0046496;GO:0034641;GO:0006098;GO:0044281;GO:0072524;GO:1901360;GO:0006139;GO:0044710;GO:0051186;GO:0046365;GO:0055114;GO:0046483;GO:0006740;GO:0019318;GO:0009987;GO:0006725;GO:1901575;GO:0009117;GO:1901564;GO:0009056;GO:0055086;GO:0044724;GO:0006007;GO:0016052;GO:0044237;GO:…	K01807	Ribose-5-phosphate isomerase A OS=Streptococcus thermophilus (strain CNRZ 1066) OX=299768 GN=rpiA PE=3 SV=1	ribose 5-phosphate isomerase A [Streptococcus equinus] SDQ10615.1 ribose-5-phosphate isomerase [Streptococcus equinus] SDQ07933.1 ribose-5-phosphate isomerase [Streptococcus equinus] SEP63137.1 ribose-5-phosphate isomerase [Streptococcus equinus] SFR64368.1 ribose-5-phosphate isomerase [Streptococcus equinus]
gene739	22937.3	37067.7	8806.98	0.237592	-2.07344	7.20792e-06	8.33123e-05	GO:0008152;GO:0009081;GO:0044281;GO:0044710;GO:0043436;GO:1901564;GO:0006807;GO:0009987;GO:0006082;GO:0019752;GO:0006520;GO:0071704;GO:0044238;GO:0044237;GO:0044283;GO:0044711;GO:1901566;GO:0016053;GO:1901576;GO:0008652;GO:0046394;GO:0009058;GO:0044249;GO:0009082;GO:1901605;GO:1901607;GO:0006573;GO:0009098;GO:0009099;GO:0006551;GO:0006549;GO:0009097;GO:0004084;GO:0003824;GO:0008483;GO:0016740;GO:…	K00826	Branched-chain-amino-acid aminotransferase OS=Haemophilus influenzae (strain ATCC 51907 / DSM 11121 / KW20 / Rd) OX=71421 GN=ilvE PE=3 SV=1	branched chain amino acid aminotransferase [Streptococcus equinus] KFN87258.1 branched-chain amino acid aminotransferase [Streptococcus equinus JB1] SDQ11409.1 branched chain amino acid aminotransferase apoenzyme [Streptococcus equinus] SDO80701.1 branched chain amino acid aminotransferase apoenzyme [Streptococcus equinus] SDQ08542.1 branched chain amino acid aminotransferase apoenzyme [Streptoco…
gene906	1819.52	2909.07	729.974	0.25093	-1.99464	7.42079e-06	8.52194e-05	GO:0006810;GO:0051234;GO:0051179	K02040	Phosphate-binding protein PstS 1 OS=Streptococcus agalactiae serotype V (strain ATCC BAA-611 / 2603 V/R) OX=208435 GN=pstS1 PE=3 SV=2	phosphate-binding protein [Streptococcus equinus] SDQ16782.1 phosphate ABC transporter substrate-binding protein, PhoT family [Streptococcus equinus] SDW35565.1 phosphate ABC transporter substrate-binding protein, PhoT family [Streptococcus equinus] SEP57025.1 phosphate ABC transporter substrate-binding protein, PhoT family [Streptococcus equinus] SFB80381.1 phosphate ABC transporter substrate-bi…
gene192	994.504	1605.4	383.609	0.238949	-2.06523	7.61692e-06	8.69111e-05	GO:0032774;GO:0019222;GO:0031326;GO:0031323;GO:0090304;GO:0044249;GO:0034641;GO:0006807;GO:0034645;GO:1901362;GO:0050789;GO:1901360;GO:0080090;GO:0006139;GO:0044260;GO:0071704;GO:2000112;GO:0060255;GO:0010467;GO:0065007;GO:0010468;GO:0018130;GO:1901576;GO:0019219;GO:0006725;GO:0009987;GO:0009889;GO:0050794;GO:0009058;GO:0009059;GO:0051171;GO:0008152;GO:2001141;GO:0034654;GO:0046483;GO:0016070;GO:…	K03492	HTH-type transcriptional regulator GmuR OS=Bacillus subtilis (strain 168) OX=224308 GN=gmuR PE=1 SV=1	GntR family transcriptional regulator [Streptococcus equinus] KFN85934.1 GntR family transcriptional regulator [Streptococcus equinus JB1] SDQ55365.1 GntR family transcriptional regulator [Streptococcus equinus] SDW96846.1 GntR family transcriptional regulator [Streptococcus equinus] SEQ00880.1 GntR family transcriptional regulator [Streptococcus equinus] SFC34335.1 GntR family transcriptional re…
gene1766	6514.96	10520.5	2509.45	0.23853	-2.06776	7.75082e-06	8.78756e-05	GO:0009405;GO:0051704;GO:0005576	-	Uncharacterized protein CA_C3713 OS=Clostridium acetobutylicum (strain ATCC 824 / DSM 792 / JCM 1419 / LMG 5710 / VKM B-1787)OX=272562 GN=CA_C3713 PE=3 SV=1	WXG100 family type VII secretion target [Streptococcus equinus] SDQ02822.1 WXG100 family type VII secretion target [Streptococcus equinus]
gene88	661.889	1086.76	237.023	0.218101	-2.19693	7.88887e-06	8.85516e-05	GO:0006810;GO:0051234;GO:0051179;GO:0044763;GO:0044699;GO:0009987;GO:0055085;GO:0044765;GO:0046434;GO:0009166;GO:0009167;GO:0009164;GO:0044281;GO:0009161;GO:0046130;GO:1901360;GO:0009169;GO:0044710;GO:0009199;GO:0042454;GO:0009207;GO:0009205;GO:0009203;GO:0046034;GO:0046128;GO:0046483;GO:1901564;GO:1901565;GO:0034641;GO:0006163;GO:0019637;GO:0009141;GO:0009143;GO:0009144;GO:0009146;GO:0006807;GO:…	K09816	High-affinity zinc uptake system membrane protein ZnuB OS=Bacillus subtilis (strain 168) OX=224308 GN=znuB PE=1 SV=1	metal ABC transporter permease [Streptococcus equinus] KFN86496.1 zinc ABC transporter permease [Streptococcus equinus JB1] SFL19786.1 zinc transport system permease protein [Streptococcus equinus JB1]
gene62	13739.1	21633.1	5845.03	0.270189	-1.88796	7.90995e-06	8.85516e-05	GO:0071704;GO:0044238;GO:0034645;GO:0044260;GO:0044267;GO:0019538;GO:0009987;GO:0010467;GO:0044237;GO:0043170;GO:0044249;GO:0009058;GO:0009059;GO:0008152;GO:1901576;GO:0006412;GO:0003735;GO:0005198;GO:0097159;GO:0019843;GO:0005488;GO:0003676;GO:1901363;GO:0003723;GO:0044464;GO:0005623;GO:0005737;GO:0044424;GO:0005622;GO:0032991;GO:0005840;GO:0043232;GO:0044444;GO:0030529;GO:0043229;GO:0043228;GO:…	K02895	50S ribosomal protein L24 OS=Streptococcus mutans serotype c (strain ATCC 700610 / UA159) OX=210007 GN=rplX PE=3 SV=1	50S ribosomal protein L24 [Streptococcus orisratti]
gene1513	1184.78	2133.76	235.799	0.110509	-3.17777	8.48128e-06	9.43542e-05	-	-	-	ATP-dependent protease [Streptococcus equinus JB1]
gene1295	2428.09	3939.31	916.868	0.232748	-2.10316	9.03098e-06	9.88594e-05	-	-	-	TVP38/TMEM64 family protein [Streptococcus equinus] SDQ22095.1 Uncharacterized membrane protein YdjX, TVP38/TMEM64 family, SNARE-associated domain [Streptococcus equinus]
gene1363	1126.33	1832.54	420.122	0.229256	-2.12497	9.05285e-06	9.88594e-05	GO:0032259;GO:0006281;GO:0090304;GO:0034641;GO:0006807;GO:0006139;GO:0044260;GO:0071704;GO:1901360;GO:0009987;GO:0006725;GO:0008152;GO:0046483;GO:0044238;GO:0044237;GO:0043170;GO:0006259;GO:0044699;GO:0051716;GO:0006974;GO:0006950;GO:0044763;GO:0050896;GO:0033554;GO:0035510;GO:0006307;GO:0006304;GO:0043412;GO:0019222;GO:0050789;GO:0065007;GO:0010468;GO:0060255;GO:0006355;GO:0031326;GO:0031323;GO:…	K00567	Methylated-DNA--protein-cysteine methyltransferase OS=Methanosarcina acetivorans (strain ATCC 35395 / DSM 2834 / JCM 12185/ C2A) OX=188937 GN=ogt PE=3 SV=1	cysteine methyltransferase [Streptococcus equinus]
gene292	31735.6	50212.4	13258.8	0.264054	-1.9211	9.13006e-06	9.90946e-05	GO:0005975;GO:0008152;GO:0071704;GO:0044238;GO:1901575;GO:0009987;GO:0009056;GO:0044237;GO:0044723;GO:0044724;GO:0016052;GO:0019320;GO:0046365;GO:0006091;GO:0006096;GO:0019318;GO:0005996;GO:0006006;GO:0006007;GO:1901135;GO:0006796;GO:0006793;GO:0019637;GO:0030388;GO:0016832;GO:0003824;GO:0016829;GO:0016830;GO:0043169;GO:0046914;GO:0043167;GO:0005488;GO:0046872;GO:0008270;GO:0004332;GO:0009025	K01624	Fructose-bisphosphate aldolase OS=Streptococcus pyogenes serotype M18 (strain MGAS8232) OX=186103 GN=fba PE=3 SV=2	fructose-1,6-bisphosphate aldolase, class II [Streptococcus equinus] SDP16834.1 fructose-bisphosphate aldolase [Streptococcus equinus]
gene146	1028.52	1767.91	289.125	0.16354	-2.61228	9.977e-06	0.000107631	GO:0006200;GO:0044710;GO:0008152;GO:0009987;GO:0044237;GO:0046434;GO:0009166;GO:0009167;GO:0044281;GO:0009161;GO:0046130;GO:1901360;GO:0009169;GO:0009199;GO:0042454;GO:0009207;GO:0009205;GO:0009203;GO:0046034;GO:0046128;GO:0046483;GO:0009164;GO:1901564;GO:1901565;GO:0034641;GO:0006163;GO:0019637;GO:0009141;GO:0009143;GO:0009144;GO:0009146;GO:0006807;GO:0006195;GO:1901575;GO:1901361;GO:0009150;GO:…	-	Uncharacterized ABC transporter ATP-binding protein YfiL OS=Bacillus subtilis (strain 168) OX=224308 GN=yfiL PE=3 SV=2	ABC transporter ATP-binding protein [Streptococcus equinus] SDP19141.1 multidrug/hemolysin transport system ATP-binding protein [Streptococcus equinus]
gene249	280.073	468.512	91.6331	0.195583	-2.35415	1.03828e-05	0.000111333	GO:0008152;GO:0055114;GO:0044710;GO:0003824;GO:0016491	-	Quinone reductase OS=Shigella flexneri OX=623 GN=chrR PE=3 SV=1	NAD(P)H-dependent oxidoreductase [Streptococcus equinus] SDQ43173.1 NADPH-dependent FMN reductase [Streptococcus equinus]
gene905	1412.36	2316.37	508.342	0.219456	-2.18799	1.08247e-05	0.000114423	GO:0006810;GO:0051234;GO:0051179;GO:0044699;GO:0044765;GO:0006817;GO:0009987;GO:0055085;GO:0044763;GO:0006820;GO:0006811;GO:0015698;GO:0005215;GO:0022857;GO:0022804;GO:0015291;GO:0005315;GO:1901677;GO:0016020;GO:0016021;GO:0044425;GO:0031224;GO:0044464;GO:0005623;GO:0071944;GO:0005886	K02037	Probable ABC transporter permease protein YqgH OS=Bacillus subtilis (strain 168) OX=224308 GN=yqgH PE=3 SV=2	phosphate ABC transporter permease subunit PstC [Streptococcus infantarius] EDT47545.1 phosphate ABC transporter, permease protein PstC [Streptococcus infantarius subsp. infantarius ATCC BAA-102] AEZ62321.1 phosphate ABC transporter, permease protein [Streptococcus infantarius subsp. infantarius CJ18]
gene1044	122.384	215.55	29.2193	0.135557	-2.88303	1.08637e-05	0.000114423	GO:0008652;GO:0019752;GO:0044249;GO:0006807;GO:0044283;GO:1901576;GO:0044710;GO:0044711;GO:0006520;GO:0071704;GO:0032259;GO:0009987;GO:0044238;GO:0009058;GO:0008152;GO:0043436;GO:1901564;GO:1901566;GO:0006082;GO:0046394;GO:0016053;GO:0044237;GO:0044281;GO:0009067;GO:0009066;GO:1901605;GO:1901607;GO:0000097;GO:0000096;GO:0044272;GO:0006555;GO:0006790;GO:0009086;GO:0042085;GO:0008172;GO:0003824;GO:…	K00549	5-methyltetrahydropteroyltriglutamate--homocysteine methyltransferase OS=Streptococcus mutans serotype c (strain ATCC 700610/ UA159) OX=210007 GN=metE PE=1 SV=1	5-methyltetrahydropteroyltriglutamate--homocysteine S-methyltransferase [Streptococcus equinus] SDW42282.1 methionine synthase (B12-independent) [Streptococcus equinus]
gene383	14225.4	22496	5954.73	0.264701	-1.91756	1.1493e-05	0.000119634	GO:0008152;GO:0003824;GO:0016740;GO:0005488;GO:0043169;GO:0043167;GO:0046872;GO:0016744;GO:0004802	K00615	Transketolase OS=Streptococcus pyogenes serotype M6 (strain ATCC BAA-946 / MGAS10394) OX=286636 GN=tkt PE=1 SV=1	transketolase [Streptococcus equinus] SDQ62022.1 transketolase [Streptococcus equinus]
gene1193	5817.19	9173.8	2460.58	0.268218	-1.89852	1.20674e-05	0.000124594	GO:0019752;GO:0044249;GO:0034641;GO:0006807;GO:0044281;GO:0044283;GO:0000105;GO:1901362;GO:1901360;GO:1901576;GO:0044710;GO:0044711;GO:0006547;GO:0006520;GO:0071704;GO:1901605;GO:1901607;GO:0018130;GO:0044238;GO:0009987;GO:0006725;GO:0009058;GO:0008152;GO:0043436;GO:0055114;GO:0046483;GO:0008652;GO:1901564;GO:1901566;GO:0006082;GO:0046394;GO:0016053;GO:0044237;GO:0052803;GO:0019438;GO:0004399;GO:…	K00013	Histidinol dehydrogenase OS=Streptococcus mutans serotype c (strain ATCC 700610 / UA159) OX=210007 GN=hisD PE=3 SV=1	histidinol dehydrogenase [Streptococcus equinus] SFR75081.1 histidinol dehydrogenase [Streptococcus equinus]
gene1645	1432.03	2285.36	578.697	0.253219	-1.98154	1.21328e-05	0.000124594	GO:0051234;GO:0006810;GO:0051179;GO:0046434;GO:0009141;GO:0009143;GO:0009144;GO:0009146;GO:0009166;GO:0009167;GO:0009128;GO:0006807;GO:1901360;GO:0044237;GO:0009161;GO:0009123;GO:0006195;GO:0009126;GO:0009259;GO:0044699;GO:0009125;GO:0046700;GO:0006139;GO:0044710;GO:1901565;GO:0046130;GO:0046483;GO:0042278;GO:0072523;GO:0006200;GO:0055085;GO:0071704;GO:0009199;GO:0055086;GO:0006152;GO:0009169;GO:…	-	-	multidrug ABC transporter permease [Streptococcus equinus] SDQ37179.1 multidrug/hemolysin transport system permease protein [Streptococcus equinus] SFC24139.1 multidrug/hemolysin transport system permease protein [Streptococcus equinus]
gene1229	1140.4	1867.34	413.463	0.221418	-2.17515	1.34691e-05	0.000135452	-	-	-	signal peptide containing proteinase inhibitor I42 [Streptococcus equinus] SFB88420.1 inhibitor of cysteine peptidase [Streptococcus equinus]
gene1717	3853.74	6108.45	1599.02	0.261772	-1.93362	1.72339e-05	0.00016672	GO:0033554;GO:0051716;GO:0006950;GO:0050896;GO:0044763;GO:0044699;GO:0009987;GO:0006974;GO:0031668;GO:0009605;GO:0071496;GO:0009991;GO:0009432;GO:0007154;GO:1901360;GO:0006281;GO:0046483;GO:0034641;GO:0006807;GO:0044260;GO:0008152;GO:0006139;GO:0006725;GO:0043170;GO:0090304;GO:0071704;GO:0044238;GO:0044237;GO:0006259;GO:0046434;GO:0009166;GO:0009167;GO:0009164;GO:0044281;GO:0009161;GO:0046130;GO:…	K03553	Protein RecA OS=Streptococcus equi subsp. zooepidemicus (strain H70) OX=553483 GN=recA PE=3 SV=1	recombinase RecA [Streptococcus equinus JB1] SDQ39893.1 recombination protein RecA [Streptococcus equinus] SDW74262.1 recombination protein RecA [Streptococcus equinus] SEI72265.1 recombination protein RecA [Streptococcus sp. 45] SEQ12505.1 recombination protein RecA [Streptococcus equinus] SFC26640.1 recombination protein RecA [Streptococcus equinus] SFR69741.1 recombination protein RecA [Strept…
gene56	18005.2	28022.3	7988.05	0.285061	-1.81066	1.73384e-05	0.000166823	GO:0071704;GO:0044238;GO:0034645;GO:0044260;GO:0044267;GO:0019538;GO:0009987;GO:0010467;GO:0044237;GO:0043170;GO:0044249;GO:0009058;GO:0009059;GO:0008152;GO:1901576;GO:0006412;GO:0003735;GO:0005198;GO:0097159;GO:0019843;GO:0005488;GO:0003676;GO:1901363;GO:0003723;GO:0044464;GO:0005623;GO:0005840;GO:0005737;GO:0044391;GO:0015934;GO:0043232;GO:0044444;GO:0030529;GO:0044446;GO:0043229;GO:0043228;GO:…	K02890	50S ribosomal protein L22 OS=Streptococcus thermophilus (strain ATCC BAA-491 / LMD-9) OX=322159 GN=rplV PE=3 SV=1	50S ribosomal protein L22, partial [Streptococcus agalactiae MRI Z1-024]
gene875	12774.2	20145.6	5402.91	0.268193	-1.89866	2.0153e-05	0.000191831	GO:0008652;GO:0006520;GO:0009987;GO:0009086;GO:0044238;GO:0019752;GO:0016053;GO:0044249;GO:0006807;GO:0044283;GO:1901576;GO:0044710;GO:0044711;GO:0071704;GO:0044281;GO:0009058;GO:0008152;GO:0043436;GO:0055114;GO:1901564;GO:1901566;GO:0006082;GO:0046394;GO:0044237;GO:0009067;GO:0009066;GO:1901607;GO:0043648;GO:1901605;GO:0006553;GO:0009089;GO:0046451;GO:0009085;GO:0006566;GO:0006549;GO:0006790;GO:…	K00133	Aspartate-semialdehyde dehydrogenase OS=Streptococcus mutans serotype c (strain ATCC 700610 / UA159) OX=210007 GN=asd PE=3 SV=2	aspartate-semialdehyde dehydrogenase [Streptococcus equinus] SEP57720.1 aspartate semialdehyde dehydrogenase [Streptococcus equinus]
gene1095	377.58	613.933	141.228	0.230038	-2.12006	2.22177e-05	0.000210359	GO:0008152;GO:0071704;GO:0044238;GO:0043170;GO:0009987;GO:0044237;GO:0016051;GO:1901576;GO:0009058;GO:0044723;GO:0005975;GO:0000271;GO:0009059;GO:0005976;GO:0003824;GO:0016740;GO:0016757;GO:0016020;GO:0016021;GO:0044425;GO:0031224;GO:0044464;GO:0005623;GO:0071944;GO:0005886	K12999	Putative glycosyltransferase CsbB OS=Bacillus subtilis (strain 168) OX=224308 GN=csbB PE=2 SV=1	glycosyltransferase [Streptococcus equinus] SDQ22048.1 glucosyltransferase [Streptococcus equinus]
gene1202	1185.42	1869.74	501.111	0.268012	-1.89963	2.34995e-05	0.000221318	GO:0051049;GO:0006820;GO:0006821;GO:0034765;GO:0044070;GO:0050789;GO:0044699;GO:0032879;GO:0051179;GO:0065007;GO:0043269;GO:0015698;GO:0009987;GO:0006811;GO:0006810;GO:0050794;GO:0034220;GO:0044765;GO:0044763;GO:0051234;GO:0055085;GO:0034762;GO:0008509;GO:0015103;GO:0022803;GO:0005253;GO:0005254;GO:0015108;GO:0005215;GO:0005216;GO:0008308;GO:0022891;GO:0022892;GO:0005244;GO:0015075;GO:0022832;GO:…	-	Chloride/fluoride channel protein OS=Pseudomonas syringae pv. tomato (strain ATCC BAA-871 / DC3000) OX=223283 GN=eriC PE=1 SV=1	voltage-gated chloride channel protein [Streptococcus equinus] SDQ24781.1 H+/Cl-antiporter ClcA [Streptococcus equinus]
gene975	261.232	428.456	94.0075	0.21941	-2.1883	2.36916e-05	0.000221953	GO:0006810;GO:0051234;GO:0051179;GO:0005215;GO:0016020;GO:0044464;GO:0005623;GO:0071944;GO:0005886;GO:0016021;GO:0044425;GO:0031224;GO:0044459;GO:0005887;GO:0031226	K05786	Uncharacterized transporter YojE OS=Bacillus subtilis (strain 168) OX=224308 GN=yojE PE=3 SV=2	protein RarD [Streptococcus equinus] SDQ18644.1 chloramphenicol-sensitive protein RarD [Streptococcus equinus]
gene1377	1951.32	3069.8	832.828	0.271297	-1.88206	2.43612e-05	0.00022558	GO:0006200;GO:0009987;GO:0046434;GO:0009166;GO:0009167;GO:0044281;GO:0009161;GO:0046130;GO:1901360;GO:0009169;GO:0044710;GO:0009199;GO:0042454;GO:0009207;GO:0009205;GO:0009203;GO:0046034;GO:0046128;GO:0046483;GO:0009164;GO:1901564;GO:1901565;GO:0034641;GO:0006163;GO:0019637;GO:0009141;GO:0009143;GO:0009144;GO:0009146;GO:0006807;GO:0006195;GO:1901575;GO:1901361;GO:0009150;GO:0009154;GO:0009158;GO:…	K01995	High-affinity branched-chain amino acid transport ATP-binding protein LivG OS=Salmonella typhimurium (strain LT2 / SGSC1412/ ATCC 700720) OX=99287 GN=livG PE=3 SV=1	ABC transporter ATP-binding protein [Streptococcus equinus] SDQ29402.1 amino acid/amide ABC transporter ATP-binding protein 1, HAAT family [Streptococcus equinus]
gene1458	2371.52	3767.38	975.66	0.258975	-1.94911	2.55617e-05	0.000233332	GO:0008152;GO:0071704;GO:0044238;GO:0006807;GO:0009987;GO:0044237;GO:0044281;GO:0044710;GO:0043436;GO:1901564;GO:0006082;GO:0019752;GO:0006520;GO:0043648;GO:1901605;GO:0016787;GO:0003824;GO:0016810;GO:0016811;GO:0047980;GO:0004046;GO:0050118;GO:0019213;GO:0008233;GO:0070011;GO:0008238;GO:0004180	-	Uncharacterized hydrolase YtnL OS=Bacillus subtilis (strain 168) OX=224308 GN=ytnL PE=3 SV=1	amidohydrolase [Streptococcus equinus] SFR72148.1 amidohydrolase [Streptococcus equinus]
gene1021	10495	16271.1	4718.93	0.290019	-1.78578	2.72522e-05	0.000247495	GO:0044710;GO:0008152;GO:0006520;GO:0043436;GO:1901564;GO:0044281;GO:0006807;GO:0009987;GO:0006082;GO:0019752;GO:0071704;GO:0044238;GO:0044237;GO:0055114;GO:0016491;GO:0003824;GO:0016639;GO:0016638	K00262	NADP-specific glutamate dehydrogenase OS=Corynebacterium glutamicum (strain ATCC 13032 / DSM 20300 / JCM 1318 / LMG 3730/ NCIMB 10025) OX=196627 GN=gdh PE=1 SV=2	glutamate dehydrogenase [Streptococcus equinus] SEP95645.1 glutamate dehydrogenase (NADP) [Streptococcus equinus]
gene1076	2702.02	4260.6	1143.43	0.268374	-1.89769	3.12828e-05	0.000281229	GO:0044710;GO:0044238;GO:0009987;GO:0008152;GO:0005975;GO:0044237;GO:0044262;GO:0071704;GO:0055114;GO:0006091;GO:0019320;GO:0046365;GO:0044723;GO:0006096;GO:0019318;GO:1901575;GO:0009056;GO:0044724;GO:0005996;GO:0016052;GO:0006006;GO:0006007;GO:0019752;GO:0044281;GO:0043436;GO:0043648;GO:0006082;GO:0006108;GO:0006099;GO:0009060;GO:0045333;GO:0015980;GO:0016616;GO:0016614;GO:0003824;GO:0016491;GO:…	-	L-2-hydroxyisocaproate dehydrogenase OS=Weissella confusa OX=1583 PE=1 SV=3	L-lactate dehydrogenase [Streptococcus equinus] SDQ16163.1 L-lactate dehydrogenase [Streptococcus equinus]
gene1578	6107.61	9518.99	2696.23	0.283248	-1.81986	3.88572e-05	0.000336814	GO:0009987;GO:0044249;GO:0034645;GO:0044267;GO:0044260;GO:0071704;GO:0010467;GO:1901576;GO:0009058;GO:0009059;GO:0008152;GO:0044238;GO:0019538;GO:0044237;GO:0043170;GO:0006412;GO:0005198;GO:0003735;GO:0097159;GO:0005488;GO:0003676;GO:1901363;GO:0003723;GO:0019843;GO:0000049;GO:0005737;GO:0044464;GO:0005623;GO:0005622;GO:0044444;GO:0044424;GO:0015935;GO:0043229;GO:0043228;GO:0043226;GO:0030529;GO:…	K02992	30S ribosomal protein S7 OS=Streptococcus mutans serotype c (strain ATCC 700610 / UA159) OX=210007 GN=rpsG PE=3 SV=1	30S ribosomal protein S7 [Streptococcus caballi]
gene1683	13830.2	21341.2	6319.19	0.296103	-1.75583	3.89797e-05	0.000336814	GO:0006164;GO:0009987;GO:1901360;GO:0046483;GO:0044281;GO:0006807;GO:0044710;GO:0008152;GO:0034641;GO:0006139;GO:0006725;GO:0055086;GO:0071704;GO:0044238;GO:0044237;GO:0009165;GO:1901362;GO:1901564;GO:1901566;GO:0006163;GO:0019637;GO:0019438;GO:1901576;GO:0018130;GO:0034654;GO:0090407;GO:0044271;GO:1901293;GO:0009117;GO:0006753;GO:0044249;GO:0072521;GO:0072522;GO:0009058;GO:0006796;GO:0006793;GO:…	K01939	Adenylosuccinate synthetase OS=Streptococcus thermophilus (strain ATCC BAA-491 / LMD-9) OX=322159 GN=purA PE=3 SV=1	adenylosuccinate synthase [Streptococcus equinus] SDW72311.1 Adenylosuccinate synthetase [Streptococcus equinus] SEQ11374.1 Adenylosuccinate synthetase [Streptococcus equinus]
gene1165	311.156	505.597	116.716	0.230848	-2.11498	4.21404e-05	0.000361158	-	-	-	hypothetical protein HMPREF1884_01897 [Streptococcus agalactiae]
gene1688	525.358	839.241	211.475	0.251984	-1.9886	4.22027e-05	0.000361158	GO:0002943;GO:0009451;GO:0090304;GO:0034641;GO:0006807;GO:0034660;GO:1901360;GO:0034470;GO:0006139;GO:0044710;GO:0044260;GO:0071704;GO:0010467;GO:0006400;GO:0008033;GO:0009987;GO:0006725;GO:0043412;GO:0008152;GO:0055114;GO:0046483;GO:0016070;GO:0044238;GO:0044237;GO:0043170;GO:0006399;GO:0006396;GO:0016491;GO:0016627;GO:0017150;GO:0003824;GO:0043167;GO:1901363;GO:1901265;GO:0043168;GO:0050662;GO:…	-	Probable tRNA-dihydrouridine synthase 1 OS=Bacillus subtilis (strain 168) OX=224308 GN=dus1 PE=3 SV=1	tRNA dihydrouridine synthase DusB [Streptococcus equinus] SDO92908.1 putative TIM-barrel protein, nifR3 family [Streptococcus equinus]
gene111	1273.45	2002.21	544.689	0.272044	-1.87809	4.25189e-05	0.000362123	GO:0008152;GO:0005488;GO:0003676;GO:1901363;GO:0000049;GO:0097159;GO:0003723;GO:0003824;GO:0016874;GO:0004812;GO:0016875;GO:0016876	K06878	Putative tRNA-binding protein YtpR OS=Bacillus subtilis (strain 168) OX=224308 GN=ytpR PE=4 SV=1	tRNA-binding protein [Streptococcus equinus] KFN85894.1 tRNA-binding protein [Streptococcus equinus JB1] SDQ53337.1 tRNA-binding protein [Streptococcus equinus] SDP14117.1 tRNA-binding protein [Streptococcus equinus] SDQ39983.1 tRNA-binding protein [Streptococcus equinus] SDW92950.1 tRNA-binding protein [Streptococcus equinus] SEQ04011.1 tRNA-binding protein [Streptococcus equinus] SFL21167.1 tRN…
gene758	1596.82	2514.19	679.441	0.270242	-1.88768	4.58199e-05	0.000386537	GO:0006865;GO:0006820;GO:0044699;GO:0055085;GO:0071705;GO:0035725;GO:0015849;GO:0015672;GO:0009987;GO:0006812;GO:0006811;GO:0006810;GO:0015711;GO:0006814;GO:0015804;GO:0034220;GO:0044765;GO:0030001;GO:0051234;GO:0051179;GO:0046942;GO:0071702;GO:0003333;GO:0044763;GO:0032328;GO:0005342;GO:0005343;GO:0005416;GO:0015081;GO:0008509;GO:0015077;GO:0005294;GO:0015370;GO:0046873;GO:0022804;GO:0015655;GO:…	K03310	Uncharacterized transporter HI_0883 OS=Haemophilus influenzae (strain ATCC 51907 / DSM 11121 / KW20 / Rd) OX=71421 GN=HI_0883 PE=3 SV=1	alanine or glycine:cation symporter, AGCS family [Streptococcus sp. 45]
gene503	389.982	631.709	148.256	0.23469	-2.09117	4.91657e-05	0.000408949	GO:0006810;GO:0051179;GO:0051234;GO:0005215;GO:0016020;GO:0016021;GO:0044464;GO:0005623;GO:0071944;GO:0005886;GO:0044425;GO:0031224	K02029	Putative glutamine transport system permease protein GlnP OS=Rickettsia conorii (strain ATCC VR-613 / Malish 7) OX=272944 GN=glnP PE=3 SV=1	amino acid ABC transporter permease [Streptococcus lutetiensis] KXT67945.1 ABC transporter membrane-spanning permease - glutamine transport [Streptococcus lutetiensis]
gene244	260.437	424.873	96.0006	0.225951	-2.14592	5.06658e-05	0.000417524	GO:0008152;GO:0044249;GO:0044255;GO:0044710;GO:0071704;GO:0006644;GO:0006629;GO:1901576;GO:0009987;GO:0009058;GO:0090407;GO:0008610;GO:0044238;GO:0008654;GO:0044237;GO:0006796;GO:0006793;GO:0019637;GO:0006650;GO:0046341;GO:0045017;GO:0016024;GO:0046486;GO:0046474;GO:0016740;GO:0003824;GO:0016772;GO:0016779;GO:0070567;GO:0004605;GO:0016020;GO:0016021;GO:0044425;GO:0031224	K00981	Phosphatidate cytidylyltransferase OS=Staphylococcus haemolyticus (strain JCSC1435) OX=279808 GN=cdsA PE=3 SV=1	phosphatidate cytidylyltransferase [Streptococcus equinus] KFN85411.1 cytidylyltransferase [Streptococcus equinus JB1] SFL46187.1 phosphatidate cytidylyltransferase [Streptococcus equinus JB1]
gene442	2362.91	3698.27	1027.54	0.277842	-1.84766	5.38858e-05	0.000442012	GO:0008152;GO:0008080;GO:0016740;GO:0003824;GO:0016407;GO:0016746;GO:0016747;GO:0016410	-	Uncharacterized N-acetyltransferase p20 OS=Bacillus licheniformis OX=1402 GN=p20 PE=4 SV=1	N-acetyltransferase [Streptococcus equinus] SEK55010.1 Protein N-acetyltransferase, RimJ/RimL family [Streptococcus equinus]
gene373	444.759	714.851	174.667	0.24434	-2.03304	5.98734e-05	0.000488875	GO:0032774;GO:0019222;GO:0031326;GO:0031323;GO:0090304;GO:0044249;GO:0034641;GO:0006807;GO:0034645;GO:1901362;GO:0050789;GO:1901360;GO:0080090;GO:0006139;GO:0044260;GO:0071704;GO:2000112;GO:0060255;GO:0010467;GO:0065007;GO:0010468;GO:0018130;GO:1901576;GO:0019219;GO:0006725;GO:0009987;GO:0009889;GO:0050794;GO:0009058;GO:0009059;GO:0051171;GO:0008152;GO:2001141;GO:0034654;GO:0046483;GO:0016070;GO:…	-	-	TetR/AcrR family transcriptional regulator [Streptococcus equinus] SFR80932.1 transcriptional regulator, TetR family [Streptococcus equinus]
gene823	1005.22	1879.01	131.424	0.069943	-3.83768	6.2303e-05	0.000504088	GO:0008152;GO:0097159;GO:0005488;GO:0003676;GO:0003677;GO:1901363;GO:0043565;GO:0003824;GO:0016740	-	HTH-type transcriptional regulator rgg OS=Streptococcus gordonii (strain Challis / ATCC 35105 / BCRC 15272 / CH1 / DL1 /V288) OX=467705 GN=rgg PE=4 SV=1	XRE family transcriptional regulator [Streptococcus equinus] SFR63143.1 transcriptional activator, Rgg/GadR/MutR family, C-terminal domain-containing protein [Streptococcus equinus]
gene707	1512.75	2329.63	695.864	0.298702	-1.74322	6.45449e-05	0.00051925	GO:0051049;GO:0006820;GO:0006821;GO:0034765;GO:0044070;GO:0050789;GO:0044699;GO:0032879;GO:0051179;GO:0065007;GO:0043269;GO:0015698;GO:0009987;GO:0006811;GO:0006810;GO:0050794;GO:0034220;GO:0044765;GO:0044763;GO:0051234;GO:0055085;GO:0034762;GO:0022891;GO:0005253;GO:0022892;GO:0022838;GO:0005215;GO:0005216;GO:0015108;GO:0015075;GO:0022832;GO:0022857;GO:0008509;GO:0022836;GO:0015103;GO:0015267;GO:…	-	Voltage-gated ClC-type chloride channel ClcB OS=Yersinia pseudotuberculosis serotype I (strain IP32953) OX=273123 GN=clcB PE=3 SV=3	voltage-gated chloride channel protein [Streptococcus equinus] KFN87278.1 voltage-gated chloride channel protein [Streptococcus equinus JB1] SFL14938.1 H+/Cl-antiporter ClcA [Streptococcus equinus JB1]
gene281	3025.09	4642.7	1407.49	0.303162	-1.72184	6.47604e-05	0.00051925	GO:0006950;GO:0044260;GO:0071704;GO:0009987;GO:0008152;GO:0044238;GO:0044237;GO:0043170;GO:0006457;GO:0044267;GO:0019538;GO:0050896;GO:0090304;GO:0044249;GO:0034641;GO:0006807;GO:0034645;GO:1901576;GO:1901360;GO:0006139;GO:0006260;GO:0006725;GO:0009058;GO:0009059;GO:0046483;GO:0006259;GO:0009628;GO:0009266;GO:0009408;GO:0046872;GO:0005488;GO:0043167;GO:0043169;GO:0035639;GO:1901363;GO:1901265;GO:…	K03686	Chaperone protein DnaJ OS=Streptococcus mutans serotype c (strain ATCC 700610 / UA159) OX=210007 GN=dnaJ PE=3 SV=1	chaperone DnaJ [Streptococcus equinus] KFN88765.1 molecular chaperone DnaJ [Streptococcus equinus JB1] SDQ66674.1 molecular chaperone DnaJ [Streptococcus equinus] SDX11942.1 molecular chaperone DnaJ [Streptococcus equinus] SEQ25671.1 molecular chaperone DnaJ [Streptococcus equinus] SFC41774.1 molecular chaperone DnaJ [Streptococcus equinus] SFR82978.1 molecular chaperone DnaJ [Streptococcus equin…
gene592	3328.1	5086.88	1569.32	0.308503	-1.69665	6.79151e-05	0.000541172	GO:0044710;GO:0055114;GO:0008152;GO:0009987;GO:0044237;GO:0044238;GO:0071704;GO:0043436;GO:0044281;GO:0006082;GO:0019752;GO:1901564;GO:1901566;GO:0006807;GO:1901576;GO:0044249;GO:0009058;GO:0044711;GO:0044283;GO:0016053;GO:0008652;GO:0046394;GO:0009098;GO:1901605;GO:1901607;GO:0009081;GO:0009082;GO:0006520;GO:0006551;GO:0016616;GO:0016491;GO:0003824;GO:0016614;GO:0051287;GO:0005488;GO:0000166;GO:…	K00052	3-isopropylmalate dehydrogenase OS=Streptococcus thermophilus (strain ATCC BAA-250 / LMG 18311) OX=264199 GN=leuB PE=3 SV=2	3-isopropylmalate dehydrogenase [Streptococcus equinus] KFN87365.1 3-isopropylmalate dehydrogenase [Streptococcus equinus JB1] SDQ07940.1 3-isopropylmalate dehydrogenase [Streptococcus equinus] SDW18959.1 3-isopropylmalate dehydrogenase [Streptococcus equinus] SFC13254.1 3-isopropylmalate dehydrogenase [Streptococcus equinus] SFR65374.1 3-isopropylmalate dehydrogenase [Streptococcus equinus] SFL1…
gene49	581.677	907.168	256.187	0.282403	-1.82418	6.85758e-05	0.000542511	GO:0015893;GO:0006855;GO:0006810;GO:0050896;GO:0009987;GO:0042493;GO:0055085;GO:0044765;GO:0044763;GO:0042221;GO:0051234;GO:0051179;GO:0044699;GO:0015297;GO:0015291;GO:0005215;GO:0015238;GO:0022857;GO:0090484;GO:0022804;GO:0016020	-	Probable multidrug resistance protein NorM OS=Thermotoga maritima (strain ATCC 43589 / MSB8 / DSM 3109 / JCM 10099) OX=243274 GN=norM PE=3 SV=1	MATE family efflux transporter [Streptococcus equinus] SFR83653.1 putative efflux protein, MATE family [Streptococcus equinus]
gene829	233.744	381.407	86.0813	0.225694	-2.14756	7.12773e-05	0.000561388	GO:0043565;GO:0097159;GO:0005488;GO:0003676;GO:0003677;GO:1901363	-	Cryptic phage CTXphi transcriptional repressor RstR OS=Vibrio cholerae serotype O1 (strain ATCC 39315 / El Tor Inaba N16961)OX=243277 GN=rstR1 PE=4 SV=1	DNA-binding protein [Streptococcus equinus] SDQ14037.1 Phage repressor protein C, contains Cro/C1-type HTH and peptisase s24 domains [Streptococcus equinus]
gene196	4224.24	6559.66	1888.81	0.287944	-1.79614	7.24889e-05	0.000568415	GO:0008152;GO:0044238;GO:0042398;GO:0015939;GO:0051186;GO:0019752;GO:0042364;GO:0044249;GO:0034641;GO:0006807;GO:0009108;GO:0044281;GO:0044283;GO:1901566;GO:1901576;GO:0044710;GO:0044711;GO:0071704;GO:0006520;GO:0051188;GO:0006732;GO:0006767;GO:0006766;GO:0043604;GO:0009987;GO:0015940;GO:0009058;GO:0009110;GO:0043436;GO:1901564;GO:0008652;GO:0044271;GO:0006575;GO:0006082;GO:0046394;GO:0016053;GO:…	K00606	3-methyl-2-oxobutanoate hydroxymethyltransferase OS=Clostridium novyi (strain NT) OX=386415 GN=panB PE=3 SV=1	3-methyl-2-oxobutanoate hydroxymethyltransferase [Streptococcus equinus] SDQ41759.1 3-methyl-2-oxobutanoate hydroxymethyltransferase [Streptococcus equinus]
gene664	1910.68	2971.84	849.51	0.285853	-1.80665	7.42874e-05	0.000579963	-	K01989	Uncharacterized protein RP367 OS=Rickettsia prowazekii (strain Madrid E) OX=272947 GN=RP367 PE=4 SV=1	peptide ABC transporter substrate-binding protein [Streptococcus equinus] SFR64719.1 putative ABC transport system substrate-binding protein [Streptococcus equinus]
gene968	381.922	610.377	153.467	0.25143	-1.99177	8.60186e-05	0.00065997	GO:0044710;GO:0008152;GO:0044699;GO:0009987;GO:0044763;GO:0055114;GO:0022604;GO:0030203;GO:0034645;GO:0022603;GO:0051128;GO:0044036;GO:0006807;GO:0009252;GO:0050789;GO:0044038;GO:1901576;GO:0044260;GO:0071840;GO:0071554;GO:0071704;GO:0044085;GO:0065007;GO:0065008;GO:0050793;GO:0000270;GO:0050794;GO:0009058;GO:0008360;GO:0042546;GO:1901564;GO:1901566;GO:0009273;GO:1901137;GO:1901135;GO:0070589;GO:…	K00075	UDP-N-acetylenolpyruvoylglucosamine reductase OS=Streptococcus agalactiae serotype V (strain ATCC BAA-611 / 2603 V/R) OX=208435 GN=murB PE=3 SV=1	UDP-N-acetylenolpyruvoylglucosamine reductase [Streptococcus equinus] KFN87891.1 UDP-N-acetylenolpyruvoylglucosamine reductase [Streptococcus equinus JB1] SDQ14179.1 UDP-N-acetylmuramate dehydrogenase [Streptococcus equinus] SDW38504.1 UDP-N-acetylmuramate dehydrogenase [Streptococcus equinus] SFB82136.1 UDP-N-acetylmuramate dehydrogenase [Streptococcus equinus] SFR61718.1 UDP-N-acetylmuramate de…
gene973	1301.6	2008.98	594.224	0.295784	-1.75739	8.68257e-05	0.000663303	GO:0046901;GO:0009058;GO:0008152;GO:0006732;GO:0019752;GO:0044249;GO:0034641;GO:0006807;GO:0009108;GO:0044281;GO:0044283;GO:1901362;GO:1901566;GO:1901360;GO:1901576;GO:0044710;GO:0009396;GO:0071704;GO:0006520;GO:0051188;GO:0042558;GO:0042559;GO:0042398;GO:1901605;GO:1901607;GO:0018130;GO:0006760;GO:0044238;GO:0009987;GO:0006725;GO:0044711;GO:0043436;GO:1901564;GO:0046483;GO:0008652;GO:0044271;GO:…	K11754	Dihydrofolate synthase/folylpolyglutamate synthase OS=Bacillus subtilis (strain 168) OX=224308 GN=folC PE=3 SV=2	dihydrofolate synthase [Streptococcus equinus] SEP55901.1 dihydrofolate synthase / folylpolyglutamate synthase [Streptococcus equinus]
gene749	29132.9	44815.7	13450	0.300119	-1.73639	9.10826e-05	0.000688545	GO:0071704;GO:0009987;GO:0008152;GO:0044237;GO:1901575;GO:0044262;GO:0044723;GO:0009056;GO:0044724;GO:0044238;GO:0005975;GO:0016052;GO:0006796;GO:0006793;GO:0019320;GO:0046365;GO:0016310;GO:0006091;GO:0006096;GO:0046835;GO:0019318;GO:0005996;GO:0006006;GO:0006007;GO:1901135;GO:0019637;GO:0006002;GO:0016301;GO:0019200;GO:0003872;GO:0008443;GO:0016740;GO:0003824;GO:0016773;GO:0016772;GO:0005488;GO:…	K00850	ATP-dependent 6-phosphofructokinase OS=Streptococcus mutans serotype c (strain ATCC 700610 / UA159) OX=210007 GN=pfkA PE=3 SV=1	6-phosphofructokinase [Streptococcus equinus] SDI77506.1 6-phosphofructokinase [Streptococcus equinus] SDL25669.1 6-phosphofructokinase [Streptococcus equinus] SEK37467.1 6-phosphofructokinase [Streptococcus equinus] SEP80621.1 6-phosphofructokinase [Streptococcus equinus] SEI58373.1 6-phosphofructokinase [Streptococcus equinus] SFF87669.1 6-phosphofructokinase [Streptococcus equinus]
gene594	4160.31	6294.07	2026.54	0.321977	-1.63497	0.00010232	0.000768479	GO:0008152;GO:0019752;GO:0044249;GO:0006807;GO:0044281;GO:0044283;GO:1901576;GO:0044710;GO:0044711;GO:0006520;GO:0071704;GO:0044238;GO:0009987;GO:0009058;GO:0043436;GO:0008652;GO:1901564;GO:1901566;GO:0006082;GO:0046394;GO:0016053;GO:0044237;GO:0009098;GO:1901605;GO:1901607;GO:0006551;GO:0009081;GO:0009082;GO:0016829;GO:0003824;GO:0005488;GO:0051540;GO:0051536;GO:0051539;GO:0016835;GO:0016836;GO:…	K01703	3-isopropylmalate dehydratase large subunit OS=Streptococcus sanguinis (strain SK36) OX=388919 GN=leuC PE=3 SV=1	3-isopropylmalate dehydratase large subunit [Streptococcus equinus] SDW19028.1 3-isopropylmalate/(R)-2-methylmalate dehydratase large subunit [Streptococcus equinus] SFC13194.1 3-isopropylmalate/(R)-2-methylmalate dehydratase large subunit [Streptococcus equinus] SFR65355.1 3-isopropylmalate/(R)-2-methylmalate dehydratase large subunit [Streptococcus equinus]
gene1669	2290.84	3502.73	1078.95	0.30803	-1.69886	0.000109778	0.00081419	GO:0008152;GO:0016787;GO:0003824	-	Probable metallo-hydrolase YhfI OS=Bacillus subtilis (strain 168) OX=224308 GN=yhfI PE=3 SV=1	MBL fold metallo-hydrolase [Streptococcus equinus] SFC24887.1 Ribonuclease BN, tRNA processing enzyme [Streptococcus equinus]
gene298	1282.28	1973.95	590.613	0.299204	-1.7408	0.000111655	0.000824673	GO:0009082;GO:0008152;GO:0019752;GO:0044249;GO:0006807;GO:0044281;GO:0044710;GO:0006520;GO:0071704;GO:0044238;GO:0009987;GO:0009058;GO:0043436;GO:1901564;GO:0006082;GO:0044237;GO:0044283;GO:1901576;GO:0044711;GO:0008652;GO:1901566;GO:0046394;GO:0016053;GO:0009081;GO:0016740;GO:0016744;GO:0003984;GO:0003824	K01653	Acetolactate synthase small subunit OS=Lactococcus lactis subsp. lactis (strain IL1403) OX=272623 GN=ilvH PE=3 SV=2	acetolactate synthase small subunit [Streptococcus equinus] SDQ66039.1 acetolactate synthase, small subunit [Streptococcus equinus] SDX11146.1 acetolactate synthase, small subunit [Streptococcus equinus] SEQ26332.1 acetolactate synthase, small subunit [Streptococcus equinus]
gene1454	555.92	871.001	240.838	0.276507	-1.85461	0.000116727	0.000855035	GO:0006810;GO:0051234;GO:0051179;GO:0005215;GO:0016020;GO:0016021;GO:0044425;GO:0031224;GO:0044464;GO:0005623;GO:0071944;GO:0005886	K02072	Probable D-methionine transport system permease protein MetI OS=Haemophilus influenzae (strain ATCC 51907 / DSM 11121 / KW20/ Rd) OX=71421 GN=metI PE=3 SV=2	methionine ABC transporter permease [Streptococcus equinus] KFN88404.1 methionine ABC transporter permease [Streptococcus equinus JB1] SDQ31639.1 D-methionine transport system permease protein [Streptococcus equinus] SDW61306.1 D-methionine transport system permease protein [Streptococcus equinus] SEP82295.1 D-methionine transport system permease protein [Streptococcus equinus] SFL06478.1 D-methi…
gene1187	89.2572	155.286	23.2284	0.149585	-2.74097	0.000120137	0.000876412	GO:0008152;GO:0019752;GO:0044249;GO:0034641;GO:0006807;GO:0044281;GO:0044283;GO:0000105;GO:1901362;GO:1901360;GO:1901576;GO:0044710;GO:0044711;GO:0006547;GO:0006520;GO:0071704;GO:1901605;GO:1901607;GO:0018130;GO:0044238;GO:0009987;GO:0006725;GO:0009058;GO:0043436;GO:0046483;GO:0008652;GO:1901564;GO:1901566;GO:0006082;GO:0046394;GO:0016053;GO:0044237;GO:0052803;GO:0019438;GO:0016787;GO:0003824;GO:…	K11755	Phosphoribosyl-AMP cyclohydrolase OS=Streptococcus thermophilus (strain ATCC BAA-491 / LMD-9) OX=322159 GN=hisI PE=3 SV=1	phosphoribosyl-AMP cyclohydrolase [Streptococcus equinus] SFR75144.1 phosphoribosyl-AMP cyclohydrolase [Streptococcus equinus]
gene181	1843.89	2833.96	853.825	0.301283	-1.73081	0.000125805	0.000910295	GO:0006479;GO:0008213;GO:0044267;GO:0044260;GO:0071704;GO:0032259;GO:0009987;GO:0006464;GO:0036211;GO:0043414;GO:0008152;GO:0044238;GO:0019538;GO:0043412;GO:0044237;GO:0043170;GO:0008168;GO:0016741;GO:0003824;GO:0016740;GO:0008276;GO:0005737;GO:0044464;GO:0005623;GO:0005622;GO:0044424;GO:0032991;GO:0005840;GO:0043232;GO:0044444;GO:0043229;GO:0043228;GO:0030529;GO:0043226	K02687	Ribosomal protein L11 methyltransferase OS=Streptococcus thermophilus (strain ATCC BAA-250 / LMG 18311) OX=264199 GN=prmA PE=3 SV=1	50S ribosomal protein L11 methyltransferase [Streptococcus equinus] EFW88313.1 ribosomal protein L11 methyltransferase [Streptococcus equinus ATCC 9812]
gene336	5298.56	8026.4	2570.71	0.320282	-1.64258	0.000126903	0.000914526	GO:0008152;GO:0044237;GO:0044710;GO:0071704;GO:0009987;GO:1901576;GO:0009058;GO:0044238;GO:0044249;GO:0044281;GO:0006633;GO:0006631;GO:0019752;GO:0043436;GO:0044283;GO:0044255;GO:0044711;GO:0072330;GO:0006629;GO:0032787;GO:0008610;GO:0006082;GO:0046394;GO:0016053;GO:0046129;GO:0015936;GO:0015937;GO:0006732;GO:0034641;GO:0006807;GO:0009108;GO:0009163;GO:0072521;GO:0072522;GO:0009259;GO:1901360;GO:…	K01963	Acetyl-coenzyme A carboxylase carboxyl transferase subunit beta OS=Streptococcus pyogenes serotype M4 (strain MGAS10750)OX=370554 GN=accD PE=3 SV=1	acetyl-CoA carboxylase subunit beta [Streptococcus equinus] SDX08161.1 acetyl-CoA carboxylase carboxyl transferase subunit beta [Streptococcus equinus] SEQ09113.1 acetyl-CoA carboxylase carboxyl transferase subunit beta [Streptococcus equinus]
gene740	316.942	510.438	123.446	0.241844	-2.04785	0.000146688	0.00104861	-	-	-	hypothetical protein [Streptococcus equinus] EQC69634.1 hypothetical protein HSISB1_982 [Streptococcus sp. HSISB1] KEY48233.1 hypothetical protein EH70_02815 [Streptococcus equinus] KFN85569.1 branched-chain amino acid aminotransferase [Streptococcus equinus ATCC 33317] SCW27261.1 Protein of unknown function [Streptococcus equinus] SDQ28995.1 Protein of unknown function [Streptococcus equinus] SD…
gene619	2568.28	3916.42	1220.15	0.311547	-1.68248	0.00015757	0.00111743	GO:0008152;GO:0006807;GO:1901576;GO:0044710;GO:0071704;GO:0009987;GO:0009058;GO:1901135;GO:0044237;GO:1901137;GO:0044249;GO:0044699;GO:0044763;GO:0030203;GO:0034645;GO:0009273;GO:0009252;GO:0044038;GO:0071554;GO:0044260;GO:0071840;GO:0044085;GO:0000270;GO:1901564;GO:0042546;GO:1901566;GO:0044036;GO:0070589;GO:0043170;GO:0009059;GO:0006022;GO:0006023;GO:0006024;GO:0046349;GO:0034641;GO:0009165;GO:…	K00790	UDP-N-acetylglucosamine 1-carboxyvinyltransferase 2 OS=Streptococcus agalactiae serotype III (strain NEM316) OX=211110 GN=murA2 PE=3 SV=1	UDP-N-acetylglucosamine 1-carboxyvinyltransferase [Streptococcus equinus]
gene1246	74731	112902	36559.8	0.323819	-1.62674	0.000162879	0.0011505	GO:0008152;GO:0071704;GO:0019318;GO:0044723;GO:0044238;GO:0005975;GO:0005996;GO:0006006;GO:0006094;GO:0046364;GO:1901576;GO:0019319;GO:0009058;GO:0016051;GO:0019320;GO:1901575;GO:0046365;GO:0009987;GO:0009056;GO:0044724;GO:0006007;GO:0016052;GO:0044237;GO:0006091;GO:0006096;GO:0006739;GO:0006732;GO:0006733;GO:0046496;GO:0034641;GO:0006098;GO:0044281;GO:0072524;GO:1901360;GO:0006139;GO:0044710;GO:…	K01803	Triosephosphate isomerase OS=Streptococcus pneumoniae (strain ATCC BAA-255 / R6) OX=171101 GN=tpiA PE=3 SV=1	triose-phosphate isomerase [Streptococcus infantarius] EDT46857.1 triose-phosphate isomerase [Streptococcus infantarius subsp. infantarius ATCC BAA-102] AEZ62643.1 triosephosphate isomerase [Streptococcus infantarius subsp. infantarius CJ18]
gene874	6861.88	10448.3	3275.44	0.313489	-1.67351	0.000176799	0.00123412	GO:0008152;GO:0071704;GO:0019752;GO:0044710;GO:0009987;GO:0043436;GO:0006082;GO:0044237;GO:0044281;GO:0044238;GO:0016053;GO:0044249;GO:0006807;GO:0044283;GO:1901576;GO:0044711;GO:0006520;GO:0043648;GO:0009058;GO:0008652;GO:1901564;GO:1901566;GO:0046394;GO:0046451;GO:0009067;GO:0009066;GO:0043650;GO:0019877;GO:1901605;GO:1901607;GO:0006553;GO:0009089;GO:0009085;GO:0016829;GO:0003824;GO:0008840;GO:…	K01714	4-hydroxy-tetrahydrodipicolinate synthase OS=Streptococcus suis (strain 05ZYH33) OX=391295 GN=dapA PE=3 SV=1	4-hydroxy-tetrahydrodipicolinate synthase [Streptococcus equinus] SDQ15951.1 4-hydroxy-tetrahydrodipicolinate synthase [Streptococcus equinus] SDQ12400.1 4-hydroxy-tetrahydrodipicolinate synthase [Streptococcus equinus] SEP57741.1 4-hydroxy-tetrahydrodipicolinate synthase [Streptococcus equinus] SFB79537.1 4-hydroxy-tetrahydrodipicolinate synthase [Streptococcus equinus]
gene736	565.5	881.239	249.761	0.28342	-1.81898	0.000203304	0.00139827	GO:0044249;GO:1901576;GO:0044710;GO:0071704;GO:0006644;GO:0006629;GO:0009987;GO:0009058;GO:0008152;GO:0044255;GO:0090407;GO:0008610;GO:0044238;GO:0008654;GO:0044237;GO:0006796;GO:0006793;GO:0019637;GO:0016740;GO:0003824;GO:0016746;GO:0016747;GO:0043772;GO:0016020;GO:0044464;GO:0005623;GO:0071944;GO:0005886;GO:0016021;GO:0044425;GO:0031224	K08591	Glycerol-3-phosphate acyltransferase OS=Streptococcus pyogenes serotype M49 (strain NZ131) OX=471876 GN=plsY PE=3 SV=1	glycerol-3-phosphate acyltransferase [Streptococcus equinus] SFC09211.1 glycerol-3-phosphate acyltransferase PlsY [Streptococcus equinus]
gene1352	246.345	421.796	70.8935	0.168075	-2.57282	0.000204242	0.00139827	GO:0008152;GO:0003824;GO:0016740;GO:0016755;GO:0016746;GO:0097159;GO:0000166;GO:0036094;GO:0005488;GO:1901363;GO:1901265	K12554	Aminoacyltransferase FemB OS=Staphylococcus epidermidis (strain ATCC 12228) OX=176280 GN=femB PE=3 SV=1	aminoacyltransferase [Streptococcus equinus] KFN88089.1 peptidoglycan branched peptide synthesis protein [Streptococcus equinus JB1] SFL04504.1 alanine adding enzyme [Streptococcus equinus JB1]
gene1718	5063.24	7716.52	2409.95	0.312311	-1.67895	0.00020806	0.00141895	GO:0044249;GO:0071704;GO:1901576;GO:0009987;GO:0009058;GO:0008152;GO:0090407;GO:0044238;GO:0044237;GO:0006796;GO:0006793;GO:0019637;GO:0006777;GO:0006732;GO:0006807;GO:0009108;GO:1901362;GO:1901360;GO:0044267;GO:0051186;GO:0044260;GO:0043545;GO:0051189;GO:0051188;GO:0018130;GO:0019720;GO:0046483;GO:1901564;GO:1901566;GO:0019538;GO:0043170;GO:0032324	K03742	Putative competence-damage inducible protein OS=Streptococcus thermophilus (strain ATCC BAA-250 / LMG 18311) OX=264199 GN=cinA PE=3 SV=1	competence/damage-inducible protein A [Streptococcus equinus] SDQ39923.1 nicotinamide-nucleotide amidase [Streptococcus equinus] SFR69733.1 nicotinamide-nucleotide amidase [Streptococcus equinus]
gene788	5276.87	7967.48	2586.25	0.3246	-1.62326	0.000217915	0.001475	GO:0006544;GO:0006563;GO:0044281;GO:0044710;GO:0043436;GO:1901564;GO:0006807;GO:0009069;GO:0008152;GO:1901605;GO:0009987;GO:0006082;GO:0019752;GO:0006520;GO:0071704;GO:0044238;GO:0044237;GO:0006730;GO:0044283;GO:0044711;GO:0006545;GO:0009070;GO:1901566;GO:0016053;GO:1901576;GO:0008652;GO:0046394;GO:0044249;GO:1901607;GO:0009058;GO:1901360;GO:0046483;GO:0006760;GO:0006575;GO:0051186;GO:0035999;GO:…	K00600	Serine hydroxymethyltransferase OS=Streptococcus agalactiae serotype III (strain NEM316) OX=211110 GN=glyA PE=3 SV=1	serine hydroxymethyltransferase [Streptococcus equinus] SFR63530.1 glycine hydroxymethyltransferase [Streptococcus equinus]
gene1663	949.721	1477.98	421.464	0.285163	-1.81014	0.000250522	0.00167015	GO:0008152;GO:0006732;GO:0019752;GO:0044249;GO:0034641;GO:0006807;GO:0009108;GO:0044281;GO:0044283;GO:1901362;GO:1901566;GO:1901360;GO:1901576;GO:0044710;GO:0009396;GO:0071704;GO:0006520;GO:0051188;GO:0042558;GO:0042559;GO:0042398;GO:1901605;GO:1901607;GO:0018130;GO:0006760;GO:0044238;GO:0009987;GO:0006725;GO:0009058;GO:0044711;GO:0043436;GO:1901564;GO:0046483;GO:0008652;GO:0044271;GO:0006575;GO:…	K01934	Uncharacterized protein YqgN OS=Bacillus subtilis (strain 168) OX=224308 GN=yqgN PE=1 SV=1	5-formyltetrahydrofolate cyclo-ligase [Streptococcus sp. 45]
gene550	807.221	1253.95	360.489	0.287483	-1.79845	0.000258545	0.00171082	GO:0008152;GO:0071704;GO:0006040;GO:1901135;GO:0006044;GO:1901071;GO:0044238;GO:0005975;GO:0046348;GO:0044281;GO:0044710;GO:0009987;GO:1901575;GO:0009056;GO:0044237;GO:1901136;GO:0019752;GO:0044248;GO:0044282;GO:0044712;GO:0006054;GO:0043436;GO:0006082;GO:0046395;GO:0016054;GO:0019262;GO:0016853;GO:0003824;GO:0004342;GO:0019239;GO:0016861;GO:0016860;GO:0016787	K02564	Glucosamine-6-phosphate deaminase OS=Streptococcus pyogenes serotype M3 (strain SSI-1) OX=193567 GN=nagB PE=3 SV=1	glucosamine-6-phosphate deaminase [Streptococcus equinus] SFC14560.1 glucosamine-6-phosphate deaminase [Streptococcus equinus]
gene106	106.897	177.489	36.3047	0.204546	-2.2895	0.000263041	0.00172773	GO:0044238;GO:0019538;GO:0043170;GO:0071704;GO:0008152;GO:0006508;GO:0003824;GO:0008233;GO:0016787;GO:0016020	K07052	UPF0177 protein YvdC OS=Lactococcus lactis subsp. lactis (strain IL1403) OX=272623 GN=yvdC PE=3 SV=1	CPBP family intramembrane metalloprotease [Streptococcus equinus] SFR78456.1 hypothetical protein SAMN05216416_1438 [Streptococcus equinus]
gene1083	1908.66	2986.98	830.335	0.277984	-1.84692	0.000270729	0.00177168	GO:0008152;GO:0032259;GO:0006364;GO:0090304;GO:0034641;GO:0006807;GO:0034660;GO:0071840;GO:0006139;GO:0044260;GO:1901360;GO:0042254;GO:0071704;GO:0010467;GO:0022613;GO:0034470;GO:0009987;GO:0006725;GO:0046483;GO:0016070;GO:0044238;GO:0016072;GO:0044237;GO:0043170;GO:0044085;GO:0006396;GO:0031167;GO:0009451;GO:0043412;GO:0043414;GO:0001510;GO:0000154;GO:0008168;GO:0016740;GO:0003824;GO:0016741;GO:…	K06969	Putative ribosomal RNA large subunit methyltransferase YwbD OS=Bacillus subtilis (strain 168) OX=224308 GN=ywbD PE=3 SV=1	class I SAM-dependent rRNA methyltransferase [Streptococcus equinus] SFR60282.1 23S rRNA (cytosine1962-C5)-methyltransferase [Streptococcus equinus]
gene705	352.707	597.748	107.665	0.180118	-2.47299	0.000287439	0.00186052	GO:1901360;GO:0044710;GO:0046483;GO:1901564;GO:0044281;GO:0006807;GO:0008152;GO:0009116;GO:0034641;GO:0006139;GO:0009987;GO:0006725;GO:0055086;GO:1901135;GO:0071704;GO:0044238;GO:0044237;GO:1901657;GO:0009163;GO:1901362;GO:0042451;GO:0046129;GO:0046128;GO:0042455;GO:1901566;GO:0006166;GO:0019438;GO:0043174;GO:1901576;GO:0018130;GO:0034654;GO:0044271;GO:0044249;GO:0042278;GO:0043094;GO:1901137;GO:…	K03783	Purine nucleoside phosphorylase 1 OS=Bacillus subtilis (strain 168) OX=224308 GN=punA PE=1 SV=1	purine-nucleoside phosphorylase [Streptococcus equinus] SEP63074.1 purine-nucleoside phosphorylase [Streptococcus equinus]
gene1549	1764.97	2656.21	873.725	0.328937	-1.60412	0.000292032	0.00188339	GO:0051179;GO:0006810;GO:0051234;GO:0009987;GO:0044699;GO:0044765;GO:0044763;GO:0055085;GO:0042044;GO:0006833;GO:0005215;GO:0022803;GO:0022891;GO:0022892;GO:0022857;GO:0015267;GO:0015250;GO:0005372;GO:0022838;GO:0016020;GO:0016021;GO:0044425;GO:0031224;GO:0044464;GO:0005623;GO:0071944;GO:0005886	K02440	Glycerol facilitator-aquaporin gla OS=Lactococcus lactis subsp. cremoris OX=1359 GN=gla PE=1 SV=1	aquaporin family protein [Streptococcus equinus] SDQ34235.1 glycerol uptake facilitator protein [Streptococcus equinus] SDW65991.1 glycerol uptake facilitator protein [Streptococcus equinus] SEQ20757.1 glycerol uptake facilitator protein [Streptococcus equinus] SFR71106.1 glycerol uptake facilitator protein [Streptococcus equinus]
gene1287	1320.22	2017.45	622.988	0.3088	-1.69526	0.000298426	0.00191769	GO:0090305;GO:0006396;GO:0034641;GO:0006807;GO:0006139;GO:0090304;GO:0044260;GO:1901360;GO:0071704;GO:0010467;GO:0046483;GO:0044238;GO:0009987;GO:0006725;GO:0008152;GO:0016070;GO:0044237;GO:0043170;GO:0044248;GO:0034660;GO:0034661;GO:1901361;GO:0044265;GO:0006401;GO:1901575;GO:0046700;GO:0034655;GO:0009056;GO:0009057;GO:0044270;GO:0016072;GO:0016075;GO:0019439;GO:0034470;GO:0071840;GO:0042254;GO:…	K03685	Ribonuclease 3 OS=Streptococcus agalactiae serotype V (strain ATCC BAA-611 / 2603 V/R) OX=208435 GN=rnc PE=3 SV=2	ribonuclease III [Streptococcus infantarius] EDT46901.1 ribonuclease III [Streptococcus infantarius subsp. infantarius ATCC BAA-102] AEZ62710.1 Ribonuclease III [Streptococcus infantarius subsp. infantarius CJ18]
gene1018	700.608	1091.79	309.426	0.283412	-1.81903	0.000325057	0.00206644	GO:0080090;GO:0019222;GO:0031326;GO:0031323;GO:0050789;GO:2000112;GO:0060255;GO:0065007;GO:0010468;GO:0019219;GO:0009889;GO:0050794;GO:0051171;GO:2001141;GO:0051252;GO:0006355;GO:0010556;GO:0090304;GO:0044249;GO:0034641;GO:0006807;GO:0034645;GO:1901362;GO:1901360;GO:0032774;GO:0006139;GO:0044260;GO:0071704;GO:0010467;GO:0018130;GO:1901576;GO:0006725;GO:0009987;GO:0009058;GO:0009059;GO:0008152;GO:…	-	-	MarR family transcriptional regulator [Streptococcus equinus] KFN87854.1 MarR family transcriptional regulator [Streptococcus equinus JB1] SDQ15172.1 DNA-binding transcriptional regulator, MarR family [Streptococcus equinus] SFR61106.1 DNA-binding transcriptional regulator, MarR family [Streptococcus equinus] SFL31094.1 DNA-binding transcriptional regulator, MarR family [Streptococcus equinus JB1]
gene1188	5074.29	7496.33	2652.24	0.353805	-1.49897	0.000334496	0.00211136	GO:0008152;GO:0019752;GO:0044249;GO:0034641;GO:0006807;GO:0044281;GO:0044283;GO:0000105;GO:1901362;GO:1901360;GO:1901576;GO:0044710;GO:0044711;GO:0006547;GO:0006520;GO:0071704;GO:1901605;GO:1901607;GO:0018130;GO:0044238;GO:0009987;GO:0006725;GO:0009058;GO:0043436;GO:0046483;GO:0008652;GO:1901564;GO:1901566;GO:0006082;GO:0046394;GO:0016053;GO:0044237;GO:0052803;GO:0019438;GO:0003824;GO:0016829;GO:…	K02500	Imidazole glycerol phosphate synthase subunit HisF OS=Streptococcus mutans serotype c (strain ATCC 700610 / UA159) OX=210007 GN=hisF PE=3 SV=1	imidazole glycerol phosphate synthase cyclase subunit [Streptococcus infantarius] EDT46786.1 imidazoleglycerol phosphate synthase, cyclase subunit [Streptococcus infantarius subsp. infantarius ATCC BAA-102]
gene743	914.193	1732.1	96.2833	0.0555876	-4.16909	0.000360869	0.00226178	GO:0008152;GO:0008219;GO:0044699;GO:0019835;GO:0016265;GO:0009987;GO:0044763;GO:0016787;GO:0003824;GO:0016020;GO:0016021;GO:0044425;GO:0031224;GO:0044464;GO:0005623;GO:0071944;GO:0005886	K06518	Antiholin-like protein LrgA OS=Staphylococcus aureus (strain MW2) OX=196620 GN=lrgA PE=3 SV=1	CidA/LrgA family protein [Streptococcus equinus] KEY48230.1 LrgA [Streptococcus equinus] KFN85823.1 LrgA [Streptococcus equinus ATCC 33317] SCW27291.1 holin-like protein [Streptococcus equinus] SDQ29104.1 holin-like protein [Streptococcus equinus] SDQ12191.1 holin-like protein [Streptococcus equinus] SDI77205.1 holin-like protein [Streptococcus equinus] SDL25884.1 holin-like protein [Streptococcu…
gene613	1165.13	1779.23	551.021	0.309696	-1.69107	0.000401182	0.00249686	GO:0046434;GO:0009166;GO:0009167;GO:0009164;GO:0009165;GO:0009163;GO:0009161;GO:0046130;GO:0046129;GO:0009168;GO:0009169;GO:0044710;GO:0009199;GO:0046483;GO:0009207;GO:0009206;GO:0009205;GO:0009203;GO:0009201;GO:0019439;GO:0042451;GO:0046128;GO:0042455;GO:0042454;GO:1901564;GO:1901565;GO:1901566;GO:0034641;GO:0006163;GO:0006164;GO:0019637;GO:0019438;GO:0044281;GO:0009141;GO:0009142;GO:0009143;GO:…	K02113	ATP synthase subunit delta OS=Streptococcus equinus OX=1335 GN=atpH PE=3 SV=1	F0F1 ATP synthase subunit delta [Streptococcus equinus] SDO75171.1 F-type H+-transporting ATPase subunit delta [Streptococcus equinus]
gene449	127.143	210.405	43.882	0.20856	-2.26147	0.00041396	0.00256742	GO:0032774;GO:0019222;GO:0031326;GO:0031323;GO:0090304;GO:0044249;GO:0034641;GO:0006807;GO:0034645;GO:1901362;GO:0050789;GO:1901360;GO:0080090;GO:0006139;GO:0044260;GO:0071704;GO:2000112;GO:0060255;GO:0010467;GO:0065007;GO:0010468;GO:0018130;GO:1901576;GO:0019219;GO:0006725;GO:0009987;GO:0009889;GO:0050794;GO:0009058;GO:0009059;GO:0051171;GO:0008152;GO:2001141;GO:0034654;GO:0046483;GO:0016070;GO:…	-	HTH-type dhaKLM operon transcriptional activator DhaS OS=Lactococcus lactis subsp. lactis (strain IL1403) OX=272623 GN=dhaS PE=1 SV=1	dihydroxyacetone kinase transcriptional activator DhaS [Streptococcus equinus] SDQ04989.1 transcriptional regulator, TetR family [Streptococcus equinus]
gene491	1332.37	2348.04	316.704	0.13488	-2.89025	0.000434314	0.0026843	GO:0007049;GO:0000910;GO:0022607;GO:0032506;GO:0000917;GO:0071840;GO:0009987;GO:0090529;GO:0016043;GO:0044085;GO:0022402;GO:0044699;GO:0051301;GO:0044763;GO:0032505;GO:0000003;GO:0019954;GO:0043093;GO:0044464;GO:0005623;GO:0005737;GO:0005622;GO:0044424	K09772	Cell division protein SepF OS=Streptococcus pyogenes serotype M5 (strain Manfredo) OX=160491 GN=sepF PE=3 SV=1	cell division protein SepF [Streptococcus equinus] KFN87158.1 cell division protein SepF [Streptococcus equinus JB1] SFL38318.1 cell division inhibitor SepF [Streptococcus equinus JB1]
gene139	956.003	1443.47	468.541	0.324595	-1.62329	0.000437494	0.0026946	GO:0097159;GO:0005488;GO:0003676;GO:0003677;GO:1901363;GO:0043565	-	-	XRE family transcriptional regulator [Streptococcus equinus] SDQ54267.1 Helix-turn-helix domain-containing protein [Streptococcus equinus] SDW94081.1 Helix-turn-helix domain-containing protein [Streptococcus equinus] SFC33370.1 Helix-turn-helix domain-containing protein [Streptococcus equinus] SFR78874.1 Helix-turn-helix domain-containing protein [Streptococcus equinus]
gene436	206.033	332.697	79.3681	0.23856	-2.06758	0.000458383	0.00280385	GO:0008152;GO:0016740;GO:0003824;GO:0016746;GO:0008080;GO:0016407;GO:0016747;GO:0016410	-	Phosphinothricin N-acetyltransferase OS=Alcaligenes faecalis OX=511 GN=pat PE=3 SV=1	N-acetyltransferase [Streptococcus equinus] SDQ04823.1 phosphinothricin acetyltransferase [Streptococcus equinus]
gene1574	404.396	620.048	188.745	0.304403	-1.71595	0.000461685	0.00281438	-	-	-	aromatic acid exporter family protein [Streptococcus equinus] SDQ34943.1 Aromatic acid exporter family member 1 [Streptococcus equinus] SFB98144.1 Aromatic acid exporter family member 1 [Streptococcus equinus]
gene1481	690.274	1052.71	327.842	0.311428	-1.68303	0.000471428	0.00286397	GO:0008152;GO:0006520;GO:0019752;GO:0006807;GO:0044710;GO:0071704;GO:0009987;GO:0043436;GO:0044238;GO:1901564;GO:0006082;GO:0044237;GO:0044281;GO:0034641;GO:0009066;GO:1901605;GO:0006528;GO:0043603;GO:0003824;GO:0016787;GO:0016810;GO:0016811;GO:0004067	K01424	Probable L-asparaginase OS=Deinococcus radiodurans (strain ATCC 13939 / DSM 20539 / JCM 16871 / LMG 4051 / NBRC 15346 / NCIMB 9279 / R1 / VKM B-1422) OX=243230 GN=ansA PE=3 SV=2	asparaginase [Streptococcus equinus] SDQ26109.1 L-asparaginase [Streptococcus equinus] SEP81244.1 L-asparaginase [Streptococcus equinus]
gene1024	4850.43	7133.48	2567.38	0.359906	-1.47431	0.000479276	0.00290174	GO:0008152;GO:0009451;GO:0090304;GO:0044249;GO:0034641;GO:0006807;GO:0009163;GO:0034660;GO:0034470;GO:0046116;GO:1901360;GO:0006139;GO:0044710;GO:1901564;GO:0044260;GO:1901657;GO:1901362;GO:0071704;GO:0010467;GO:0055086;GO:0006400;GO:0018130;GO:0008033;GO:1901576;GO:0009987;GO:0006725;GO:0009058;GO:0009116;GO:0034654;GO:0008616;GO:0009119;GO:0042455;GO:0046483;GO:0016070;GO:0044238;GO:0044271;GO:…	K10026	7-carboxy-7-deazaguanine synthase OS=Bacillus subtilis (strain 168) OX=224308 GN=queE PE=1 SV=1	7-carboxy-7-deazaguanine synthase QueE [Streptococcus equinus] KFN87972.1 7-carboxy-7-deazaguanine synthase [Streptococcus equinus JB1] SFL41246.1 7-carboxy-7-deazaguanine synthase [Streptococcus equinus JB1]
gene452	932.101	1433.37	430.831	0.300572	-1.73422	0.00049662	0.00299655	GO:0006810;GO:0051179;GO:0051234;GO:0044699;GO:0044765;GO:0009987;GO:0044763;GO:0055085;GO:0015893;GO:0042221;GO:0050896;GO:0042493;GO:1901998;GO:0042891;GO:0005215;GO:0016020;GO:0016021;GO:0044425;GO:0031224	-	Uncharacterized MFS-type transporter YkuC OS=Bacillus subtilis (strain 168) OX=224308 GN=ykuC PE=3 SV=2	macrolide ABC transporter permease [Streptococcus equinus] SFC18202.1 Sugar phosphate permease [Streptococcus equinus]
gene148	2868	4194.53	1541.47	0.367496	-1.4442	0.000508796	0.00304935	-	-	-	hypothetical protein [Streptococcus equinus] SEQ02415.1 CylE protein [Streptococcus equinus]
gene926	10821.5	16258.7	5384.21	0.331158	-1.59441	0.000603449	0.00359244	GO:0008152;GO:0006520;GO:0019752;GO:0006807;GO:0044710;GO:0071704;GO:0009987;GO:0043436;GO:0044238;GO:1901564;GO:0006082;GO:0044237;GO:0044281;GO:0071266;GO:0044249;GO:0044283;GO:1901576;GO:0044711;GO:0008652;GO:0009058;GO:1901566;GO:0046394;GO:0016053;GO:0006790;GO:1901605;GO:1901607;GO:0000096;GO:0000097;GO:0044272;GO:0071265;GO:0009067;GO:0009066;GO:0006555;GO:0009086;GO:0019344;GO:0009069;GO:…	K01740	Homocysteine synthase OS=Schizosaccharomyces pombe (strain 972 / ATCC 24843) OX=284812 GN=met17 PE=1 SV=1	O-acetylhomoserine aminocarboxypropyltransferase [Streptococcus equinus] KFN87846.1 O-acetylhomoserine (thiol)-lyase [Streptococcus equinus JB1] SEP56655.1 O-acetylhomoserine (thiol)-lyase [Streptococcus equinus] SFB80890.1 O-acetylhomoserine (thiol)-lyase [Streptococcus equinus] SFL32743.1 O-acetylhomoserine (thiol)-lyase [Streptococcus equinus JB1]
gene147	550.946	926.221	175.67	0.189663	-2.39849	0.000618118	0.00366385	GO:0051234;GO:0006810;GO:0051179;GO:0046434;GO:0009141;GO:0009143;GO:0009144;GO:0009146;GO:0009166;GO:0009167;GO:0009128;GO:0006807;GO:1901360;GO:0044237;GO:0009161;GO:0009123;GO:0006195;GO:0009126;GO:0009259;GO:0044699;GO:0009125;GO:0046700;GO:0006139;GO:0044710;GO:1901565;GO:0046130;GO:0046483;GO:0042278;GO:0072523;GO:0006200;GO:0055085;GO:0071704;GO:0009199;GO:0055086;GO:0006152;GO:0009169;GO:…	-	-	ABC transporter permease [Streptococcus equinus] SDP19169.1 multidrug/hemolysin transport system permease protein [Streptococcus equinus]
gene282	549.415	831.795	267.036	0.321036	-1.63919	0.000659952	0.00382818	GO:0008152;GO:0016787;GO:0003824	K01563	Haloalkane dehalogenase OS=Mycobacterium sp. (strain GP1) OX=106323 GN=dhaAF PE=2 SV=1	alpha/beta hydrolase [Streptococcus equinus] SFC41800.1 Pimeloyl-ACP methyl ester carboxylesterase [Streptococcus equinus]
gene1538	691.011	1040.27	341.747	0.328516	-1.60596	0.000660254	0.00382818	GO:0009987;GO:0044699;GO:0051301;GO:0044763;GO:0000910;GO:0022607;GO:0032506;GO:0000917;GO:0071840;GO:0090529;GO:0016043;GO:0044085;GO:0022402;GO:0007049;GO:0005737;GO:0044424;GO:0044464;GO:0005623;GO:0005622	-	-	hypothetical protein [Streptococcus equinus] KFN88338.1 hypothetical protein H702_02740 [Streptococcus equinus JB1] SFL08117.1 hypothetical protein SAMN02910290_00391 [Streptococcus equinus JB1]
gene659	1265.46	1906.62	624.302	0.32744	-1.6107	0.000676919	0.00391206	GO:0006810;GO:0051234;GO:0051179;GO:0005215;GO:0016020;GO:0044464;GO:0005623;GO:0071944;GO:0005886;GO:0016021;GO:0044425;GO:0031224;GO:0030312;GO:0030313;GO:0030288;GO:0031975;GO:0044462;GO:0042597	K02029	L-cystine transport system permease protein YecS OS=Shigella flexneri OX=623 GN=yecS PE=3 SV=1	amino acid ABC transporter permease [Streptococcus equinus] SFC11354.1 amino acid ABC transporter substrate-binding protein, PAAT family /amino acid ABC transporter membrane protein, PAAT family [Streptococcus equinus]
gene138	3134.1	4651.21	1616.99	0.34765	-1.52429	0.000683126	0.00391601	GO:0019222;GO:0031326;GO:2001141;GO:0031323;GO:2000112;GO:0050789;GO:0060255;GO:0010556;GO:0065007;GO:0010468;GO:0019219;GO:0009889;GO:0050794;GO:0051171;GO:0080090;GO:0051252;GO:0006355;GO:0051128;GO:0043244;GO:0031554;GO:0031555;GO:0032784;GO:0031564;GO:0009893;GO:0009891;GO:0031325;GO:0010604;GO:0032968;GO:0031328;GO:0048518;GO:0034243;GO:0032786;GO:0051173;GO:0045935;GO:0051254;GO:0010557;GO:…	K02601	Transcription termination/antitermination protein NusG OS=Streptococcus pyogenes serotype M3 (strain SSI-1) OX=193567 GN=nusG PE=3 SV=1	transcription termination/antitermination protein NusG [Streptococcus equinus] SDQ54240.1 transcription antitermination protein nusG [Streptococcus equinus] SDW94045.1 transcription antitermination protein nusG [Streptococcus equinus] SEQ03234.1 transcription antitermination protein nusG [Streptococcus equinus] SFC33342.1 transcription antitermination protein nusG [Streptococcus equinus] SFR78863…
gene1462	616.111	927.731	304.49	0.32821	-1.60731	0.00068356	0.00391601	GO:0008152;GO:0009058;GO:0003824;GO:0016740	-	UPF0348 protein STER_1579 OS=Streptococcus thermophilus (strain ATCC BAA-491 / LMD-9) OX=322159 GN=STER_1579 PE=3 SV=1	hypothetical protein [Streptococcus equinus] SDL56133.1 Predicted nucleotidyltransferase [Streptococcus equinus]
gene1195	3727.49	5514.65	1940.32	0.351849	-1.50697	0.000684202	0.00391601	GO:0008152;GO:0019752;GO:0044249;GO:0034641;GO:0006807;GO:0044281;GO:0044283;GO:0000105;GO:1901362;GO:1901360;GO:0044710;GO:0044711;GO:0006547;GO:0006520;GO:0052803;GO:0071704;GO:1901605;GO:1901607;GO:0018130;GO:0044238;GO:0009987;GO:0006725;GO:0046394;GO:0009058;GO:0043436;GO:0046483;GO:0008652;GO:1901564;GO:1901566;GO:0006082;GO:0016053;GO:0044237;GO:0019438;GO:1901576;GO:0090304;GO:0034645;GO:…	K02502	ATP phosphoribosyltransferase regulatory subunit OS=Streptococcus mutans serotype c (strain ATCC 700610 / UA159) OX=210007 GN=hisZ PE=3 SV=1	ATP phosphoribosyltransferase regulatory subunit [Streptococcus equinus] SDQ24572.1 ATP phosphoribosyltransferase regulatory subunit [Streptococcus equinus]
gene945	537.758	933.152	142.363	0.152562	-2.71254	0.000756127	0.00427238	GO:0008152;GO:0016787;GO:0003824	-	Platelet-activating factor acetylhydrolase IB subunit beta OS=Rattus norvegicus OX=10116 GN=Pafah1b2 PE=1 SV=1	lipase [Streptococcus equinus] KFN87910.1 lipase/acylhydrolase [Streptococcus equinus JB1] SFR61930.1 Lysophospholipase L1 [Streptococcus equinus] SFL32410.1 Lysophospholipase L1 [Streptococcus equinus JB1]
gene1701	90.3294	168.02	12.6392	0.0752244	-3.73265	0.000758468	0.00427238	-	K07284	Uncharacterized protein YhcS OS=Bacillus subtilis (strain 168) OX=224308 GN=yhcS PE=4 SV=1	class C sortase [Streptococcus equinus] SDW73433.1 sortase A [Streptococcus equinus]
gene1159	2641.26	3862.14	1420.39	0.367772	-1.44312	0.000807246	0.00451855	GO:0008152;GO:0009987;GO:0009073;GO:0044237;GO:0019752;GO:0044249;GO:0044281;GO:0044283;GO:1901576;GO:0044710;GO:0044711;GO:0071704;GO:0009058;GO:0043436;GO:0006082;GO:0046394;GO:0016053;GO:0043650;GO:0043648;GO:0009423;GO:0046417;GO:0044238;GO:0006807;GO:1901362;GO:1901360;GO:0006520;GO:0006725;GO:0009072;GO:0008652;GO:1901564;GO:1901566;GO:0019438;GO:0016765;GO:0003824;GO:0016740;GO:0003866;GO:…	K00800	3-phosphoshikimate 1-carboxyvinyltransferase OS=Streptococcus thermophilus (strain ATCC BAA-250 / LMG 18311) OX=264199 GN=aroA PE=3 SV=1	3-phosphoshikimate 1-carboxyvinyltransferase [Streptococcus equinus] SFR75455.1 3-phosphoshikimate 1-carboxyvinyltransferase [Streptococcus equinus]
gene894	1968.29	2939.31	997.27	0.339286	-1.55942	0.000831524	0.00462535	GO:0008152;GO:0071704;GO:0009987;GO:1901575;GO:0009056;GO:0044238;GO:0046434;GO:1901136;GO:1901135;GO:0044237;GO:0006796;GO:0006793;GO:0019637;GO:0009166;GO:0034641;GO:0006807;GO:0044281;GO:1901360;GO:1901361;GO:0006139;GO:0044710;GO:0055086;GO:0006725;GO:0046700;GO:0019439;GO:0009262;GO:0009117;GO:0009264;GO:0034655;GO:0044248;GO:0046483;GO:0044270;GO:1901292;GO:0006753;GO:0046386;GO:0019692;GO:…	K01619	Deoxyribose-phosphate aldolase OS=Streptococcus suis (strain 98HAH33) OX=391296 GN=deoC PE=3 SV=1	2-deoxyribose-5-phosphate aldolase [Streptococcus equinus] SDQ12767.1 deoxyribose-phosphate aldolase [Streptococcus equinus] SFB80079.1 deoxyribose-phosphate aldolase [Streptococcus equinus] SFR62359.1 deoxyribose-phosphate aldolase [Streptococcus equinus]
gene527	49170.6	72207.4	26133.7	0.361926	-1.46623	0.000855286	0.00473192	GO:0008152;GO:0019320;GO:1901575;GO:0005975;GO:0044238;GO:0046365;GO:0005996;GO:0009987;GO:0016052;GO:0044237;GO:0006096;GO:0071704;GO:0019318;GO:0044723;GO:0006006;GO:0006007;GO:0009056;GO:0006091;GO:0044724;GO:0004619;GO:0003824;GO:0016853;GO:0016868;GO:0016866;GO:0046538	K01834	2,3-bisphosphoglycerate-dependent phosphoglycerate mutase OS=Streptococcus sanguinis (strain SK36) OX=388919 GN=gpmA PE=3 SV=1	phosphoglycerate mutase [Streptococcus infantarius] EDT48041.1 phosphoglycerate mutase 1 family [Streptococcus infantarius subsp. infantarius ATCC BAA-102] AEZ61876.1 2,3-bisphosphoglycerate-dependent phospho glycerate mutase [Streptococcus infantarius subsp. infantarius CJ18]
gene101	5437.21	8005.71	2868.72	0.358334	-1.48062	0.000855999	0.00473192	GO:0032259;GO:0008152;GO:0006306;GO:0019222;GO:0090304;GO:0034641;GO:0006807;GO:0050789;GO:1901360;GO:0006139;GO:0006305;GO:0006304;GO:0044260;GO:0040029;GO:0071704;GO:0065007;GO:0010468;GO:0060255;GO:0009987;GO:0006725;GO:0043412;GO:0044728;GO:0043414;GO:0046483;GO:0044238;GO:0044237;GO:0043170;GO:0006259;GO:0032775;GO:0008168;GO:0016740;GO:0003824;GO:0016741;GO:0097159;GO:0005488;GO:0003676;GO:…	K00571	Uncharacterized protein YtxK OS=Bacillus subtilis (strain 168) OX=224308 GN=ytxK PE=4 SV=2	class I SAM-dependent methyltransferase [Streptococcus equinus] SDQ39731.1 site-specific DNA-methyltransferase (adenine-specific) [Streptococcus equinus] SDW92542.1 site-specific DNA-methyltransferase (adenine-specific) [Streptococcus equinus] SEQ04313.1 site-specific DNA-methyltransferase (adenine-specific) [Streptococcus equinus]
gene77	80648.2	116627	44669	0.383006	-1.38456	0.00086385	0.00475721	GO:0032774;GO:0090304;GO:0044249;GO:0034641;GO:0006807;GO:1901362;GO:1901360;GO:0006139;GO:0044260;GO:0071704;GO:0018130;GO:1901576;GO:0009987;GO:0006725;GO:0009058;GO:0009059;GO:0008152;GO:0034654;GO:0046483;GO:0016070;GO:0044238;GO:0044271;GO:0044237;GO:0043170;GO:0019438;GO:0034645;GO:0010467;GO:0006351;GO:0016779;GO:0016772;GO:0034062;GO:0003824;GO:0016740;GO:0003899;GO:0005488;GO:0003676;GO:…	K03040	DNA-directed RNA polymerase subunit alpha OS=Streptococcus agalactiae serotype V (strain ATCC BAA-611 / 2603 V/R) OX=208435 GN=rpoA PE=3 SV=1	DNA-directed RNA polymerase subunit alpha [Streptococcus equinus] EQC71042.1 DNA-directed RNA polymerase alpha subunit [Streptococcus sp. HSISB1] KEY46956.1 DNA-directed RNA polymerase subunit alpha [Streptococcus equinus] KFN87186.1 DNA-directed RNA polymerase subunit alpha [Streptococcus equinus ATCC 33317] SCW53485.1 DNA-directed RNA polymerase subunit alpha [Streptococcus equinus] SDQ52053.1 …
gene451	1913.75	2850.93	976.575	0.342546	-1.54563	0.000895624	0.00489022	-	-	Uncharacterized protein YyaQ OS=Bacillus subtilis (strain 168) OX=224308 GN=yyaQ PE=4 SV=1	MmcQ family protein [Streptococcus equinus] KFN87096.1 MmcQ family protein [Streptococcus equinus JB1] SFL37409.1 Predicted DNA-binding protein, MmcQ/YjbR family [Streptococcus equinus JB1]
gene907	1537.47	2241.15	833.783	0.372033	-1.4265	0.000929148	0.005027	GO:0031167;GO:0008152;GO:0032259;GO:0019222;GO:0031326;GO:2001141;GO:0031323;GO:0050789;GO:2000112;GO:0010556;GO:0065007;GO:0010468;GO:0019219;GO:0009889;GO:0060255;GO:0050794;GO:0051171;GO:0080090;GO:0051252;GO:0006355;GO:0090304;GO:0034641;GO:0006807;GO:0034660;GO:0071840;GO:0006139;GO:0044260;GO:1901360;GO:0042254;GO:0071704;GO:0010467;GO:0006364;GO:0022613;GO:0034470;GO:0009987;GO:0006725;GO:…	-	Ribosomal RNA small subunit methyltransferase F OS=Thermus thermophilus (strain HB8 / ATCC 27634 / DSM 579) OX=300852 GN=rsmF PE=1 SV=1	RNA methyltransferase [Streptococcus equinus] SEP57005.1 NOL1/NOP2/sun family putative RNA methylase [Streptococcus equinus] SFR62246.1 NOL1/NOP2/sun family putative RNA methylase [Streptococcus equinus]
gene504	892.868	1329.15	456.58	0.343512	-1.54157	0.000944402	0.00509405	GO:0006200;GO:0046434;GO:0009166;GO:0009167;GO:0044281;GO:0009161;GO:0046130;GO:1901360;GO:0009169;GO:0044710;GO:0009199;GO:0042454;GO:0009207;GO:0009205;GO:0009203;GO:0046034;GO:0046128;GO:0046483;GO:0009164;GO:1901564;GO:1901565;GO:0034641;GO:0006163;GO:0019637;GO:0009141;GO:0009143;GO:0009144;GO:0009146;GO:0006807;GO:0006195;GO:1901575;GO:1901361;GO:0009150;GO:0009154;GO:0009158;GO:0046700;GO:…	K02028	Glutamine transport ATP-binding protein GlnQ OS=Geobacillus stearothermophilus OX=1422 GN=glnQ PE=2 SV=1	amino acid ABC transporter ATP-binding protein [Streptococcus equinus] SDQ04660.1 amino acid ABC transporter ATP-binding protein, PAAT family [Streptococcus equinus] SFC16526.1 amino acid ABC transporter ATP-binding protein, PAAT family [Streptococcus equinus]
gene1164	212.085	327.243	96.9275	0.296194	-1.75539	0.000955318	0.00512189	-	-	-	hypothetical protein KE3_1326 [Streptococcus lutetiensis 033]
gene1346	7809.65	11552.3	4067.02	0.352054	-1.50613	0.000977341	0.00522423	GO:0008152;GO:0016787;GO:0003824;GO:0016818;GO:0016817;GO:0047631;GO:0016462	K01515	Methanol dehydrogenase activator OS=Bacillus methanolicus OX=1471 GN=act PE=1 SV=1	NUDIX hydrolase [Streptococcus equinus] SEP86428.1 ADP-ribose pyrophosphatase [Streptococcus equinus] SFB91344.1 ADP-ribose pyrophosphatase [Streptococcus equinus] SFR73382.1 ADP-ribose pyrophosphatase [Streptococcus equinus]
gene1571	36594.6	52274.5	20914.6	0.400093	-1.32159	0.000986963	0.00525986	GO:0008152;GO:0006807;GO:0006537;GO:0044238;GO:0019752;GO:0044281;GO:0044710;GO:0006520;GO:0071704;GO:0009987;GO:0043436;GO:1901564;GO:0006082;GO:0044237;GO:0009064;GO:0044249;GO:0044283;GO:1901576;GO:0044711;GO:0043650;GO:1901605;GO:1901607;GO:0043648;GO:0009058;GO:0055114;GO:0008652;GO:1901566;GO:0046394;GO:0016053;GO:0006536;GO:0009084;GO:0015930;GO:0016491;GO:0003824;GO:0016638;GO:0045181;GO:…	K00265	Ferredoxin-dependent glutamate synthase 1 OS=Synechocystis sp. (strain PCC 6803 / Kazusa) OX=1111708 GN=gltB PE=1 SV=1	glutamate synthase large subunit [Streptococcus equinus] SFR70916.1 glutamate synthase (NADPH/NADH) large chain [Streptococcus equinus]
gene887	4808	6964.13	2651.86	0.380789	-1.39294	0.00102603	0.00544307	GO:0009987;GO:1901360;GO:0046483;GO:0006807;GO:0008152;GO:0034641;GO:0006139;GO:0006725;GO:0071704;GO:0044238;GO:0044237;GO:0044260;GO:0043170;GO:0090304;GO:0046434;GO:0009166;GO:0009167;GO:0009164;GO:0044281;GO:0009161;GO:0046130;GO:0009169;GO:0044710;GO:0006265;GO:0009199;GO:0042454;GO:0009207;GO:0009205;GO:0009203;GO:0046034;GO:0046128;GO:1901564;GO:1901565;GO:0009128;GO:0006163;GO:0019637;GO:…	K02469	DNA gyrase subunit A OS=Streptococcus pyogenes serotype M3 (strain SSI-1) OX=193567 GN=gyrA PE=3 SV=1	DNA gyrase subunit A [Streptococcus equinus] SDQ12642.1 DNA gyrase subunit A [Streptococcus equinus]
gene806	80.97	135.182	26.7584	0.197944	-2.33684	0.00102746	0.00544307	GO:0015893;GO:0006855;GO:0006810;GO:0050896;GO:0009987;GO:0042493;GO:0055085;GO:0044765;GO:0044763;GO:0042221;GO:0051234;GO:0051179;GO:0044699;GO:0015297;GO:0015291;GO:0005215;GO:0015238;GO:0022857;GO:0090484;GO:0022804;GO:0016020	-	Probable FMN/FAD exporter YeeO OS=Escherichia coli (strain K12) OX=83333 GN=yeeO PE=1 SV=4	MATE family multidrug exporter [Streptococcus equinus] SDO82805.1 putative efflux protein, MATE family [Streptococcus equinus]
gene641	1220.24	1814.05	626.424	0.345318	-1.534	0.00107371	0.00563778	-	K02086	DNA replication protein DnaD OS=Bacillus subtilis (strain 168) OX=224308 GN=dnaD PE=1 SV=1	DNA replication protein DnaD [Streptococcus equinus] SDQ09067.1 DNA replication protein [Streptococcus equinus]
gene144	106.499	168.038	44.9593	0.267554	-1.9021	0.00112272	0.00586053	GO:0006633;GO:0006631;GO:0019752;GO:0044249;GO:0044281;GO:0044283;GO:0072330;GO:1901576;GO:0044710;GO:0044711;GO:0071704;GO:0006629;GO:0009987;GO:0032787;GO:0009058;GO:0008152;GO:0043436;GO:0044255;GO:0008610;GO:0044238;GO:0006082;GO:0046394;GO:0016053;GO:0044237	-	Acyl carrier protein OS=Rubrobacter xylanophilus (strain DSM 9941 / NBRC 16129) OX=266117 GN=acpP PE=3 SV=1	acyl carrier protein [Streptococcus equinus] SDQ38196.1 acyl carrier protein [Streptococcus equinus] SDQ51618.1 acyl carrier protein [Streptococcus equinus] SEN85734.1 acyl carrier protein [Streptococcus equinus]
gene338	3002.48	4377.24	1627.71	0.371858	-1.42718	0.00115109	0.00595622	GO:0019752;GO:0090304;GO:0043436;GO:0034641;GO:0006807;GO:0044281;GO:0034660;GO:1901360;GO:0006139;GO:0044710;GO:0044260;GO:0006399;GO:0006520;GO:0071704;GO:0044238;GO:0009987;GO:0006725;GO:0009058;GO:0009059;GO:0008152;GO:1901564;GO:0046483;GO:0016070;GO:0006082;GO:0044249;GO:0044237;GO:0043170;GO:1901576;GO:0034645;GO:0010467;GO:0044267;GO:0019538;GO:0043038;GO:0043039;GO:0006418;GO:0006412;GO:…	K01875	Serine--tRNA ligase OS=Streptococcus mutans serotype c (strain ATCC 700610 / UA159) OX=210007 GN=serS PE=3 SV=1	serine--tRNA ligase [Streptococcus equinus] SDX08081.1 seryl-tRNA synthetase [Streptococcus equinus] SEQ09055.1 seryl-tRNA synthetase [Streptococcus equinus]
gene994	1016.83	1495.26	538.401	0.360071	-1.47365	0.00123039	0.00631149	GO:0015936;GO:0006732;GO:0034641;GO:0006807;GO:0044237;GO:0072521;GO:0009259;GO:1901360;GO:0006139;GO:0044710;GO:0051186;GO:0042278;GO:0033875;GO:0071704;GO:0055086;GO:0009987;GO:0006725;GO:0009150;GO:0009117;GO:0009116;GO:0008152;GO:0009119;GO:0046128;GO:0034032;GO:0046483;GO:0044238;GO:0055114;GO:1901564;GO:1901135;GO:0019693;GO:0033865;GO:0006163;GO:1901657;GO:0006796;GO:0006793;GO:0019637;GO:…	K00054	3-hydroxy-3-methylglutaryl-coenzyme A reductase OS=Pseudomonas mevalonii OX=32044 GN=mvaA PE=1 SV=1	hydroxymethylglutaryl-CoA reductase, degradative [Streptococcus infantarius] EDT48425.1 hydroxymethylglutaryl-CoA reductase, degradative [Streptococcus infantarius subsp. infantarius ATCC BAA-102] AEZ62413.1 hydroxymethylglutaryl-CoA reductase [Streptococcus infantarius subsp. infantarius CJ18]
gene983	34692	50250.4	19133.7	0.380767	-1.39302	0.00123721	0.00632828	GO:0071840;GO:0042254;GO:0022613;GO:0044085;GO:0044249;GO:0034645;GO:0044267;GO:0044260;GO:0071704;GO:0010467;GO:1901576;GO:0009987;GO:0009058;GO:0009059;GO:0008152;GO:0044238;GO:0019538;GO:0044237;GO:0043170;GO:0006412;GO:0005198;GO:0003735;GO:0044464;GO:0005623;GO:0005737;GO:0032991;GO:0005840;GO:0043232;GO:0044444;GO:0030529;GO:0043229;GO:0043228;GO:0044424;GO:0005622;GO:0043226	K02864	50S ribosomal protein L10 OS=Streptococcus pyogenes serotype M49 (strain NZ131) OX=471876 GN=rplJ PE=3 SV=1	50S ribosomal protein L10 [Streptococcus gallolyticus] SEF20097.1 LSU ribosomal protein L10P [Streptococcus gallolyticus] SEL90301.1 LSU ribosomal protein L10P [Streptococcus gallolyticus] SER18010.1 LSU ribosomal protein L10P [Streptococcus gallolyticus]
gene1017	1775.64	2617.85	933.426	0.356562	-1.48777	0.00124451	0.00632925	GO:0006200;GO:0009987;GO:0008152;GO:0071704;GO:0044238;GO:0046434;GO:0009166;GO:0009167;GO:0009164;GO:0044281;GO:0009161;GO:0046130;GO:1901360;GO:0009169;GO:0044710;GO:0009199;GO:0042454;GO:0009207;GO:0009205;GO:0009203;GO:0046034;GO:0046128;GO:0046483;GO:1901564;GO:1901565;GO:0034641;GO:0006163;GO:0019637;GO:0009141;GO:0009143;GO:0009144;GO:0009146;GO:0006807;GO:0006195;GO:1901575;GO:1901361;GO:…	K06147	Uncharacterized ABC transporter ATP-binding protein MT1311 OS=Mycobacterium tuberculosis (strain CDC 1551 / Oshkosh) OX=83331 GN=MT1311 PE=3 SV=1	ABC transporter ATP-binding protein [Streptococcus equinus] SEP95795.1 ATP-binding cassette, subfamily B [Streptococcus equinus]
gene765	5710.19	8218.97	3201.41	0.389515	-1.36025	0.00127206	0.00645062	GO:0008152;GO:0044710;GO:0009987;GO:0044237;GO:0006807;GO:0071704;GO:0044238;GO:0019752;GO:0044281;GO:0006520;GO:0043436;GO:1901564;GO:0006082;GO:0009069;GO:1901605;GO:0000096;GO:0006534;GO:0006790;GO:0003824;GO:0005488;GO:0043167;GO:0030170;GO:0043168;GO:0048037;GO:0016740;GO:0031071;GO:0016782;GO:0016783;GO:0008483;GO:0016769;GO:0016829	K04487	Putative cysteine desulfurase IscS 1 OS=Bacillus subtilis (strain 168) OX=224308 GN=iscS1 PE=3 SV=2	cysteine desulfurase [Streptococcus equinus] SFR63737.1 cysteine desulfurase [Streptococcus equinus]
gene26	7835.46	11387.7	4283.22	0.376127	-1.41071	0.00134947	0.00679899	GO:1901576;GO:0044710;GO:0071704;GO:0006629;GO:0009058;GO:0008152;GO:0008610;GO:0044238;GO:0044249;GO:0009987;GO:0044255;GO:0044237;GO:0006633;GO:0006631;GO:0019752;GO:0044281;GO:0044283;GO:0072330;GO:0044711;GO:0032787;GO:0043436;GO:0055114;GO:0006082;GO:0046394;GO:0016053;GO:0006644;GO:0090407;GO:0008654;GO:0006796;GO:0006793;GO:0019637;GO:0003824;GO:0016614;GO:0016616;GO:0016740;GO:0016746;GO:…	K03621	Phosphate acyltransferase OS=Streptococcus agalactiae serotype V (strain ATCC BAA-611 / 2603 V/R) OX=208435 GN=plsX PE=3 SV=1	phosphate acyltransferase [Streptococcus equinus] SDQ68283.1 phosphate:acyl-[acyl carrier protein] acyltransferase [Streptococcus equinus] SEQ30530.1 phosphate:acyl-[acyl carrier protein] acyltransferase [Streptococcus equinus] SFC44248.1 phosphate:acyl-[acyl carrier protein] acyltransferase [Streptococcus equinus]
gene754	897.459	1336.92	458.002	0.342581	-1.54548	0.00135616	0.00679988	GO:0006810;GO:0051234;GO:0051179;GO:0005215;GO:0016020;GO:0016021;GO:0044464;GO:0005623;GO:0071944;GO:0005886;GO:0044425;GO:0031224	K02029	Arginine transport system permease protein ArtQ OS=Bacillus subtilis (strain 168) OX=224308 GN=artQ PE=1 SV=1	amino acid ABC transporter permease [Streptococcus equinus] SDQ11789.1 amino acid ABC transporter membrane protein, PAAT family [Streptococcus equinus] SEP61515.1 amino acid ABC transporter membrane protein, PAAT family [Streptococcus equinus] SFC08686.1 amino acid ABC transporter membrane protein, PAAT family [Streptococcus equinus]
gene986	2320.91	3453.73	1188.09	0.344002	-1.53951	0.00137893	0.00689464	GO:0032259;GO:0008152;GO:0008898;GO:0008757;GO:0008172;GO:0003824;GO:0016740;GO:0016741;GO:0008168	K00547	Homocysteine S-methyltransferase YbgG OS=Bacillus subtilis (strain 168) OX=224308 GN=ybgG PE=4 SV=1	homocysteine S-methyltransferase [Streptococcus infantarius] EDT48432.1 homocysteine S-methyltransferase [Streptococcus infantarius subsp. infantarius ATCC BAA-102]
gene1730	1370.6	1993.79	747.402	0.374865	-1.41556	0.001402	0.00699038	-	-	UPF0750 membrane protein YitT OS=Bacillus subtilis (strain 168) OX=224308 GN=yitT PE=3 SV=2	YitT family protein [Streptococcus equinus] SDQ40311.1 Uncharacterized membrane-anchored protein YitT, contains DUF161 and DUF2179 domains [Streptococcus equinus]
gene1694	48771	70713.7	26828.3	0.379394	-1.39823	0.00141286	0.00702484	-	-	-	bacteriocin transport accessory protein, putative [Streptococcus equinus]
gene596	218.278	337.673	98.8825	0.292836	-1.77184	0.00146131	0.00720533	-	K08968	Protein YtsP OS=Bacillus subtilis (strain 168) OX=224308 GN=ytsP PE=3 SV=2	GAF domain containing protein [Streptococcus equinus]
gene1575	31090.9	44375.9	17806	0.401253	-1.31742	0.00149972	0.00734976	GO:0019320;GO:0046365;GO:0016310;GO:0006091;GO:0006096;GO:1901575;GO:0071704;GO:0009987;GO:0019318;GO:0008152;GO:0044723;GO:0009056;GO:0044724;GO:0044238;GO:0005975;GO:0005996;GO:0016052;GO:0044237;GO:0006796;GO:0006793;GO:0006006;GO:0006007;GO:0016740;GO:0004618;GO:0016301;GO:0003824;GO:0016772;GO:0016774;GO:0035639;GO:0005488;GO:0000166;GO:1901363;GO:0001883;GO:0001882;GO:0043168;GO:0043167;GO:…	K00927	Phosphoglycerate kinase OS=Streptococcus sanguinis (strain SK36) OX=388919 GN=pgk PE=3 SV=1	phosphoglycerate kinase [Streptococcus equinus] SCW37712.1 phosphoglycerate kinase [Streptococcus equinus] SDQ34979.1 phosphoglycerate kinase [Streptococcus equinus] SDQ28018.1 phosphoglycerate kinase [Streptococcus equinus] SEK18014.1 phosphoglycerate kinase [Streptococcus equinus] SEQ19982.1 phosphoglycerate kinase [Streptococcus equinus] SFB98174.1 phosphoglycerate kinase [Streptococcus equinu…
gene1312	45.0749	78.587	11.5628	0.147134	-2.76479	0.00152395	0.00743189	-	K07150	Uncharacterized protein YqgA OS=Escherichia coli (strain K12) OX=83333 GN=yqgA PE=4 SV=1	DUF554 domain-containing protein [Streptococcus equinus] SDQ27559.1 hypothetical protein SAMN05216407_0918 [Streptococcus equinus]
gene299	18978.5	27164.9	10792	0.397277	-1.33178	0.0016052	0.0077223	GO:0009082;GO:0044710;GO:0008152;GO:0019752;GO:0044249;GO:0006807;GO:0044281;GO:0044283;GO:1901576;GO:0044711;GO:0006520;GO:0071704;GO:0044238;GO:0009987;GO:0009058;GO:0043436;GO:0055114;GO:0008652;GO:1901564;GO:1901566;GO:0006082;GO:0046394;GO:0016053;GO:0044237;GO:0009081;GO:0006549;GO:0009099;GO:0009097;GO:1901605;GO:1901607;GO:0006573;GO:0016616;GO:0016614;GO:0003824;GO:0004455;GO:0016491;GO:…	K00053	Ketol-acid reductoisomerase (NADP(+)) OS=Streptococcus thermophilus OX=1308 GN=ilvC PE=3 SV=1	ketol-acid reductoisomerase [Streptococcus infantarius] AEZ61652.1 alpha-keto-beta-hydroxylacil reductoisomerase [Streptococcus infantarius subsp. infantarius CJ18]
gene453	39900.5	57852.3	21948.6	0.379389	-1.39825	0.00168204	0.00794173	GO:0009987;GO:0044238;GO:0019752;GO:0044249;GO:0034641;GO:0006807;GO:0009067;GO:0009066;GO:0044283;GO:0046394;GO:1901566;GO:0006529;GO:0006528;GO:0071704;GO:0006520;GO:0044711;GO:1901605;GO:1901607;GO:0043604;GO:0044710;GO:0009058;GO:0008152;GO:0043436;GO:1901564;GO:0008652;GO:0044271;GO:0043603;GO:0006082;GO:0016053;GO:0044237;GO:1901576;GO:0044281;GO:0090304;GO:0034645;GO:0034660;GO:1901360;GO:…	K01914	Aspartate--ammonia ligase OS=Streptococcus pneumoniae (strain Taiwan19F-14) OX=487213 GN=asnA PE=3 SV=1	aspartate--ammonia ligase [Streptococcus equinus]
gene1019	54.7089	93.7257	15.692	0.167425	-2.57841	0.00175625	0.00827017	GO:0008152;GO:0071704;GO:0044238;GO:0034645;GO:0044260;GO:0044267;GO:0019538;GO:0009987;GO:0010467;GO:0044237;GO:0043170;GO:0044249;GO:0009058;GO:0009059;GO:1901576;GO:0006412;GO:0016787;GO:0003824;GO:0046914;GO:0043169;GO:0016810;GO:0016811;GO:0043167;GO:0005488;GO:0042586;GO:0005506;GO:0046872	K01462	Peptide deformylase OS=Clostridium beijerinckii (strain ATCC 51743 / NCIMB 8052) OX=290402 GN=def PE=3 SV=1	peptide deformylase [Streptococcus equinus] SDW41239.1 peptide deformylase [Streptococcus equinus]
gene280	15879.4	22708.8	9049.96	0.398523	-1.32727	0.0018962	0.00878969	GO:0009987;GO:0008152;GO:0044267;GO:0044260;GO:0071704;GO:0044238;GO:0019538;GO:0044237;GO:0043170;GO:0006950;GO:0050896;GO:0006457;GO:0005488;GO:0043167;GO:0035639;GO:1901363;GO:1901265;GO:0043168;GO:0000166;GO:0001883;GO:0032549;GO:0017076;GO:0001882;GO:0005524;GO:0036094;GO:0030554;GO:0097159;GO:0032559;GO:0032555;GO:0032550;GO:0032553;GO:0003824	K04043	Chaperone protein DnaK OS=Streptococcus agalactiae OX=1311 GN=dnaK PE=3 SV=1	molecular chaperone DnaK [Streptococcus infantarius] EDT48655.1 chaperone protein DnaK [Streptococcus infantarius subsp. infantarius ATCC BAA-102]
gene701	800.869	1180.04	421.697	0.357357	-1.48456	0.00191851	0.00884703	GO:0008152;GO:0016787;GO:0016798;GO:0003824	-	Uncharacterized protein HI_0220.2 OS=Haemophilus influenzae (strain ATCC 51907 / DSM 11121 / KW20 / Rd) OX=71421 GN=HI_0220.2 PE=3 SV=1	Uracil-DNA glycosylase [Streptococcus sp. 45]
gene528	428.064	634.222	221.906	0.349888	-1.51504	0.00202634	0.00927218	GO:0036094;GO:0005488	K07105	Transcription repressor NadR OS=Bacillus subtilis (strain 168) OX=224308 GN=nadR PE=1 SV=2	DNA-binding protein [Streptococcus infantarius] EDT48040.1 3H domain protein [Streptococcus infantarius subsp. infantarius ATCC BAA-102] AEZ61877.1 transcriptional regulator [Streptococcus infantarius subsp. infantarius CJ18]
gene820	116.94	186.524	47.3567	0.253891	-1.97772	0.00216347	0.00979892	-	-	-	hypothetical protein SAMN05216416_0344 [Streptococcus equinus]
gene512	1401.25	2035.46	767.032	0.376834	-1.408	0.00226027	0.010191	GO:0090305;GO:0034641;GO:0006807;GO:1901360;GO:0006139;GO:0090304;GO:0071704;GO:0009987;GO:0006725;GO:0008152;GO:0046483;GO:0044238;GO:0044237;GO:0043170;GO:0044248;GO:1901361;GO:0044265;GO:0044260;GO:0006308;GO:1901575;GO:0046700;GO:0006259;GO:0034655;GO:0009056;GO:0009057;GO:0044270;GO:0019439;GO:0016796;GO:0004529;GO:0004527;GO:0016787;GO:0008855;GO:0016788;GO:0003824;GO:0016895;GO:0004518;GO:…	K03601	Exodeoxyribonuclease 7 large subunit OS=Streptococcus pyogenes serotype M49 (strain NZ131) OX=471876 GN=xseA PE=3 SV=1	Exodeoxyribonuclease VII large subunit [Streptococcus sp. 45]
gene1456	5377.25	7800.53	2953.96	0.378688	-1.40092	0.00234347	0.0104546	-	K02073	Outer membrane lipoprotein 1 OS=Mannheimia haemolytica OX=75985 GN=plpA PE=3 SV=1	O-sialoglycoprotein endopeptidase [Streptococcus equinus]
gene145	1424.28	2135.91	712.66	0.333656	-1.58357	0.00247874	0.0109755	GO:0008152;GO:0044710;GO:1901576;GO:0006629;GO:0044249;GO:0009987;GO:0044255;GO:0071704;GO:0009058;GO:0008610;GO:0044238;GO:0044237;GO:0044281;GO:0044711;GO:0032787;GO:0043436;GO:0016053;GO:0044283;GO:0072330;GO:0046394;GO:0006633;GO:0006631;GO:0006082;GO:0019752;GO:0006664;GO:1901271;GO:0016051;GO:0019637;GO:0046493;GO:1901269;GO:0044723;GO:0090407;GO:0008654;GO:0009311;GO:0009312;GO:0046467;GO:…	-	3-hydroxyacyl-[acyl-carrier-protein] dehydratase FabZ OS=Geobacter sulfurreducens (strain ATCC 51573 / DSM 12127 / PCA) OX=243231 GN=fabZ PE=3 SV=1	beta-hydroxyacyl-ACP dehydratase [Streptococcus equinus] SDP19073.1 3-hydroxyacyl-[acyl-carrier-protein] dehydratase [Streptococcus equinus]
gene1157	235.466	349.649	121.284	0.346873	-1.52752	0.00253352	0.0111829	GO:0008152;GO:0019752;GO:0044281;GO:0044710;GO:0071704;GO:0009987;GO:0043436;GO:0006082;GO:0044237;GO:0044238;GO:0044249;GO:0006807;GO:0044283;GO:1901362;GO:1901566;GO:1901360;GO:1901576;GO:0044711;GO:0006520;GO:0009094;GO:0009095;GO:1901605;GO:1901607;GO:1902221;GO:1902223;GO:0006725;GO:0009058;GO:0009072;GO:0009073;GO:0008652;GO:1901564;GO:0006558;GO:0046394;GO:0016053;GO:0019438;GO:0043648;GO:…	K04518	Prephenate dehydratase OS=Lactococcus lactis subsp. lactis (strain IL1403) OX=272623 GN=pheA PE=4 SV=1	prephenate dehydratase [Streptococcus equinus] SDO50835.1 prephenate dehydratase [Streptococcus equinus]
gene68	14613.7	22760.1	6467.31	0.284152	-1.81527	0.00256217	0.0112547	GO:0044249;GO:0034645;GO:0044267;GO:0044260;GO:0071704;GO:0010467;GO:1901576;GO:0009987;GO:0009058;GO:0009059;GO:0008152;GO:0044238;GO:0019538;GO:0044237;GO:0043170;GO:0006412;GO:0003735;GO:0005198;GO:0097159;GO:0005488;GO:0003676;GO:1901363;GO:0003723;GO:0019843;GO:0005737;GO:0044464;GO:0005623;GO:0005622;GO:0044444;GO:0044424;GO:0043229;GO:0043226;GO:0030529;GO:0032991;GO:0005840;GO:0043232;GO:…	K02988	30S ribosomal protein S5 OS=Streptococcus gordonii (strain Challis / ATCC 35105 / BCRC 15272 / CH1 / DL1 / V288) OX=467705 GN=rpsE PE=3 SV=1	30S ribosomal protein S5 [Streptococcus gallolyticus] CBI12559.1 ribosomal protein S5 [Streptococcus gallolyticus UCN34] EFM30667.1 ribosomal protein S5 [Streptococcus gallolyticus subsp. gallolyticus TX20005] CBZ47241.1 30S ribosomal protein S5 [Streptococcus gallolyticus subsp. gallolyticus ATCC BAA-2069] BAK26966.1 30S ribosomal protein S5 [Streptococcus gallolyticus subsp. gallolyticus ATCC 4…
gene1031	2129.45	3963.1	295.803	0.0746394	-3.74392	0.00256708	0.0112547	GO:0044238;GO:0019752;GO:0016053;GO:0044249;GO:0006807;GO:0044283;GO:1901576;GO:0044710;GO:0044711;GO:0006520;GO:0071704;GO:0043648;GO:0009987;GO:0009058;GO:0008152;GO:0043436;GO:0008652;GO:1901564;GO:1901566;GO:0006082;GO:0046394;GO:0044237;GO:0046451;GO:0044281;GO:0043650;GO:0019877;GO:0055114;GO:0009067;GO:0009066;GO:1901605;GO:1901607;GO:0006553;GO:0009089;GO:0009085;GO:0016491;GO:0003824;GO:…	K00215	4-hydroxy-tetrahydrodipicolinate reductase OS=Streptococcus thermophilus (strain ATCC BAA-250 / LMG 18311) OX=264199 GN=dapB PE=3 SV=1	4-hydroxy-tetrahydrodipicolinate reductase [Streptococcus equinus] SEP95292.1 dihydrodipicolinate reductase [Streptococcus equinus]
gene357	416.783	625.356	208.209	0.332946	-1.58664	0.00262172	0.011466	GO:0008152;GO:0043170;GO:1901576;GO:0071704;GO:0000271;GO:0009058;GO:0009059;GO:0044723;GO:0044238;GO:0005975;GO:0005976;GO:0016051;GO:0006810;GO:0051234;GO:0051179;GO:0009311;GO:0009312;GO:0044249;GO:0034645;GO:0009103;GO:0044264;GO:0044262;GO:0044260;GO:0046401;GO:0009987;GO:0006629;GO:0044710;GO:0009244;GO:0034637;GO:0044255;GO:0008610;GO:0008653;GO:0033692;GO:1901137;GO:1901135;GO:0044237;GO:…	K21304	Uncharacterized protein MJ1222 OS=Methanocaldococcus jannaschii (strain ATCC 43067 / DSM 2661 / JAL-1 / JCM 10045 / NBRC 100440) OX=243232 GN=MJ1222 PE=4 SV=1	glycosyl transferase [Streptococcus equinus] SFR81082.1 Glycosyltransferase involved in cell wall bisynthesis [Streptococcus equinus]
gene347	830.487	1222.87	438.104	0.358258	-1.48093	0.00279447	0.0121916	GO:0009451;GO:0090304;GO:0034641;GO:0006807;GO:0044281;GO:0072521;GO:0034660;GO:0046085;GO:1901360;GO:0034470;GO:0006139;GO:0044710;GO:0044260;GO:1901657;GO:0042278;GO:0071704;GO:0010467;GO:0006400;GO:0008033;GO:0009987;GO:0006725;GO:0043412;GO:0009116;GO:0008152;GO:0009119;GO:0046128;GO:0055086;GO:0046483;GO:0016070;GO:0044238;GO:1901564;GO:1901135;GO:0044237;GO:0043170;GO:0006399;GO:0070526;GO:…	K06925	tRNA threonylcarbamoyladenosine biosynthesis protein TsaE OS=Bacillus subtilis (strain 168) OX=224308 GN=tsaE PE=1 SV=1	tRNA (adenosine(37)-N6)-threonylcarbamoyltransferase complex ATPase subunit type 1 TsaE [Streptococcus equinus] SDQ63257.1 tRNA threonylcarbamoyladenosine biosynthesis protein TsaE [Streptococcus equinus]
gene64	68167.9	99048.3	37287.6	0.376459	-1.40944	0.00290336	0.0126356	GO:0071704;GO:0044238;GO:0034645;GO:0044260;GO:0044267;GO:0019538;GO:0009987;GO:0010467;GO:0044237;GO:0043170;GO:0044249;GO:0009058;GO:0009059;GO:0008152;GO:1901576;GO:0006412;GO:0005198;GO:0003735;GO:0097159;GO:0005488;GO:0003676;GO:0003723;GO:0019843;GO:1901363;GO:0043169;GO:0046872;GO:0046914;GO:0043167;GO:0008270;GO:0005737;GO:0032991;GO:0005840;GO:0043232;GO:0044464;GO:0044444;GO:0005623;GO:…	K02954	30S ribosomal protein S14 type Z OS=Streptococcus sanguinis (strain SK36) OX=388919 GN=rpsZ PE=3 SV=1	30S ribosomal protein S14 [Streptococcus sp. DD12] KXT75361.1 SSU ribosomal protein S14p (S29e), zinc-dependent [Streptococcus sp. DD12]
gene363	812.531	1173.47	451.588	0.384831	-1.3777	0.00297608	0.0129206	GO:0032991;GO:0044464;GO:0005623;GO:0030529;GO:0044424;GO:0005622;GO:0005737;GO:0005840;GO:0043232;GO:0044444;GO:0043229;GO:0043228;GO:0043226	-	Probable ribosomal protein in infB 5'region OS=Enterococcus faecium OX=1352 PE=3 SV=1	50S ribosomal protein L7A [Streptococcus equinus] EQC70394.1 ribosomal protein L7Ae family protein [Streptococcus sp. HSISB1] KEY46772.1 hypothetical protein EH70_08305 [Streptococcus equinus] KFN87654.1 hypothetical protein B279_00455 [Streptococcus equinus ATCC 33317] SDQ57653.1 Ribosomal protein L7Ae [Streptococcus equinus] SDJ12174.1 Ribosomal protein L7Ae [Streptococcus equinus] SDL84747.1 R…
gene803	289.459	433.433	145.485	0.335656	-1.57494	0.00299069	0.0129524	GO:0044425;GO:0016021;GO:0016020;GO:0031224	-	-	hypothetical protein SAMN05216460_1168 [Streptococcus sp. 45]
gene400	2327.01	3337.3	1316.72	0.394548	-1.34173	0.00304995	0.0131769	GO:0009987;GO:0019674;GO:0006732;GO:0006733;GO:0046496;GO:0034641;GO:0044281;GO:0072524;GO:1901360;GO:0006139;GO:0044710;GO:0051186;GO:0071704;GO:0006725;GO:0009117;GO:0008152;GO:1901564;GO:0055086;GO:0046483;GO:0044238;GO:0044237;GO:0006796;GO:0006807;GO:0006793;GO:0019637;GO:0006753;GO:0019362;GO:0009435;GO:0009165;GO:0009108;GO:0072525;GO:1901362;GO:0051188;GO:0019359;GO:0018130;GO:1901576;GO:…	K01916	NH(3)-dependent NAD(+) synthetase OS=Streptococcus mutans serotype c (strain ATCC 700610 / UA159) OX=210007 GN=nadE PE=3 SV=1	NAD(+) synthetase [Streptococcus infantarius] EDT48542.1 NAD+ synthase [Streptococcus infantarius subsp. infantarius ATCC BAA-102] AEZ61745.1 NAD-synthetase [Streptococcus infantarius subsp. infantarius CJ18]
gene783	97.1908	154.958	39.4241	0.254419	-1.97472	0.00313276	0.0134369	-	-	-	hypothetical protein [Streptococcus equinus] KEY48190.1 hypothetical protein EH70_02585 [Streptococcus equinus] KFN87566.1 hypothetical protein H702_06735 [Streptococcus equinus JB1] SDQ30472.1 hypothetical protein SAMN04487837_1323 [Streptococcus equinus] SDQ13190.1 hypothetical protein SAMN04488495_0398 [Streptococcus equinus] SEN56553.1 hypothetical protein SAMN04488496_0402 [Streptococcus equ…
gene506	3458.88	4965.34	1952.41	0.393209	-1.34663	0.00321552	0.0136602	GO:0044699;GO:0009987;GO:0044763;GO:0006826;GO:0000041;GO:0051179;GO:0006810;GO:0006812;GO:0006811;GO:0034220;GO:0072511;GO:0051234;GO:0034755;GO:0055085;GO:0070838;GO:0044765;GO:0015684;GO:0030001;GO:0001882;GO:0005488;GO:1901363;GO:0036094;GO:0097159;GO:0046915;GO:0046873;GO:0072509;GO:0005215;GO:0008324;GO:0015093;GO:0022891;GO:0022890;GO:0022892;GO:0015075;GO:0022857;GO:0005381;GO:0035639;GO:…	K04759	Fe(2+) transporter FeoB OS=Staphylococcus aureus (strain MRSA252) OX=282458 GN=feoB PE=3 SV=1	ferrous iron transport protein B [Streptococcus equinus] SFR66030.1 ferrous iron transport protein B [Streptococcus equinus]
gene674	756.921	1106.36	407.478	0.368304	-1.44103	0.00322523	0.0136688	-	-	-	hypothetical protein [Streptococcus equinus] KFN87481.1 cupin [Streptococcus equinus JB1] SDQ09896.1 hypothetical protein SAMN05216407_0250 [Streptococcus equinus] SFR64643.1 hypothetical protein SAMN05216416_0490 [Streptococcus equinus] SFL14369.1 hypothetical protein SAMN02910290_00591 [Streptococcus equinus JB1]
gene769	544.829	787.526	302.132	0.383647	-1.38215	0.00335	0.0140969	GO:0006739;GO:0006732;GO:0006733;GO:0046496;GO:0044249;GO:0034641;GO:0009165;GO:0009108;GO:0044281;GO:0072524;GO:0072525;GO:1901360;GO:0006139;GO:0044710;GO:0051186;GO:1901362;GO:0051188;GO:0071704;GO:0016310;GO:0019359;GO:0006741;GO:0018130;GO:1901576;GO:0009987;GO:0006725;GO:0009058;GO:0009117;GO:0008152;GO:0034654;GO:1901564;GO:0090407;GO:0055086;GO:0046483;GO:0044238;GO:0044271;GO:1901566;GO:…	K00858	NAD kinase OS=Streptococcus pyogenes serotype M3 (strain SSI-1) OX=193567 GN=nadK PE=3 SV=1	NAD kinase [Streptococcus equinus] SDI78377.1 NAD+ kinase [Streptococcus equinus] SDL25067.1 NAD+ kinase [Streptococcus equinus] SEP80096.1 NAD+ kinase [Streptococcus equinus] SEI57965.1 NAD+ kinase [Streptococcus equinus] SFF87129.1 NAD+ kinase [Streptococcus equinus]
gene1043	257.724	388.193	127.255	0.327813	-1.60906	0.00341713	0.0143455	GO:0032259;GO:0008152;GO:0006807;GO:0071704;GO:0009987;GO:1901564;GO:0044237;GO:0019752;GO:0009066;GO:0044710;GO:0006520;GO:1901605;GO:0044238;GO:0000096;GO:0043436;GO:0006082;GO:0006555;GO:0006790;GO:0044281;GO:0044249;GO:0044283;GO:1901576;GO:0044711;GO:0009058;GO:0008652;GO:1901566;GO:0046394;GO:0016053;GO:0009086;GO:0009067;GO:1901607;GO:0000097;GO:0044272;GO:1901360;GO:0006725;GO:0046483;GO:…	K24042	Bifunctional homocysteine S-methyltransferase/5,10-methylenetetrahydrofolate reductase OS=Bacillus subtilis (strain 168)OX=224308 GN=yitJ PE=2 SV=1	bifunctional homocysteine S-methyltransferase/methylenetetrahydrofolate reductase [Streptococcus equinus] SFR60898.1 homocysteine S-methyltransferase [Streptococcus equinus]
gene1276	1279.49	1845.93	713.059	0.386288	-1.37225	0.00349588	0.0145389	GO:0006139;GO:0034641;GO:0006807;GO:0071704;GO:1901360;GO:0009987;GO:0006725;GO:0008152;GO:0046483;GO:0044238;GO:0044237;GO:0044260;GO:0043170;GO:0090304;GO:0044699;GO:0051716;GO:0006281;GO:0006974;GO:0006950;GO:0044763;GO:0050896;GO:0033554;GO:0006259;GO:0016787;GO:0016788;GO:0003824;GO:0097159;GO:0005488;GO:0003676;GO:1901363;GO:0003723;GO:0003677	K06959	Uncharacterized protein YdcI OS=Bacillus subtilis (strain 168) OX=224308 GN=ydcI PE=4 SV=2	RNA-binding transcriptional accessory protein [Streptococcus equinus] SEP88434.1 uncharacterized protein SAMN05216346_102252 [Streptococcus equinus]
gene1215	974.944	1392.05	557.835	0.400728	-1.3193	0.00350924	0.0145605	-	-	Putative gluconeogenesis factor OS=Streptococcus pyogenes serotype M3 (strain SSI-1) OX=193567 GN=SPs1392 PE=3 SV=1	YvcK family protein [Streptococcus equinus] KFN88186.1 hypothetical protein H702_04445 [Streptococcus equinus JB1] SFL02219.1 conserved hypothetical protein, cofD-related [Streptococcus equinus JB1]
gene655	341.125	495.349	186.902	0.377314	-1.40616	0.00352765	0.0146028	GO:0009987;GO:0044699;GO:0044763;GO:0051179;GO:0006810;GO:0051234;GO:0055085;GO:0044765;GO:0006811;GO:0034220;GO:0071705;GO:0071702;GO:0006865;GO:0006820;GO:0015849;GO:0015711;GO:0046942;GO:0003333;GO:0005215;GO:0022891;GO:0022892;GO:0015075;GO:0022857;GO:0005342;GO:0008509;GO:0046943;GO:0008514;GO:0015171;GO:0016020;GO:0016021;GO:0044425;GO:0031224	K03294	Uncharacterized amino acid permease YfnA OS=Bacillus subtilis (strain 168) OX=224308 GN=yfnA PE=3 SV=1	amino acid permease [Streptococcus equinus] SDQ09406.1 amino acid/polyamine/organocation transporter, APC superfamily [Streptococcus equinus] SDW22085.1 amino acid/polyamine/organocation transporter, APC superfamily [Streptococcus equinus] SFC11459.1 amino acid/polyamine/organocation transporter, APC superfamily [Streptococcus equinus]
gene616	51770.2	73852.8	29687.6	0.401983	-1.31479	0.00389675	0.0159821	GO:0015986;GO:0009167;GO:0009161;GO:0044710;GO:0009199;GO:0046483;GO:0009205;GO:0046128;GO:1901564;GO:0034641;GO:0006163;GO:0019637;GO:0044281;GO:0009141;GO:0009144;GO:0006807;GO:0015992;GO:0009259;GO:0044699;GO:0006812;GO:0006818;GO:0006811;GO:0009150;GO:0008152;GO:0044763;GO:0006753;GO:0009123;GO:0009126;GO:0006139;GO:0051234;GO:0042278;GO:0044765;GO:0006810;GO:0015672;GO:0009987;GO:0006725;GO:…	K02112	ATP synthase subunit beta OS=Streptococcus pyogenes serotype M3 (strain SSI-1) OX=193567 GN=atpD PE=3 SV=1	F0F1 ATP synthase subunit beta [Streptococcus equinus] KEY48368.1 ATP synthase subunit beta [Streptococcus equinus] KFN85677.1 F0F1 ATP synthase subunit beta [Streptococcus equinus ATCC 33317] SCW43010.1 ATP synthase F1 subcomplex beta subunit [Streptococcus equinus] SDQ24964.1 ATP synthase F1 subcomplex beta subunit [Streptococcus equinus] SDQ08729.1 ATP synthase F1 subcomplex beta subunit [Stre…
gene38	4278.86	6857.61	1700.12	0.247917	-2.01207	0.00414246	0.0169119	GO:0008152;GO:0034641;GO:0009165;GO:0044237;GO:0072522;GO:0006139;GO:0044710;GO:1901362;GO:1901360;GO:0009259;GO:0071704;GO:0018130;GO:0009987;GO:1901576;GO:0006164;GO:0006725;GO:0009152;GO:0009150;GO:0072521;GO:0009260;GO:0009058;GO:0019438;GO:0034654;GO:1901564;GO:0090407;GO:0055086;GO:0046483;GO:0044238;GO:0044271;GO:1901566;GO:0044249;GO:1901137;GO:1901135;GO:0046390;GO:0019693;GO:0006163;GO:…	K01588	N5-carboxyaminoimidazole ribonucleotide mutase OS=Bacillus subtilis (strain 168) OX=224308 GN=purE PE=3 SV=1	5-(carboxyamino)imidazole ribonucleotide mutase [Streptococcus equinus] KFN88705.1 phosphoribosyl carboxyaminoimidazole mutase [Streptococcus equinus JB1] SFC44662.1 5-(carboxyamino)imidazole ribonucleotide mutase [Streptococcus equinus] SFL48275.1 5-(carboxyamino)imidazole ribonucleotide mutase [Streptococcus equinus JB1]
gene359	2477.86	3502.01	1453.72	0.41511	-1.26843	0.0042238	0.0170872	-	-	-	hypothetical protein [Streptococcus equinus] SDX07269.1 hypothetical protein SAMN05216415_1733 [Streptococcus equinus] SEQ08404.1 hypothetical protein SAMN05216346_10471 [Streptococcus equinus]
gene595	1402.31	1958.7	845.921	0.43188	-1.2113	0.00425547	0.0171374	GO:0008152;GO:0019752;GO:0044249;GO:0006807;GO:0044281;GO:0044283;GO:1901576;GO:0044710;GO:0044711;GO:0006520;GO:0071704;GO:0009098;GO:1901605;GO:1901607;GO:0044238;GO:0009987;GO:0009058;GO:0043436;GO:0008652;GO:1901564;GO:1901566;GO:0006082;GO:0046394;GO:0016053;GO:0044237;GO:0006551;GO:0009081;GO:0009082;GO:0003824;GO:0016835;GO:0016829;GO:0003861;GO:0016836;GO:0016853;GO:0005737;GO:0043234;GO:…	K01704	3-isopropylmalate dehydratase small subunit OS=Streptococcus sanguinis (strain SK36) OX=388919 GN=leuD PE=3 SV=1	3-isopropylmalate dehydratase small subunit [Streptococcus equinus] SFR65347.1 3-isopropylmalate/(R)-2-methylmalate dehydratase small subunit [Streptococcus equinus]
gene284	4338.03	6918.41	1757.64	0.254053	-1.9768	0.00435285	0.01749	GO:0016310;GO:0009987;GO:0044237;GO:0006796;GO:0008152;GO:0006793;GO:0035639;GO:0005488;GO:0043167;GO:1901363;GO:0001883;GO:0001882;GO:0043168;GO:0000166;GO:0016740;GO:1901265;GO:0032549;GO:0017076;GO:0005524;GO:0016301;GO:0036094;GO:0003824;GO:0030554;GO:0016772;GO:0032559;GO:0097159;GO:0032555;GO:0032550;GO:0032553;GO:0008972;GO:0016776	K00868	Pyridoxine kinase OS=Bacillus subtilis (strain 168) OX=224308 GN=pdxK PE=1 SV=1	phosphomethylpyrimidine kinase [Streptococcus equinus] SDQ66548.1 pyridoxine kinase [Streptococcus equinus]
gene1702	2253.57	3159.27	1347.86	0.426636	-1.22892	0.00456192	0.0182477	GO:0005618;GO:0071944;GO:0044464;GO:0005623;GO:0030312	-	Trypsin-resistant surface T6 protein OS=Streptococcus pyogenes serotype M6 (strain ATCC BAA-946 / MGAS10394) OX=286636 GN=tee6 PE=1 SV=2	LPXTG-motif cell wall anchor domain-containing protein/fimbrial isopeptide formation D2 domain-containing protein [Streptococcus sp. 45]
gene1355	523.018	765.262	280.774	0.366899	-1.44655	0.0046305	0.0184434	-	-	Immunity protein SdpI OS=Bacillus subtilis (strain 168) OX=224308 GN=sdpI PE=1 SV=1	hemolysin expression modulating protein [Streptococcus infantarius] EDT46977.1 hypothetical protein STRINF_01982 [Streptococcus infantarius subsp. infantarius ATCC BAA-102]
gene842	18.3111	34.4933	2.12895	0.0617207	-4.0181	0.00463157	0.0184434	-	K16926	-	membrane protein [Streptococcus equinus] KFN87743.1 membrane protein [Streptococcus equinus JB1] SFL44567.1 energy-coupling factor transport system substrate-specific component [Streptococcus equinus JB1]
gene1784	803.753	1417.37	190.136	0.134147	-2.89811	0.0046446	0.018454	GO:0071704;GO:0071554;GO:0044260;GO:0016998;GO:0009987;GO:0044237;GO:0043170;GO:0044248;GO:0044036;GO:0044763;GO:0071840;GO:0008152;GO:0009056;GO:0044699	-	Probable endopeptidase p60 OS=Listeria ivanovii OX=1638 GN=iap PE=3 SV=1	peptidoglycan-binding protein LysM [Streptococcus equinus] SDW78027.1 LysM domain-containing protein [Streptococcus equinus] SEQ28277.1 LysM domain-containing protein [Streptococcus equinus]
gene955	9.03652	18.073	0	0	-Inf	0.00474301	0.018803	GO:0044425;GO:0016021;GO:0016020;GO:0031224	K15383	Sugar transporter SemiSWEET OS=Bradyrhizobium diazoefficiens (strain JCM 10833 / IAM 13628 / NBRC 14792 / USDA 110) OX=224911 GN=bsr6460 PE=1 SV=1	hypothetical protein [Streptococcus equinus] SEK26486.1 MtN3 and saliva related transmembrane protein [Streptococcus equinus] SEP56163.1 MtN3 and saliva related transmembrane protein [Streptococcus equinus]
gene1324	384.396	559.468	209.324	0.374148	-1.41832	0.00479005	0.018873	GO:0006281;GO:1901360;GO:0046483;GO:0033554;GO:0006807;GO:0044260;GO:0051716;GO:0006950;GO:0008152;GO:0050896;GO:0034641;GO:0044699;GO:0006139;GO:0009987;GO:0006725;GO:0006974;GO:0043170;GO:0090304;GO:0044237;GO:0071704;GO:0044763;GO:0044238;GO:0006259;GO:0006284;GO:0006289;GO:0016799;GO:0003906;GO:0003677;GO:0016798;GO:0005488;GO:0003676;GO:1901363;GO:0016829;GO:0016787;GO:0003824;GO:0016835;GO:…	K10563	Formamidopyrimidine-DNA glycosylase OS=Streptococcus mutans serotype c (strain ATCC 700610 / UA159) OX=210007 GN=mutM PE=3 SV=4	5-hydroxymethyluracil DNA glycosylase [Streptococcus equinus JB1]
gene1081	880.585	1370.15	391.022	0.285387	-1.80901	0.00480306	0.018873	GO:0044710;GO:0055114;GO:0008152;GO:0009987;GO:0044237;GO:0071704;GO:0019752;GO:0044281;GO:0043436;GO:0006082;GO:0044238;GO:0043648;GO:0046417;GO:0044249;GO:0006807;GO:0044283;GO:1901362;GO:1901360;GO:1901576;GO:0044711;GO:0006520;GO:0006725;GO:0009058;GO:0009072;GO:0009073;GO:0008652;GO:1901564;GO:1901566;GO:0046394;GO:0016053;GO:0019438;GO:0043650;GO:0009423;GO:0032787;GO:0019632;GO:1901615;GO:…	K00014	Shikimate dehydrogenase (NADP(+)) OS=Streptococcus mutans serotype c (strain ATCC 700610 / UA159) OX=210007 GN=aroE PE=3 SV=1	shikimate dehydrogenase [Streptococcus equinus] KFN87928.1 shikimate 5-dehydrogenase [Streptococcus equinus JB1] SFL40146.1 shikimate dehydrogenase [Streptococcus equinus JB1]
gene1122	437.949	814.165	61.7332	0.0758239	-3.7212	0.00487541	0.019115	GO:0006810;GO:0051179;GO:0051234;GO:0005215;GO:0005623;GO:0044462;GO:0044464;GO:0030313;GO:0031975;GO:0071944;GO:0042597;GO:0030288;GO:0030312	K02030	Arginine-binding extracellular protein ArtP OS=Bacillus subtilis (strain 168) OX=224308 GN=artP PE=1 SV=1	amino acid ABC transporter substrate-binding protein [Streptococcus equinus] SDO52219.1 amino acid ABC transporter substrate-binding protein, PAAT family [Streptococcus equinus] SDW45728.1 amino acid ABC transporter substrate-binding protein, PAAT family [Streptococcus equinus] SEP92727.1 amino acid ABC transporter substrate-binding protein, PAAT family [Streptococcus equinus] SFB85824.1 amino ac…
gene541	1307.9	1875.92	739.871	0.394404	-1.34226	0.00500405	0.0195333	GO:0032259;GO:0008152;GO:0003824;GO:0016740;GO:0016741;GO:0008168;GO:0097159;GO:0005488;GO:0003676;GO:1901363	-	Uncharacterized protein YabB OS=Bacillus subtilis (strain 168) OX=224308 GN=yabB PE=4 SV=1	tRNA1(Val) (adenine(37)-N6)-methyltransferase [Streptococcus equinus] SEP68396.1 tRNA1(Val) A37 N6-methylase TrmN6 [Streptococcus equinus]
gene36	7295.68	10908	3683.37	0.337676	-1.56629	0.00507347	0.0197261	GO:0008152;GO:0009987;GO:0044281;GO:1901360;GO:0044710;GO:0046483;GO:1901564;GO:0034641;GO:0006807;GO:0006139;GO:0006725;GO:0055086;GO:0072521;GO:0071704;GO:0044238;GO:0044237;GO:1901362;GO:1901566;GO:0019438;GO:1901576;GO:0018130;GO:0044271;GO:0044249;GO:0072522;GO:0009058;GO:0042440;GO:0046148;GO:0046112;GO:0009113;GO:0009112;GO:0006144;GO:0006163;GO:0006164;GO:0019637;GO:0006753;GO:0009117;GO:…	K01945	Phosphoribosylamine--glycine ligase OS=Streptococcus pyogenes serotype M18 (strain MGAS8232) OX=186103 GN=purD PE=3 SV=1	phosphoribosylamine--glycine ligase [Streptococcus equinus] SEL33784.1 phosphoribosylamine--glycine ligase [Streptococcus equinus]
gene523	368.366	539.712	197.019	0.365045	-1.45385	0.00508151	0.0197261	GO:0051179;GO:0006810;GO:0051234;GO:0015833;GO:0044699;GO:0042886;GO:0071705;GO:0071702;GO:0044765;GO:0006857;GO:0009987;GO:0044763;GO:0055085;GO:0042938;GO:0006818;GO:0015992;GO:0015672;GO:0006812;GO:0006811;GO:0034220;GO:0008104;GO:0033036;GO:0045184;GO:0015031;GO:0042939;GO:0008152;GO:0016311;GO:0044237;GO:0006796;GO:0006793;GO:0005215;GO:0015197;GO:0022892;GO:0015198;GO:0042936;GO:0042887;GO:…	K03305	Di-/tripeptide transporter OS=Lactococcus lactis subsp. lactis (strain IL1403) OX=272623 GN=dtpT PE=3 SV=1	proton-dependent oligopeptide transporter, POT family [Streptococcus equinus]
gene473	125.124	188.763	61.4845	0.325723	-1.61828	0.00529979	0.0204634	GO:0008152;GO:0000162;GO:0019752;GO:0042401;GO:0034641;GO:0006807;GO:0044281;GO:0044283;GO:1901362;GO:1901566;GO:1901360;GO:1901576;GO:0044710;GO:0044711;GO:0006520;GO:0006568;GO:0071704;GO:0046219;GO:0046483;GO:1901605;GO:1901607;GO:0018130;GO:0009308;GO:0009309;GO:0009987;GO:0006725;GO:0006586;GO:0044106;GO:0009058;GO:0042435;GO:1901564;GO:0044238;GO:0042430;GO:0009072;GO:0009073;GO:0008652;GO:…	K00766	Anthranilate phosphoribosyltransferase OS=Streptococcus thermophilus (strain CNRZ 1066) OX=299768 GN=trpD PE=3 SV=1	anthranilate phosphoribosyltransferase [Streptococcus equinus] SFL37846.1 anthranilate phosphoribosyltransferase [Streptococcus equinus JB1]
gene1406	1233.35	1769.85	696.84	0.393728	-1.34473	0.00549808	0.0211373	GO:0008152;GO:0003824;GO:0016787;GO:0016020	K19302	Uncharacterized protein MJ0374 OS=Methanocaldococcus jannaschii (strain ATCC 43067 / DSM 2661 / JAL-1 / JCM 10045 / NBRC 100440) OX=243232 GN=MJ0374 PE=4 SV=1	phosphatase PAP2 family protein [Streptococcus equinus] SFB92812.1 undecaprenyl-diphosphatase [Streptococcus equinus]
gene112	38.5924	65.9494	11.2353	0.170363	-2.55332	0.0055678	0.0213133	GO:0090304;GO:0034641;GO:0006807;GO:1901360;GO:0006139;GO:0044260;GO:0071704;GO:0009987;GO:0006725;GO:0008152;GO:0046483;GO:0044238;GO:0044237;GO:0043170;GO:0006259;GO:0044249;GO:0034645;GO:0006260;GO:1901576;GO:0009058;GO:0009059;GO:0051716;GO:0006281;GO:0044699;GO:0006974;GO:0044763;GO:0050896;GO:0006950;GO:0033554;GO:0043566;GO:0097159;GO:1901363;GO:0005488;GO:0003676;GO:0003677;GO:0003697	K03111	Single-stranded DNA-binding protein 2 OS=Streptococcus agalactiae serotype V (strain ATCC BAA-611 / 2603 V/R) OX=208435 GN=ssb2 PE=3 SV=1	single-stranded DNA-binding protein [Streptococcus equinus] KFN85895.1 single-stranded DNA-binding protein [Streptococcus equinus JB1] SDQ53405.1 single-strand DNA-binding protein [Streptococcus equinus] SDQ40012.1 single-strand DNA-binding protein [Streptococcus equinus] SDW92987.1 single-strand DNA-binding protein [Streptococcus equinus] SEQ03976.1 single-strand DNA-binding protein [Streptococc…
gene1586	1867.04	2644.88	1089.2	0.411815	-1.27993	0.00560788	0.0214206	GO:0006184;GO:0046434;GO:0009141;GO:0009143;GO:0009144;GO:0009146;GO:0009166;GO:0009164;GO:0006807;GO:0044237;GO:0034655;GO:0046039;GO:0006195;GO:0046130;GO:0009259;GO:1901360;GO:1901361;GO:0046700;GO:0006139;GO:0044710;GO:0072523;GO:1901565;GO:1901068;GO:0042278;GO:1901069;GO:0071704;GO:0009199;GO:0055086;GO:0006152;GO:0046483;GO:0009207;GO:0009205;GO:0009987;GO:0009203;GO:0009154;GO:0006725;GO:…	K06949	Small ribosomal subunit biogenesis GTPase RsgA OS=Streptococcus pyogenes serotype M18 (strain MGAS8232) OX=186103 GN=rsgA PE=3 SV=1	ribosome small subunit-dependent GTPase A [Streptococcus equinus] SFR70813.1 ribosome biogenesis GTPase [Streptococcus equinus]
gene1542	1916.35	3033.51	799.184	0.263452	-1.92439	0.00624763	0.0235476	-	-	-	hypothetical protein [Streptococcus equinus] SFB97041.1 hypothetical protein SAMN05216408_0761 [Streptococcus equinus] SFR71166.1 hypothetical protein SAMN05216416_0954 [Streptococcus equinus]
gene1800	214.558	321.078	108.037	0.336482	-1.5714	0.0062573	0.0235476	GO:0032259;GO:0006364;GO:0008152;GO:0090304;GO:0034641;GO:0006807;GO:0034660;GO:0071840;GO:0006139;GO:0044260;GO:1901360;GO:0042254;GO:0071704;GO:0010467;GO:0022613;GO:0034470;GO:0009987;GO:0006725;GO:0046483;GO:0016070;GO:0044238;GO:0016072;GO:0044237;GO:0043170;GO:0044085;GO:0006396;GO:0031167;GO:0009451;GO:0043412;GO:0043414;GO:0001510;GO:0000154;GO:0008168;GO:0016740;GO:0016741;GO:0003824;GO:…	K00783	Ribosomal RNA large subunit methyltransferase H OS=Streptococcus thermophilus (strain ATCC BAA-250 / LMG 18311) OX=264199 GN=rlmH PE=3 SV=2	23S rRNA (pseudouridine(1915)-N(3))-methyltransferase RlmH [Streptococcus equinus] KFN88675.1 50S rRNA methyltransferase [Streptococcus equinus JB1] SDQ32445.1 23S rRNA (pseudouridine1915-N3)-methyltransferase [Streptococcus equinus] SFR81942.1 23S rRNA (pseudouridine1915-N3)-methyltransferase [Streptococcus equinus] SFL43754.1 23S rRNA (pseudouridine1915-N3)-methyltransferase [Streptococcus equi…
gene1383	1210.58	1720.86	700.294	0.406945	-1.2971	0.0063937	0.0240101	GO:0071704;GO:0006508;GO:0008152;GO:0044238;GO:0019538;GO:0043170;GO:0008233;GO:0008236;GO:0016787;GO:0017171;GO:0003824;GO:0070011;GO:0004252;GO:0004175;GO:0035639;GO:0005488;GO:0000166;GO:1901363;GO:0001883;GO:0043168;GO:0043167;GO:1901265;GO:0032549;GO:0017076;GO:0001882;GO:0005524;GO:0036094;GO:0030554;GO:0097159;GO:0032559;GO:0032555;GO:0032550;GO:0032553;GO:0005737;GO:0044464;GO:0005623;GO:…	K01358	ATP-dependent Clp protease proteolytic subunit OS=Streptococcus thermophilus (strain ATCC BAA-491 / LMD-9) OX=322159 GN=clpP PE=3 SV=1	ATP-dependent Clp protease proteolytic subunit [Streptococcus gallolyticus] ALT80410.1 ATP-dependent Clp protease proteolytic subunit [Streptococcus gallolyticus]
gene981	307.092	449.247	164.938	0.367143	-1.44559	0.0064461	0.0241559	-	-	-	hypothetical protein [Streptococcus equinus] SFB82393.1 hypothetical protein SAMN05216408_0194 [Streptococcus equinus]
gene1665	3571.31	4975.01	2167.61	0.435699	-1.1986	0.00657579	0.0245901	GO:0008152;GO:0044238;GO:0019752;GO:0016053;GO:0044249;GO:0006807;GO:0009067;GO:0009066;GO:0044283;GO:1901576;GO:0044710;GO:0044711;GO:0006520;GO:0071704;GO:1901605;GO:1901607;GO:0009987;GO:0009058;GO:0043436;GO:0008652;GO:1901564;GO:1901566;GO:0006082;GO:0046394;GO:0006553;GO:0044237;GO:0009085;GO:0044281;GO:0043648;GO:0009089;GO:0046451;GO:0043650;GO:0019877;GO:0016740;GO:0003824;GO:0016746;GO:…	K00674	2,3,4,5-tetrahydropyridine-2,6-dicarboxylate N-acetyltransferase OS=Streptococcus thermophilus (strain ATCC BAA-491 / LMD-9)OX=322159 GN=dapH PE=3 SV=1	2,3,4,5-tetrahydropyridine-2,6-dicarboxylate N-acetyltransferase [Streptococcus equinus] SFC24794.1 2,3,4,5-tetrahydropyridine-2,6-dicarboxylate N-acetyltransferase [Streptococcus equinus]
gene384	7222.88	9993.99	4451.78	0.445446	-1.16668	0.00662728	0.0247307	-	-	-	bacteriocin immunity protein [Streptococcus infantarius] EDT48526.1 hypothetical protein STRINF_00212 [Streptococcus infantarius subsp. infantarius ATCC BAA-102] AEZ61730.1 Enterocin A Immunity [Streptococcus infantarius subsp. infantarius CJ18]
gene1243	8753.89	13327.7	4180.11	0.313641	-1.67281	0.00680833	0.0253069	GO:0008152;GO:0044237;GO:0006796;GO:0006793;GO:0009987;GO:0044710;GO:0046434;GO:0009141;GO:0009143;GO:0009144;GO:0009146;GO:0009166;GO:0009167;GO:0009128;GO:0006807;GO:1901360;GO:0009161;GO:0009123;GO:0006195;GO:0009126;GO:0009259;GO:0044699;GO:0009125;GO:0046700;GO:0006139;GO:0051234;GO:1901565;GO:0046130;GO:0046483;GO:0042278;GO:0072523;GO:0006200;GO:0055085;GO:0071704;GO:0009199;GO:0055086;GO:…	-	Putative phosphatase M6_Spy0533 OS=Streptococcus pyogenes serotype M6 (strain ATCC BAA-946 / MGAS10394) OX=286636 GN=M6_Spy0533 PE=1 SV=1	sugar-phosphatase [Streptococcus equinus] SDQ25805.1 hypothetical protein SAMN05216407_0852 [Streptococcus equinus] SFR74614.1 hypothetical protein SAMN05216416_1262 [Streptococcus equinus]
gene1545	288.238	417.913	158.564	0.379419	-1.39813	0.00702104	0.0259564	GO:0008152;GO:0008080;GO:0016740;GO:0003824;GO:0016407;GO:0016746;GO:0016747;GO:0016410	-	Putative acetyltransferase SAR1027 OS=Staphylococcus aureus (strain MRSA252) OX=282458 GN=SAR1027 PE=3 SV=1	GNAT family N-acetyltransferase [Streptococcus equinus] SDQ34124.1 Predicted N-acyltransferase, GNAT family [Streptococcus equinus]
gene67	17941.8	26557.2	9326.52	0.351187	-1.50969	0.00704663	0.0259689	GO:0044249;GO:0034645;GO:1901576;GO:0044267;GO:0044260;GO:0071704;GO:0010467;GO:0009987;GO:0009058;GO:0009059;GO:0008152;GO:0044238;GO:0019538;GO:0044237;GO:0043170;GO:0006412;GO:0003735;GO:0005198;GO:0097159;GO:0019843;GO:0005488;GO:0003676;GO:1901363;GO:0003723;GO:0005737;GO:0032991;GO:0005840;GO:0043232;GO:0044464;GO:0044444;GO:0005623;GO:0030529;GO:0043229;GO:0043228;GO:0044424;GO:0005622;GO:…	K02881	50S ribosomal protein L18 OS=Streptococcus equi subsp. zooepidemicus (strain MGCS10565) OX=552526 GN=rplR PE=3 SV=1	ribosomal protein L18 [Streptococcus gallolyticus UCN34] EFQ56193.1 ribosomal protein L18 [Streptococcus downei F0415] CBZ47240.1 50S ribosomal protein L18 [Streptococcus gallolyticus subsp. gallolyticus ATCC BAA-2069] BAK26965.1 50S ribosomal protein L18 [Streptococcus gallolyticus subsp. gallolyticus ATCC 43143] BAK29202.1 50S ribosomal protein L18 [Streptococcus pasteurianus ATCC 43144] EHI750…
gene870	707.993	995.343	420.644	0.422612	-1.2426	0.00737456	0.0269929	GO:0006200;GO:0046434;GO:0009166;GO:0009167;GO:0009164;GO:0009161;GO:0046130;GO:1901360;GO:0009169;GO:0044710;GO:0009199;GO:0042454;GO:0009207;GO:0009205;GO:0009203;GO:0046034;GO:0046128;GO:0046483;GO:1901564;GO:1901565;GO:0034641;GO:0006163;GO:0019637;GO:0044281;GO:0009141;GO:0009143;GO:0009144;GO:0009146;GO:0006807;GO:0006195;GO:1901575;GO:1901361;GO:0009150;GO:0009154;GO:0009158;GO:0046700;GO:…	-	Uncharacterized ABC transporter ATP-binding protein YfmM OS=Bacillus subtilis (strain 168) OX=224308 GN=yfmM PE=3 SV=2	heme ABC transporter ATP-binding protein [Streptococcus equinus] SDO60628.1 ATPase components of ABC transporters with duplicated ATPase domains [Streptococcus equinus]
gene1062	1100	1534.25	665.746	0.433922	-1.20449	0.00738513	0.0269929	GO:0009987;GO:0051179;GO:0006810;GO:0051234;GO:0044699;GO:0044765;GO:0044763;GO:0055085;GO:0005215;GO:0016020;GO:0016021;GO:0044425;GO:0031224	K02824	Uracil permease OS=Bacillus caldolyticus OX=1394 GN=pyrP PE=3 SV=1	uracil permease [Streptococcus equinus] SDQ21101.1 uracil permease [Streptococcus equinus] SDO54183.1 uracil permease [Streptococcus equinus] SFR60608.1 uracil permease [Streptococcus equinus]
gene1248	1818.95	2535.42	1102.47	0.434828	-1.20148	0.00748386	0.0271863	GO:0007049;GO:0044699;GO:0009987;GO:0044763;GO:0008360;GO:0022604;GO:0022603;GO:0050789;GO:0065007;GO:0065008;GO:0050793;GO:0050794;GO:0051128;GO:0051301;GO:0008152;GO:0044237;GO:0044710;GO:0071840;GO:1901564;GO:1901566;GO:0070589;GO:0030203;GO:0009252;GO:0044036;GO:0006807;GO:0044038;GO:1901576;GO:0044260;GO:0042546;GO:0009058;GO:0006022;GO:0006023;GO:0006024;GO:0044249;GO:0034645;GO:0009273;GO:…	K03588	Probable peptidoglycan glycosyltransferase FtsW OS=Lactococcus lactis subsp. lactis (strain IL1403) OX=272623 GN=ftsW PE=3 SV=1	cell division protein FtsW [Streptococcus equinus]
gene534	2254.13	3119.07	1389.19	0.445387	-1.16687	0.00753756	0.0273256	GO:0006810;GO:0051179;GO:0051234;GO:0005215	-	Folate transporter FolT OS=Streptococcus mutans serotype c (strain ATCC 700610 / UA159) OX=210007 GN=folT PE=1 SV=1	folate transporter [Streptococcus equinus] SDQ06702.1 ECF transporter S component, folate family [Streptococcus equinus] SDQ05014.1 ECF transporter S component, folate family [Streptococcus equinus] SDW16177.1 ECF transporter S component, folate family [Streptococcus equinus] SFR65829.1 ECF transporter S component, folate family [Streptococcus equinus]
gene191	388.452	554.38	222.525	0.401394	-1.31691	0.00755738	0.0273418	GO:0051179;GO:0044699;GO:0008643;GO:0071702;GO:0006810;GO:0044765;GO:0051234;GO:0034219;GO:0015992;GO:0015672;GO:0006818;GO:0006812;GO:0006811;GO:0009401;GO:0034220;GO:0044763;GO:0008152;GO:0055085;GO:0009987;GO:0015291;GO:1901476;GO:0016740;GO:0005402;GO:0015144;GO:0022804;GO:0015295;GO:0015294;GO:0005351;GO:0015293;GO:0051119;GO:0005215;GO:0008324;GO:0003824;GO:0022891;GO:0022892;GO:0008982;GO:…	K02761	PTS system oligo-beta-mannoside-specific EIIC component OS=Bacillus subtilis (strain 168) OX=224308 GN=gmuC PE=1 SV=1	PTS system, cellobiose-specific IIC component [Streptococcus equinus] SDQ55336.1 PTS system, cellobiose-specific IIC component [Streptococcus equinus] SDW96795.1 PTS system, cellobiose-specific IIC component [Streptococcus equinus] SEQ00923.1 PTS system, cellobiose-specific IIC component [Streptococcus equinus] SFC34306.1 PTS system, cellobiose-specific IIC component [Streptococcus equinus]
gene1290	3376.81	4690.22	2063.4	0.439937	-1.18463	0.00779623	0.0280057	GO:0035556;GO:0050789;GO:0065007;GO:0050794;GO:0080090;GO:0019222;GO:0060255;GO:2001141;GO:0009889;GO:0006355;GO:0051252;GO:0031326;GO:0031323;GO:2000112;GO:0010556;GO:0010468;GO:0019219;GO:0051171;GO:0050896;GO:0009987;GO:0044699;GO:0044763;GO:0051716;GO:0007154;GO:0007165;GO:0000160;GO:0044700;GO:0023052;GO:0008152;GO:0044237;GO:0071704;GO:0044238;GO:1901576;GO:0009058;GO:0044249;GO:0044260;GO:…	K07668	Transcriptional regulatory protein WalR OS=Bacillus subtilis (strain 168) OX=224308 GN=walR PE=1 SV=1	DNA-binding response regulator [Streptococcus infantarius] EDT46904.1 response regulator receiver domain protein [Streptococcus infantarius subsp. infantarius ATCC BAA-102]
gene1080	1898.31	2594.1	1202.52	0.463559	-1.10917	0.00780382	0.0280057	GO:0008152;GO:0009987;GO:0044237;GO:0019752;GO:0044249;GO:0044281;GO:0044283;GO:1901576;GO:0044710;GO:0044711;GO:0071704;GO:0009058;GO:0043436;GO:0006082;GO:0046394;GO:0016053;GO:0044238;GO:0006807;GO:1901362;GO:1901360;GO:0006520;GO:0006725;GO:0009072;GO:0009073;GO:0008652;GO:1901564;GO:1901566;GO:0019438;GO:0043650;GO:0043648;GO:0009423;GO:0046417;GO:0016829;GO:0003824;GO:0003856;GO:0016838;GO:…	K01735	3-dehydroquinate synthase OS=Streptococcus mutans serotype c (strain ATCC 700610 / UA159) OX=210007 GN=aroB PE=3 SV=1	3-dehydroquinate synthase [Streptococcus equinus] SDQ16249.1 3-dehydroquinate synthase [Streptococcus equinus]
gene1620	10.0687	19.8242	0.313178	0.0157978	-5.98414	0.00789985	0.0282364	GO:0006820;GO:0044699;GO:0051179;GO:0071702;GO:0009987;GO:0006811;GO:0006810;GO:0015711;GO:0034220;GO:0044765;GO:0044763;GO:0051234;GO:0055085;GO:0008509;GO:0022857;GO:0005215;GO:0022891;GO:0022892;GO:0008514;GO:0015075;GO:0016020;GO:0016021;GO:0044425;GO:0031224	K11616	Citrate-sodium symporter OS=Lactococcus lactis subsp. lactis OX=1360 GN=citP PE=3 SV=1	citrate:sodium symporter [Streptococcus equinus] SFC23474.1 citrate carrier protein, CCS family [Streptococcus equinus]
gene76	9886.98	15406	4367.97	0.283524	-1.81846	0.00815253	0.0290812	GO:0071704;GO:0044238;GO:0034645;GO:0044260;GO:0044267;GO:0019538;GO:0009987;GO:0010467;GO:0044237;GO:0043170;GO:0044249;GO:0009058;GO:0009059;GO:0008152;GO:1901576;GO:0006412;GO:0003735;GO:0005198;GO:0097159;GO:0019843;GO:0005488;GO:0003676;GO:1901363;GO:0003723;GO:0044464;GO:0005623;GO:0005737;GO:0032991;GO:0005840;GO:0043232;GO:0044444;GO:0030529;GO:0043229;GO:0043228;GO:0044424;GO:0005622;GO:…	K02948	30S ribosomal protein S11 OS=Streptococcus mutans serotype c (strain ATCC 700610 / UA159) OX=210007 GN=rpsK PE=3 SV=1	30S ribosomal protein S11 [Streptococcus mutans] NP_722299.1 30S ribosomal protein S11 [Streptococcus mutans UA159] P59378.1 RecName: Full=30S ribosomal protein S11 AAN59605.1 30S ribosomal protein S11 [Streptococcus mutans UA159] BAH88765.1 30S ribosomal protein S11 [Streptococcus mutans NN2025] BAL70082.1 30S ribosomal protein S11 [Streptococcus mutans LJ23] AFM82271.1 30S ribosomal protein S11…
gene628	808.732	1170.7	446.764	0.381621	-1.38979	0.00824617	0.0293564	GO:0008152;GO:0016787;GO:0046914;GO:0043169;GO:0043167;GO:0003824;GO:0005488;GO:0046872;GO:0008270;GO:0016810;GO:0016814;GO:0019239	-	Cytidine deaminase OS=Mycoplasma pneumoniae (strain ATCC 29342 / M129) OX=272634 GN=cdd PE=3 SV=1	cytidine deaminase [Streptococcus equinus] SDQ08778.1 Cytidine deaminase [Streptococcus equinus]
gene46	395.544	570.809	220.28	0.385909	-1.37367	0.00846249	0.0299611	GO:0009987;GO:0008152;GO:0016310;GO:0044237;GO:0006796;GO:0006793;GO:0003824;GO:0016740;GO:0016772;GO:0016301	-	MORN repeat-containing protein 4 OS=Bos taurus OX=9913 GN=MORN4 PE=2 SV=1	membrane protein [Streptococcus equinus] KFN88751.1 membrane protein [Streptococcus equinus JB1] SDQ68872.1 Uncharacterized conserved protein [Streptococcus equinus] SFC44881.1 Uncharacterized conserved protein [Streptococcus equinus] SFL47215.1 Uncharacterized conserved protein [Streptococcus equinus JB1]
gene841	123.099	187.963	58.2347	0.30982	-1.6905	0.00859442	0.0301737	GO:0006200;GO:0009987;GO:0008152;GO:0071704;GO:0044238;GO:0046434;GO:0009166;GO:0009167;GO:0009164;GO:0044281;GO:0009161;GO:0046130;GO:1901360;GO:0009169;GO:0044710;GO:0009199;GO:0042454;GO:0009207;GO:0009205;GO:0009203;GO:0046034;GO:0046128;GO:0046483;GO:1901564;GO:1901565;GO:0034641;GO:0006163;GO:0019637;GO:0009141;GO:0009143;GO:0009144;GO:0009146;GO:0006807;GO:0006195;GO:1901575;GO:1901361;GO:…	K06147	Lipid A export ATP-binding/permease protein MsbA OS=Desulfotalea psychrophila (strain LSv54 / DSM 12343) OX=177439 GN=msbA PE=3 SV=1	ATP-binding cassette, subfamily B [Streptococcus sp. 45]
gene526	1570.67	2144.09	997.259	0.46512	-1.10433	0.00872146	0.0304994	GO:0006810;GO:0006811;GO:0051234;GO:0044699;GO:0044765;GO:0051179;GO:0006812;GO:0044763;GO:0009987;GO:0055085;GO:0034220;GO:0046434;GO:0009166;GO:0009167;GO:0009164;GO:0044281;GO:0009161;GO:0046130;GO:1901360;GO:0009169;GO:0044710;GO:0009199;GO:0042454;GO:0009207;GO:0009205;GO:0009203;GO:0046034;GO:0046128;GO:0046483;GO:1901564;GO:1901565;GO:0034641;GO:0006163;GO:0019637;GO:0009141;GO:0009143;GO:…	K01534	Cadmium, zinc and cobalt-transporting ATPase OS=Bacillus subtilis (strain 168) OX=224308 GN=cadA PE=1 SV=1	cadmium-translocating P-type ATPase [Streptococcus equinus] SDQ06536.1 Cd2+/Zn2+-exporting ATPase [Streptococcus equinus]
gene392	316.605	443.093	190.116	0.429066	-1.22073	0.00885989	0.0308708	GO:0008152;GO:0044699;GO:0009987;GO:0044763;GO:0030203;GO:0034645;GO:0044036;GO:0006807;GO:0009252;GO:0044038;GO:1901576;GO:0044710;GO:0044260;GO:0071840;GO:0071554;GO:0071704;GO:0044085;GO:0000270;GO:0009058;GO:0042546;GO:1901564;GO:1901566;GO:0009273;GO:1901137;GO:1901135;GO:0070589;GO:0044237;GO:0043170;GO:0009059;GO:0006022;GO:0006023;GO:0044249;GO:0006024;GO:0022604;GO:0022603;GO:0051128;GO:…	K01000	Phospho-N-acetylmuramoyl-pentapeptide-transferase OS=Streptococcus agalactiae serotype V (strain ATCC BAA-611 / 2603 V/R)OX=208435 GN=mraY PE=3 SV=1	phospho-N-acetylmuramoyl-pentapeptide-transferase [Streptococcus equinus] SDQ47092.1 Phospho-N-acetylmuramoyl-pentapeptide-transferase [Streptococcus equinus]
gene1306	2661.21	3718.77	1603.65	0.431231	-1.21347	0.0089621	0.0311573	GO:0008152;GO:0009058;GO:0016740;GO:0003824;GO:0016757	K13677	Processive diacylglycerol alpha-glucosyltransferase OS=Acholeplasma laidlawii OX=2148 GN=dgs PE=1 SV=1	glycosyl transferase family 1 [Streptococcus equinus] SDQ27418.1 1,2-diacylglycerol-3-alpha-glucose alpha-1,2-glucosyltransferase [Streptococcus equinus] SFR73884.1 1,2-diacylglycerol-3-alpha-glucose alpha-1,2-glucosyltransferase [Streptococcus equinus]
gene274	9638.01	13013	6263.05	0.481293	-1.05501	0.00898533	0.0311772	GO:0008152;GO:0044710;GO:0055114;GO:0003824;GO:0016491	K09157	UPF0210 protein SPG_0223 OS=Streptococcus pneumoniae serotype 19F (strain G54) OX=512566 GN=SPG_0223 PE=3 SV=1	hypothetical protein SAMN05216460_1666 [Streptococcus sp. 45]
gene1182	259626	353040	166212	0.470803	-1.08681	0.00926001	0.0320678	GO:0008152;GO:0019320;GO:0046365;GO:0006091;GO:0006096;GO:1901575;GO:0071704;GO:0044724;GO:0009987;GO:0019318;GO:0044723;GO:0009056;GO:0044238;GO:0005975;GO:0005996;GO:0016052;GO:0044237;GO:0006006;GO:0006007;GO:0043169;GO:0016835;GO:0016829;GO:0000287;GO:0043167;GO:0003824;GO:0005488;GO:0016836;GO:0046872;GO:0004634;GO:0044464;GO:0005623;GO:0005622;GO:0044424;GO:0005737;GO:0005829;GO:0044444;GO:…	K01689	Enolase OS=Streptococcus mutans serotype c (strain ATCC 700610 / UA159) OX=210007 GN=eno PE=1 SV=1	phosphopyruvate hydratase [Streptococcus infantarius] EDT46780.1 phosphopyruvate hydratase [Streptococcus infantarius subsp. infantarius ATCC BAA-102] AEZ62580.1 enolase [Streptococcus infantarius subsp. infantarius CJ18]
gene1079	2027.54	2787.45	1267.64	0.454766	-1.1368	0.00943474	0.032578	GO:0044710;GO:0008152;GO:0019752;GO:0044249;GO:0044281;GO:0044283;GO:1901576;GO:0044711;GO:0071704;GO:0009987;GO:0009058;GO:0043436;GO:0006082;GO:0046394;GO:0016053;GO:0044237;GO:0044238;GO:0006807;GO:1901362;GO:1901360;GO:0006520;GO:0006725;GO:0009072;GO:0009073;GO:0008652;GO:1901564;GO:1901566;GO:0019438;GO:0043650;GO:0043648;GO:0009423;GO:0046417;GO:0016829;GO:0004107;GO:0003824;GO:0016838;GO:…	K01736	Chorismate synthase OS=Streptococcus suis (strain 05ZYH33) OX=391295 GN=aroC PE=3 SV=1	chorismate synthase [Streptococcus equinus] SDQ21574.1 chorismate synthase [Streptococcus equinus]
gene582	1964.98	2838.1	1091.87	0.384717	-1.37813	0.00944396	0.032578	GO:0009987;GO:0008152;GO:0044237;GO:0044238;GO:0071704;GO:0044262;GO:0005975;GO:0044710;GO:0006091;GO:0055114;GO:0015980;GO:0006099;GO:0009060;GO:0045333;GO:0046912;GO:0003824;GO:0016740;GO:0016746;GO:0004108;GO:0005737;GO:0044464;GO:0005623;GO:0005622;GO:0044424	K01647	Citrate synthase OS=Streptococcus mutans serotype c (strain ATCC 700610 / UA159) OX=210007 GN=citZ PE=3 SV=2	citrate synthase [Streptococcus equinus] SDW18469.1 citrate synthase [Streptococcus equinus] SEP67089.1 citrate synthase [Streptococcus equinus]
gene982	2427	3295.66	1558.33	0.472842	-1.08057	0.00957362	0.0327712	GO:0071704;GO:0044238;GO:0034645;GO:0044260;GO:0044267;GO:0019538;GO:0009987;GO:0010467;GO:0044237;GO:0043170;GO:0044249;GO:0009058;GO:0009059;GO:0008152;GO:1901576;GO:0006412;GO:0005198;GO:0003735;GO:0005737;GO:0044464;GO:0005623;GO:0005622;GO:0044444;GO:0044424;GO:0043229;GO:0043226;GO:0030529;GO:0032991;GO:0005840;GO:0043232;GO:0043228	K02935	50S ribosomal protein L7/L12 OS=Streptococcus pneumoniae (strain Taiwan19F-14) OX=487213 GN=rplL PE=3 SV=1	50S ribosomal protein L7/L12 [Streptococcus lutetiensis 033]
gene1238	606.117	853.405	358.829	0.420467	-1.24994	0.00984044	0.0334914	GO:0008152;GO:0009987;GO:0016311;GO:0044237;GO:0006796;GO:0006793;GO:0071704;GO:0044238;GO:0005975;GO:0003824;GO:0016787;GO:0016791;GO:0008967;GO:0042578;GO:0016788;GO:0005488;GO:0043167;GO:0046872;GO:0043169;GO:0008801;GO:0016868;GO:0016866;GO:0016853;GO:0000287	K01838	Beta-phosphoglucomutase OS=Escherichia coli (strain K12) OX=83333 GN=ycjU PE=1 SV=1	HAD family phosphatase [Streptococcus equinus] SDO48166.1 haloacid dehalogenase superfamily, subfamily IA, variant 3 with third motif having DD or ED/haloacid dehalogenase superfamily, subfamily IA, variant 1 with third motif having Dx(3-4)D or Dx(3-4)E [Streptococcus equinus]
gene1772	360.974	503.58	218.369	0.433633	-1.20545	0.00994955	0.0337981	GO:0032774;GO:0019222;GO:0031326;GO:0031323;GO:0090304;GO:0044249;GO:0034641;GO:0006807;GO:0034645;GO:1901362;GO:0050789;GO:1901360;GO:0080090;GO:0006139;GO:0044260;GO:0071704;GO:2000112;GO:0060255;GO:0010467;GO:0065007;GO:0010468;GO:0018130;GO:1901576;GO:0019219;GO:0006725;GO:0009987;GO:0009889;GO:0050794;GO:0009058;GO:0009059;GO:0051171;GO:0008152;GO:2001141;GO:0034654;GO:0046483;GO:0016070;GO:…	-	Uncharacterized HTH-type transcriptional regulator YxbF OS=Bacillus subtilis (strain 168) OX=224308 GN=yxbF PE=4 SV=1	TetR/AcrR family transcriptional regulator [Streptococcus equinus]
gene1572	51656.3	73440.7	29871.9	0.406748	-1.29779	0.0103781	0.0351171	GO:0006807;GO:0008152;GO:0071704;GO:0009987;GO:0044237;GO:0019752;GO:0044281;GO:0009064;GO:0044710;GO:0006520;GO:0006541;GO:1901605;GO:0044238;GO:0043436;GO:1901564;GO:0006082;GO:0044283;GO:0044249;GO:1901576;GO:0044711;GO:0006542;GO:1901607;GO:0009058;GO:0008652;GO:1901566;GO:0046394;GO:0016053;GO:0009084;GO:0009399;GO:0071941;GO:0003824;GO:0016211;GO:0016880;GO:0016879;GO:0016874;GO:0004356;GO:…	K01915	Glutamine synthetase OS=Lactococcus lactis subsp. lactis (strain IL1403) OX=272623 GN=glnA PE=3 SV=1	type I glutamate--ammonia ligase [Streptococcus equinus] SDP05390.1 L-glutamine synthetase [Streptococcus equinus]
gene996	525.398	736.89	313.907	0.425989	-1.23111	0.0104136	0.0351171	GO:0016265;GO:0019835;GO:0009987;GO:0044763;GO:0008219;GO:0044699;GO:0016020;GO:0016021;GO:0044425;GO:0031224	K11068	Hemolysin-3 OS=Bacillus cereus OX=1396 PE=3 SV=1	hemolysin III [Streptococcus equinus] KFN87870.1 hemolysin III [Streptococcus equinus JB1] SDQ14733.1 hemolysin III [Streptococcus equinus] SFL31501.1 hemolysin III [Streptococcus equinus JB1]
gene141	166.685	276.647	56.723	0.205037	-2.28604	0.0104167	0.0351171	-	-	-	cylX protein [Streptococcus equinus] SDW94166.1 hypothetical protein SAMN05216415_1514 [Streptococcus equinus]
gene1448	470.615	657.625	283.605	0.431257	-1.21338	0.010585	0.0355517	GO:0016020;GO:0016021;GO:0044464;GO:0005623;GO:0071944;GO:0005886;GO:0044425;GO:0031224	K16924	UPF0397 protein gbs1681 OS=Streptococcus agalactiae serotype III (strain NEM316) OX=211110 GN=gbs1681 PE=3 SV=1	DUF3816 family protein [Streptococcus equinus] SDQ25510.1 energy-coupling factor transport system substrate-specific component [Streptococcus equinus]
gene570	881.185	1231.23	531.139	0.431389	-1.21294	0.0105993	0.0355517	GO:0008152;GO:0044710;GO:0055114;GO:0006813;GO:0006812;GO:0006811;GO:0006810;GO:0051179;GO:0044765;GO:0030001;GO:0044699;GO:0051234;GO:0015672;GO:0003824;GO:0016491;GO:0016651;GO:0071944;GO:0016020;GO:0044464;GO:0005623;GO:0005886	K11746	Glutathione-regulated potassium-efflux system ancillary protein KefF OS=Enterobacter sp. (strain 638) OX=399742 GN=kefF PE=3 SV=1	flavodoxin family protein [Streptococcus equinus] SDQ07460.1 Putative NADPH-quinone reductase (modulator of drug activity B) [Streptococcus equinus] SEP67529.1 Putative NADPH-quinone reductase (modulator of drug activity B) [Streptococcus equinus] SFC14001.1 Putative NADPH-quinone reductase (modulator of drug activity B) [Streptococcus equinus]
gene406	91241.1	123254	59228	0.480536	-1.05728	0.0106056	0.0355517	-	-	-	hypothetical protein H702_00110 [Streptococcus equinus JB1]
gene1274	1428.31	1963.99	892.622	0.454495	-1.13766	0.0106717	0.035706	-	-	-	hypothetical protein [Streptococcus equinus] SDO47040.1 Phage shock protein PspC (stress-responsive transcriptional regulator) [Streptococcus equinus] SDW52515.1 phage shock protein C (PspC) family protein [Streptococcus equinus]
gene938	247.556	466.478	28.6333	0.061382	-4.02604	0.0107018	0.0357397	GO:0008152;GO:0071704;GO:0009987;GO:0044237;GO:0006541;GO:0019752;GO:0006807;GO:0044281;GO:0009064;GO:0044710;GO:0006520;GO:1901605;GO:0043436;GO:0044238;GO:1901564;GO:0006082;GO:0006732;GO:0044249;GO:0009108;GO:1901576;GO:0051186;GO:0090407;GO:0051188;GO:0042822;GO:0042823;GO:0009058;GO:0006796;GO:0006793;GO:0019637;GO:0044282;GO:0009063;GO:0009065;GO:0044712;GO:0006543;GO:1901606;GO:1901575;GO:…	K08681	Pyridoxal 5'-phosphate synthase subunit PdxT OS=Carboxydothermus hydrogenoformans (strain ATCC BAA-161 / DSM 6008 / Z-2901)OX=246194 GN=pdxT PE=3 SV=1	pyridoxal 5'-phosphate synthase glutaminase subunit PdxT [Streptococcus infantarius] EDT47579.1 pyridoxal 5'-phosphate synthase, glutaminase subunit Pdx2 [Streptococcus infantarius subsp. infantarius ATCC BAA-102] AEZ62350.1 glutamine amidotransferase family protein [Streptococcus infantarius subsp. infantarius CJ18]
gene831	1591.05	2183.48	998.621	0.457352	-1.12862	0.0108858	0.0361596	GO:0090304;GO:0034641;GO:0006807;GO:0006139;GO:0044260;GO:1901360;GO:0071704;GO:0009987;GO:0006725;GO:0008152;GO:0046483;GO:0044238;GO:0044237;GO:0043170;GO:0006259;GO:0044699;GO:0051716;GO:0006281;GO:0006974;GO:0044763;GO:0050896;GO:0006950;GO:0033554;GO:0006260;GO:0044249;GO:0034645;GO:1901576;GO:0009058;GO:0009059;GO:0006261;GO:0034061;GO:0005488;GO:0003676;GO:0003677;GO:1901363;GO:0003887;GO:…	K03502	Putative UV-damage repair protein UvrX OS=Bacillus subtilis (strain 168) OX=224308 GN=uvrX PE=3 SV=2	DNA polymerase [Streptococcus equinus] SFC05908.1 DNA polymerase V [Streptococcus equinus]
gene149	846.607	1426.99	266.226	0.186565	-2.42225	0.0108885	0.0361596	GO:0006520;GO:0019752;GO:0009063;GO:0006807;GO:0044281;GO:0044282;GO:0009069;GO:0044712;GO:0044710;GO:0006544;GO:0006546;GO:0071704;GO:0032259;GO:1901605;GO:1901606;GO:0009987;GO:1901575;GO:0008152;GO:0043436;GO:0009056;GO:0009071;GO:0044248;GO:0044238;GO:1901564;GO:1901565;GO:0006082;GO:0046395;GO:0016054;GO:0044237;GO:0008168;GO:0003824;GO:0016740;GO:0016741;GO:0004047;GO:0005737;GO:0044424;GO:…	K00605	Aminomethyltransferase OS=Gloeobacter violaceus (strain PCC 7421) OX=251221 GN=gcvT PE=3 SV=2	cylF protein [Streptococcus equinus] SDP19214.1 CylF protein [Streptococcus equinus]
gene911	480.71	663.234	298.185	0.449593	-1.15331	0.0113182	0.0374467	GO:0044699;GO:0051179;GO:0009987;GO:0006812;GO:0006811;GO:0006810;GO:0034220;GO:0044765;GO:0030001;GO:0051234;GO:0055085;GO:0044763;GO:0000041;GO:0006829;GO:0022891;GO:0022892;GO:0005215;GO:0008324;GO:0015075;GO:0022857;GO:0046873;GO:0016020;GO:0044464;GO:0005623;GO:0071944;GO:0005886;GO:0016021;GO:0044425;GO:0031224	K07238	Zinc transporter ZIP11 OS=Bos taurus OX=9913 GN=SLC39A11 PE=2 SV=1	ZIP family metal transporter [Streptococcus equinus] SDW35782.1 zinc transporter, ZIP family [Streptococcus equinus]
gene1298	2903.99	3958.94	1849.04	0.467054	-1.09834	0.0116021	0.0383148	GO:0035556;GO:0019222;GO:0031326;GO:0031323;GO:0023052;GO:0007165;GO:0050789;GO:0044699;GO:0080090;GO:0051716;GO:0000160;GO:2000112;GO:0060255;GO:0065007;GO:0010468;GO:0044700;GO:0019219;GO:0009987;GO:0009889;GO:0050794;GO:0044763;GO:0051171;GO:2001141;GO:0007154;GO:0050896;GO:0051252;GO:0006355;GO:0010556;GO:0032774;GO:0090304;GO:0044249;GO:0034641;GO:0006807;GO:0034645;GO:1901576;GO:1901362;GO:…	-	Uncharacterized transcriptional regulatory protein YclJ OS=Bacillus subtilis (strain 168) OX=224308 GN=yclJ PE=3 SV=1	DNA-binding response regulator [Streptococcus equinus] SDQ27204.1 DNA-binding response regulator, OmpR family, contains REC and winged-helix (wHTH) domain [Streptococcus equinus] SDW53854.1 DNA-binding response regulator, OmpR family, contains REC and winged-helix (wHTH) domain [Streptococcus equinus] SEP87805.1 DNA-binding response regulator, OmpR family, contains REC and winged-helix (wHTH) dom…
gene1657	2058.98	2804.72	1313.25	0.468228	-1.09472	0.0117383	0.0386214	GO:1901360;GO:0006281;GO:0046483;GO:0034641;GO:0033554;GO:0006807;GO:0044260;GO:0051716;GO:0006950;GO:0008152;GO:0050896;GO:0044763;GO:0044699;GO:0006139;GO:0009987;GO:0006725;GO:0006974;GO:0043170;GO:0090304;GO:0071704;GO:0044238;GO:0044237;GO:0006259;GO:0046434;GO:0009166;GO:0009167;GO:0009164;GO:0044281;GO:0009161;GO:0046130;GO:0009169;GO:0044710;GO:0009199;GO:0042454;GO:0009207;GO:0009205;GO:…	K04485	DNA repair protein RadA OS=Streptococcus pneumoniae (strain ATCC BAA-255 / R6) OX=171101 GN=radA PE=1 SV=1	DNA replication and repair protein RadA [Streptococcus sp. 45]
gene369	2475.94	3386.57	1565.32	0.462214	-1.11337	0.0121646	0.0398031	GO:0006810;GO:0006811;GO:0051234;GO:0044699;GO:0044765;GO:0051179;GO:0006812;GO:0044763;GO:0009987;GO:0055085;GO:0034220;GO:0046434;GO:0009166;GO:0009167;GO:0009164;GO:0044281;GO:0009161;GO:0046130;GO:1901360;GO:0009169;GO:0044710;GO:0009199;GO:0042454;GO:0009207;GO:0009205;GO:0009203;GO:0046034;GO:0046128;GO:0046483;GO:1901564;GO:1901565;GO:0034641;GO:0006163;GO:0019637;GO:0009141;GO:0009143;GO:…	K17686	Copper-exporting P-type ATPase OS=Staphylococcus epidermidis (strain ATCC 12228) OX=176280 GN=copA PE=3 SV=1	copper-translocating P-type ATPase [Streptococcus equinus] KFN88854.1 ActP protein [Streptococcus equinus JB1] SFL24966.1 Cu+-exporting ATPase [Streptococcus equinus JB1]
gene1256	1728.01	2382.84	1073.18	0.450378	-1.15079	0.0124657	0.040639	GO:0016311;GO:0009987;GO:0044237;GO:0006796;GO:0008152;GO:0006793;GO:0016787;GO:0016791;GO:0016788;GO:0042578;GO:0003824;GO:0008967	K07025	Putative HAD-hydrolase YfnB OS=Bacillus subtilis (strain 168) OX=224308 GN=yfnB PE=1 SV=1	HAD family hydrolase [Streptococcus equinus] SDQ26148.1 putative hydrolase of the HAD superfamily [Streptococcus equinus] SDQ21317.1 putative hydrolase of the HAD superfamily [Streptococcus equinus] SEP89044.1 putative hydrolase of the HAD superfamily [Streptococcus equinus] SFB89084.1 putative hydrolase of the HAD superfamily [Streptococcus equinus]
gene143	3998.12	5458.03	2538.21	0.465041	-1.10457	0.0131413	0.0426851	GO:0055114;GO:0008152;GO:0044710;GO:0071704;GO:0009058;GO:1901576;GO:0009987;GO:0044237;GO:0044281;GO:0044238;GO:0032787;GO:0043436;GO:0006082;GO:0019752;GO:0006629;GO:0044249;GO:0044283;GO:0044711;GO:0016053;GO:0072330;GO:0046394;GO:0006633;GO:0006631;GO:0044255;GO:0008610;GO:0042619;GO:0042618;GO:1901441;GO:1901440;GO:0016491;GO:0003824;GO:0016614;GO:0016616;GO:0016740;GO:0016746;GO:0016747;GO:…	K00023	3-oxoacyl-[acyl-carrier-protein] reductase FabG OS=Bacillus subtilis (strain 168) OX=224308 GN=fabG PE=3 SV=3	3-oxoacyl-ACP reductase [Streptococcus equinus] SDQ54390.1 CylG protein [Streptococcus equinus]
gene1778	3024.31	4125.68	1922.94	0.466091	-1.10132	0.013224	0.0428757	GO:0008033;GO:0090304;GO:0034641;GO:0006807;GO:0034660;GO:1901360;GO:0034470;GO:0006139;GO:0044260;GO:0071704;GO:0010467;GO:0046483;GO:0009987;GO:0006725;GO:0008152;GO:0016070;GO:0044238;GO:0044237;GO:0043170;GO:0006399;GO:0006396;GO:0009451;GO:0006400;GO:0043412;GO:0002097;GO:0002098;GO:0044710;GO:0055114;GO:0043168;GO:0050662;GO:0050660;GO:0097159;GO:0043167;GO:0036094;GO:0048037;GO:0005488;GO:…	K03495	tRNA uridine 5-carboxymethylaminomethyl modification enzyme MnmG OS=Streptococcus mutans serotype c (strain ATCC 700610 /UA159) OX=210007 GN=mnmG PE=3 SV=1	tRNA uridine-5-carboxymethylaminomethyl(34) synthesis enzyme MnmG [Streptococcus equinus] KFN88696.1 tRNA uridine 5-carboxymethylaminomethyl modification protein [Streptococcus equinus JB1] SDO89891.1 tRNA uridine 5-carboxymethylaminomethyl modification enzyme [Streptococcus equinus] SDW77711.1 tRNA uridine 5-carboxymethylaminomethyl modification enzyme [Streptococcus equinus] SEQ28067.1 tRNA uri…
gene601	1514.43	2061.19	967.679	0.469476	-1.09088	0.0139455	0.0448067	GO:0008152;GO:0006807;GO:1901576;GO:0044710;GO:0071704;GO:0009987;GO:0009058;GO:1901135;GO:0044237;GO:1901137;GO:0044249;GO:0044699;GO:0044763;GO:0030203;GO:0034645;GO:0009273;GO:0009252;GO:0044038;GO:0071554;GO:0044260;GO:0071840;GO:0044085;GO:0000270;GO:1901564;GO:0042546;GO:1901566;GO:0044036;GO:0070589;GO:0043170;GO:0009059;GO:0006022;GO:0006023;GO:0006024;GO:0046349;GO:0034641;GO:0009165;GO:…	K00790	UDP-N-acetylglucosamine 1-carboxyvinyltransferase 2 OS=Streptococcus mutans serotype c (strain ATCC 700610 / UA159) OX=210007 GN=murA2 PE=3 SV=1	UDP-N-acetylglucosamine 1-carboxyvinyltransferase [Streptococcus infantarius] AEZ61950.1 UDP-N-acetylglucosamine1-carboxyvinyl transferase [Streptococcus infantarius subsp. infantarius CJ18]
gene1242	2175.54	2947.02	1404.05	0.476431	-1.06966	0.0140293	0.0449948	GO:0008152;GO:0016787;GO:0008081;GO:0043169;GO:0016788;GO:0043167;GO:0042578;GO:0003824;GO:0005488;GO:0046872	K06885	Uncharacterized protein YwfO OS=Bacillus subtilis (strain 168) OX=224308 GN=ywfO PE=4 SV=2	phosphohydrolase [Streptococcus equinus] KFN88170.1 phosphohydrolase [Streptococcus equinus JB1] SFL02580.1 hypothetical protein SAMN02910290_00080 [Streptococcus equinus JB1]
gene730	618.2	915.264	321.137	0.350868	-1.511	0.0141244	0.0452185	GO:0055086;GO:0044237;GO:0034641;GO:0006807;GO:0006139;GO:1901360;GO:0071704;GO:0044710;GO:0009987;GO:0006725;GO:0008152;GO:0046483;GO:0044238;GO:0044281;GO:1901564;GO:0072528;GO:0044249;GO:1901362;GO:0072527;GO:1901576;GO:0018130;GO:0009058;GO:0044271;GO:1901566;GO:0046112;GO:0019856;GO:0006206;GO:0006207;GO:0009112;GO:0009165;GO:0009218;GO:0009260;GO:0009259;GO:0006220;GO:0019693;GO:0006221;GO:…	K01591	Orotidine 5'-phosphate decarboxylase OS=Streptococcus mutans serotype c (strain ATCC 700610 / UA159) OX=210007 GN=pyrF PE=3 SV=1	orotidine-5'-phosphate decarboxylase [Streptococcus equinus] SDQ11197.1 orotidine-5'-phosphate decarboxylase [Streptococcus equinus] SDW26584.1 orotidine-5'-phosphate decarboxylase [Streptococcus equinus]
gene599	5297.1	7162.81	3431.39	0.479057	-1.06173	0.0143809	0.0459053	GO:0008152;GO:0044710;GO:0044281;GO:1901576;GO:0044249;GO:0071704;GO:0009987;GO:0009058;GO:0044237;GO:0009163;GO:0044283;GO:1901362;GO:0042451;GO:1901360;GO:0044711;GO:0046500;GO:0043436;GO:0046129;GO:0046128;GO:0042455;GO:0046483;GO:1901564;GO:0006575;GO:1901566;GO:0016053;GO:0019438;GO:0042398;GO:0006807;GO:0051186;GO:0051188;GO:0018130;GO:0034654;GO:0008652;GO:0044271;GO:0044272;GO:0046394;GO:…	K00789	S-adenosylmethionine synthase OS=Streptococcus sanguinis (strain SK36) OX=388919 GN=metK PE=3 SV=1	S-adenosylmethionine synthetase [Streptococcus lutetiensis 033]
gene1088	746.842	1027.26	466.422	0.454044	-1.1391	0.0143905	0.0459053	GO:0044281;GO:1901360;GO:0044710;GO:0055086;GO:0046483;GO:0019637;GO:0006807;GO:0008152;GO:0006753;GO:0034641;GO:0006139;GO:0009987;GO:0006725;GO:0044237;GO:0071704;GO:0009117;GO:0044238;GO:0006796;GO:0006793;GO:0016310;GO:0046939;GO:1901564;GO:0006220;GO:0072527;GO:0016740;GO:0016301;GO:0003824;GO:0016772;GO:0019201;GO:0019205;GO:0004127;GO:0035639;GO:0005488;GO:0043167;GO:1901363;GO:0001883;GO:…	K00945	Cytidylate kinase OS=Streptococcus agalactiae serotype III (strain NEM316) OX=211110 GN=cmk PE=3 SV=1	cytidylate kinase [Streptococcus equinus JB1]
gene1051	220.627	316.467	124.786	0.394311	-1.34259	0.0145014	0.0461115	GO:0090304;GO:0034641;GO:0006807;GO:0034660;GO:0071840;GO:0006139;GO:0044260;GO:1901360;GO:0042254;GO:0071704;GO:0010467;GO:0006364;GO:0022613;GO:0034470;GO:0009987;GO:0006725;GO:0008152;GO:0046483;GO:0016070;GO:0044238;GO:0016072;GO:0044237;GO:0043170;GO:0044085;GO:0006396;GO:0042274;GO:0043021;GO:0043022;GO:0005488;GO:0005737;GO:0044464;GO:0005623;GO:0044424;GO:0005622;GO:0032991;GO:0005840;GO:…	K02860	Ribosome maturation factor RimM OS=Streptococcus suis (strain 05ZYH33) OX=391295 GN=rimM PE=3 SV=1	ribosome maturation factor RimM [Streptococcus equinus] SFR60781.1 16S rRNA processing protein RimM [Streptococcus equinus]
gene1297	2056.31	2774.82	1337.8	0.482122	-1.05253	0.0147944	0.0468578	GO:0023014;GO:0000160;GO:0016310;GO:0023052;GO:0007165;GO:0050789;GO:0044699;GO:0044267;GO:0051716;GO:0044260;GO:0071704;GO:0065007;GO:0006468;GO:0044700;GO:0009987;GO:0006464;GO:0050794;GO:0043412;GO:0036211;GO:0044763;GO:0008152;GO:0007154;GO:0044238;GO:0019538;GO:0050896;GO:0044237;GO:0043170;GO:0006796;GO:0006793;GO:0035556;GO:0080090;GO:0019222;GO:0031323;GO:2000112;GO:0031326;GO:0060255;GO:…	K07650	Sensor histidine kinase CssS OS=Bacillus subtilis (strain 168) OX=224308 GN=cssS PE=1 SV=2	two-component sensor histidine kinase [Streptococcus equinus]
gene66	20957	27974.3	13939.8	0.498307	-1.00489	0.0150084	0.0474442	GO:0044249;GO:0034645;GO:0044267;GO:0044260;GO:0071704;GO:0010467;GO:1901576;GO:0009987;GO:0009058;GO:0009059;GO:0008152;GO:0044238;GO:0019538;GO:0044237;GO:0043170;GO:0006412;GO:0097159;GO:0019843;GO:0003735;GO:0005488;GO:0003676;GO:0005198;GO:1901363;GO:0003723;GO:0044464;GO:0005623;GO:0005737;GO:0032991;GO:0005840;GO:0043232;GO:0044444;GO:0030529;GO:0043229;GO:0043228;GO:0044424;GO:0005622;GO:…	K02933	50S ribosomal protein L6 OS=Streptococcus thermophilus (strain ATCC BAA-491 / LMD-9) OX=322159 GN=rplF PE=3 SV=1	50S ribosomal protein L6 [Streptococcus equinus] SDQ69452.1 LSU ribosomal protein L6P [Streptococcus equinus] SDP22835.1 LSU ribosomal protein L6P [Streptococcus equinus] SFC45613.1 LSU ribosomal protein L6P [Streptococcus equinus]
gene812	393.43	549.854	237.006	0.431034	-1.21413	0.0150329	0.0474442	GO:0008152;GO:0016787;GO:0008081;GO:0043169;GO:0016788;GO:0043167;GO:0042578;GO:0003824;GO:0005488;GO:0046872	K06950	Uncharacterized protein YpgQ OS=Bacillus subtilis (strain 168) OX=224308 GN=ypgQ PE=4 SV=1	phosphohydrolase [Streptococcus equinus] SFR63289.1 uncharacterized protein SAMN05216416_0352 [Streptococcus equinus]
gene1425	3567.41	4929.85	2204.96	0.447267	-1.16079	0.0151913	0.0478594	GO:0001510;GO:0006396;GO:0009451;GO:0090304;GO:0034641;GO:0006807;GO:1901360;GO:0006139;GO:0044260;GO:0071704;GO:0010467;GO:0032259;GO:0009987;GO:0006725;GO:0043412;GO:0043414;GO:0008152;GO:0046483;GO:0016070;GO:0044238;GO:0044237;GO:0043170;GO:0008173;GO:0097159;GO:0003824;GO:0016740;GO:0016741;GO:0003723;GO:0003676;GO:0008168;GO:1901363;GO:0005488	K03437	Uncharacterized tRNA/rRNA methyltransferase YsgA OS=Bacillus subtilis (strain 168) OX=224308 GN=ysgA PE=3 SV=2	RNA methyltransferase [Streptococcus equinus] SFB93394.1 RNA methyltransferase, TrmH family [Streptococcus equinus]
gene236	788.741	1104.98	472.505	0.427616	-1.22561	0.0155984	0.0488824	-	-	-	protein of unknown function [Streptococcus equinus] SDW98600.1 protein of unknown function [Streptococcus equinus] SEQ16579.1 protein of unknown function [Streptococcus equinus]
gene549	400.518	554.082	246.954	0.445699	-1.16586	0.0156958	0.0490149	-	-	-	VIT family protein [Streptococcus equinus] SDW17036.1 VIT family protein [Streptococcus equinus]
gene542	376.307	582.801	169.813	0.291374	-1.77906	0.0161304	0.0502838	GO:0008152;GO:0009987;GO:0044237;GO:0006796;GO:0006793;GO:0044249;GO:1901576;GO:0044710;GO:0071704;GO:0006644;GO:0006629;GO:0009058;GO:0044255;GO:0090407;GO:0008610;GO:0044238;GO:0008654;GO:0019637;GO:0016746;GO:0016740;GO:0003824;GO:0016747;GO:0016411;GO:0008374;GO:0003841;GO:0016020	K00655	1-acyl-sn-glycerol-3-phosphate acyltransferase OS=Streptococcus pneumoniae (strain ATCC BAA-255 / R6) OX=171101 GN=plsC PE=1 SV=1	1-acyl-sn-glycerol-3-phosphate acyltransferase [Streptococcus equinus] KFN87112.1 1-acyl-sn-glycerol-3-phosphate acyltransferase [Streptococcus equinus JB1] SFL39367.1 1-acyl-sn-glycerol-3-phosphate acyltransferase [Streptococcus equinus JB1]
gene510	5474.88	8102.51	2847.26	0.351404	-1.5088	0.0162508	0.0505706	GO:0071704;GO:0008152;GO:0044238;GO:0043170;GO:0006508;GO:0019538;GO:0016787;GO:0003824;GO:0008233;GO:0004180;GO:0008238;GO:0070011;GO:0009002;GO:0004185;GO:0017171;GO:0070008;GO:0008236	-	-	signal peptide-containing protein, YSIRK family [Streptococcus sp. 45]
gene1678	992.025	1356.02	628.029	0.463141	-1.11048	0.017002	0.0524499	GO:0055085;GO:0044699;GO:0051179;GO:0009987;GO:0006810;GO:0044765;GO:0044763;GO:0051234;GO:0044425;GO:0016021;GO:0016020;GO:0031224	K24180	Uncharacterized transporter MJ1031 OS=Methanocaldococcus jannaschii (strain ATCC 43067 / DSM 2661 / JAL-1 / JCM 10045 / NBRC 100440) OX=243232 GN=MJ1031 PE=3 SV=1	malate transporter [Streptococcus equinus] SDQ30071.1 hypothetical protein SAMN05216392_1405 [Streptococcus equinus]
gene47	1313.18	1759.57	866.785	0.49261	-1.02148	0.0180473	0.0551963	GO:0008152;GO:0003824;GO:0016740;GO:0016746;GO:0016747;GO:0016787;GO:0016020	-	O-acetyltransferase OatA OS=Staphylococcus aureus (strain MW2) OX=196620 GN=oatA PE=3 SV=1	acyltransferase [Streptococcus equinus] SFC44917.1 Peptidoglycan/LPS O-acetylase OafA/YrhL, contains acyltransferase and SGNH-hydrolase domains [Streptococcus equinus]
gene639	1233.28	1689.81	776.748	0.459665	-1.12135	0.0181977	0.0555607	GO:0044237;GO:0055086;GO:0034641;GO:0006807;GO:0006139;GO:0044710;GO:1901360;GO:0071704;GO:0009987;GO:0006725;GO:0008152;GO:1901564;GO:0046483;GO:0044238;GO:0044281;GO:0009116;GO:1901135;GO:1901657;GO:0072522;GO:1901362;GO:0072521;GO:0043101;GO:0018130;GO:1901576;GO:0009058;GO:0034654;GO:0043094;GO:0044271;GO:1901566;GO:0019438;GO:0044249;GO:0046112;GO:0046083;GO:0042440;GO:0046084;GO:0009113;GO:…	K00759	Adenine phosphoribosyltransferase OS=Streptococcus thermophilus (strain ATCC BAA-491 / LMD-9) OX=322159 GN=apt PE=3 SV=1	adenine phosphoribosyltransferase [Streptococcus gallolyticus] CBI13315.1 adenine phosphoribosyltransferase [Streptococcus gallolyticus UCN34] EFM29778.1 adenine phosphoribosyltransferase [Streptococcus gallolyticus subsp. gallolyticus TX20005] CBZ47969.1 adenine phosphoribosyltransferase [Streptococcus gallolyticus subsp. gallolyticus ATCC BAA-2069] CDO17111.1 Adenine phosphoribosyltransferase (…
gene804	79.0723	123.364	34.7807	0.281936	-1.82656	0.0184958	0.0563287	-	-	-	hypothetical protein [Streptococcus equinus] KFN87621.1 hypothetical protein H702_06620 [Streptococcus equinus JB1] SFL17710.1 protein of unknown function [Streptococcus equinus JB1]
gene1309	13293.4	17859	8727.68	0.488698	-1.03298	0.0185869	0.0563623	GO:0008152;GO:0009987;GO:0044238;GO:0019538;GO:0043170;GO:0071704;GO:0006508;GO:0016787;GO:0003824;GO:0008233;GO:0070011;GO:0008238;GO:0004177;GO:0043169;GO:0043167;GO:0005488;GO:0046872;GO:0008237;GO:0008235;GO:0016805	K01271	Xaa-Pro dipeptidase OS=Lactobacillus delbrueckii subsp. lactis OX=29397 GN=pepQ PE=3 SV=1	peptidase M24 family protein [Streptococcus equinus] SFR73862.1 Xaa-Pro dipeptidase [Streptococcus equinus]
gene819	278.418	391.235	165.601	0.423276	-1.24033	0.0186452	0.0564429	GO:0044238;GO:0019538;GO:0043170;GO:0071704;GO:0008152;GO:0006508;GO:0003824;GO:0008233;GO:0016787;GO:0016020	K07052	-	CPBP family intramembrane metalloprotease [Streptococcus equinus] SEK33333.1 CAAX protease self-immunity [Streptococcus equinus]
gene1348	2679.15	3620.59	1737.72	0.479954	-1.05903	0.0188011	0.0566261	GO:0055114;GO:0044710;GO:0008152;GO:0016491;GO:0003824	K22230	scyllo-inositol 2-dehydrogenase (NADP(+)) IolU OS=Bacillus subtilis (strain 168) OX=224308 GN=iolU PE=1 SV=2	gfo/Idh/MocA family oxidoreductase [Streptococcus equinus] KFN88092.1 NAD(P)-dependent oxidoreductase [Streptococcus equinus JB1] SFL04403.1 Predicted dehydrogenase [Streptococcus equinus JB1]
gene843	24.848	43.3567	6.33937	0.146214	-2.77384	0.0189438	0.0569279	-	-	-	energy-coupling factor transporter transmembrane protein EcfT [Streptococcus equinus] SFR62830.1 energy-coupling factor transport system permease protein [Streptococcus equinus]
gene569	392.933	680.927	104.939	0.154112	-2.69795	0.0196235	0.058509	GO:0008152;GO:0009987;GO:0071704;GO:0044237;GO:1901564;GO:0006807;GO:0044281;GO:0044710;GO:0043436;GO:0006082;GO:0019752;GO:0009064;GO:1901605;GO:0006520;GO:0044238;GO:0009058;GO:0044283;GO:0044711;GO:1901566;GO:1901576;GO:0046394;GO:0044249;GO:0016053;GO:0006525;GO:0008652;GO:1901607;GO:0009084;GO:0006526;GO:0043648;GO:0009067;GO:0009066;GO:0009085;GO:0006553;GO:0008483;GO:0016740;GO:0016769;GO:…	K00821	Acetylornithine aminotransferase OS=Streptococcus mutans serotype c (strain ATCC 700610 / UA159) OX=210007 GN=argD PE=3 SV=2	acetylornithine transaminase [Streptococcus equinus] SDO73707.1 acetylornithine aminotransferase [Streptococcus equinus]
gene773	59.7221	93.6989	25.7454	0.274767	-1.86372	0.0202328	0.0600239	-	-	-	hypothetical protein SAMN05216460_1139 [Streptococcus sp. 45]
gene805	899.514	1276.04	522.985	0.40985	-1.28683	0.0208077	0.0611777	GO:0044710;GO:0008152;GO:0055114;GO:0043167;GO:1901363;GO:1901265;GO:0016491;GO:0043168;GO:0050662;GO:0000166;GO:0010181;GO:0036094;GO:0003824;GO:0048037;GO:0097159;GO:0032553;GO:0005488	K07005	-	flavin-nucleotide-binding protein [Streptococcus equinus]
gene23	6230.48	8353.45	4107.52	0.491716	-1.0241	0.0208243	0.0611777	GO:0008152;GO:0009987;GO:0044237;GO:0006796;GO:0006793;GO:0019637;GO:1901576;GO:0090407;GO:0071704;GO:0009058;GO:1901360;GO:0044710;GO:0046483;GO:0044281;GO:0006807;GO:0006753;GO:0034641;GO:0006139;GO:0006725;GO:0055086;GO:0044238;GO:1901362;GO:0019438;GO:0018130;GO:0034654;GO:0044271;GO:1901293;GO:0044249;GO:0009117;GO:0009165;GO:0016310;GO:0009161;GO:0009123;GO:0009156;GO:0009124;GO:1901135;GO:…	K00948	Ribose-phosphate pyrophosphokinase 1 OS=Streptococcus pyogenes serotype M3 (strain SSI-1) OX=193567 GN=prs1 PE=3 SV=1	ribose-phosphate pyrophosphokinase [Streptococcus lutetiensis 033]
gene44	412.958	563.954	261.962	0.464509	-1.10622	0.0208279	0.0611777	-	-	-	hypothetical protein [Streptococcus equinus] SDQ68811.1 hypothetical protein SAMN05216407_1840 [Streptococcus equinus]
gene640	1593.43	2167.84	1019.02	0.470064	-1.08907	0.0209272	0.0613682	GO:0008152;GO:0019752;GO:0044249;GO:0006807;GO:0009067;GO:0009066;GO:0044283;GO:1901576;GO:0044710;GO:0044711;GO:0006520;GO:0071704;GO:0000096;GO:0044238;GO:0000097;GO:0009987;GO:0009058;GO:0043436;GO:0008652;GO:1901564;GO:1901566;GO:0006082;GO:0044272;GO:0046394;GO:1901605;GO:0006555;GO:0016053;GO:0044237;GO:0006790;GO:1901607;GO:0009086;GO:0044281;GO:0071266;GO:0071265;GO:0009069;GO:0019281;GO:…	K00651	Homoserine O-acetyltransferase OS=Streptococcus thermophilus (strain ATCC BAA-491 / LMD-9) OX=322159 GN=metAA PE=3 SV=1	homoserine O-succinyltransferase [Streptococcus equinus] SDQ09043.1 homoserine O-succinyltransferase [Streptococcus equinus] SDQ06798.1 homoserine O-succinyltransferase [Streptococcus equinus] SDW21318.1 homoserine O-succinyltransferase [Streptococcus equinus] SFC11872.1 homoserine O-succinyltransferase [Streptococcus equinus]
gene680	3497.34	4739.9	2254.77	0.475701	-1.07187	0.0212253	0.0616331	GO:0006812;GO:0006810;GO:0008152;GO:0051234;GO:0044763;GO:0044699;GO:0009987;GO:0051179;GO:0046434;GO:0009166;GO:0009167;GO:0009164;GO:0044281;GO:0009161;GO:0046130;GO:1901360;GO:0009169;GO:0044710;GO:0009199;GO:0042454;GO:0009207;GO:0009205;GO:0009203;GO:0046034;GO:0046128;GO:0046483;GO:1901564;GO:1901565;GO:0034641;GO:0006163;GO:0019637;GO:0009141;GO:0009143;GO:0009144;GO:0009146;GO:0006807;GO:…	-	Sodium/potassium-transporting ATPase subunit alpha OS=Drosophila melanogaster OX=7227 GN=Atpalpha PE=1 SV=3	haloacid dehalogenase [Streptococcus equinus] SDO78051.1 potassium and/or sodium efflux P-type ATPase [Streptococcus equinus]
gene1765	672.266	928.075	416.458	0.448733	-1.15607	0.0217219	0.062666	-	-	-	type VII secretion protein EssA [Streptococcus equinus] KFN88604.1 hypothetical protein H702_01690 [Streptococcus equinus JB1]
gene1721	620.763	915.14	326.386	0.356651	-1.48741	0.022285	0.0641866	GO:0032508;GO:0009987;GO:0090304;GO:0034641;GO:0006807;GO:0006139;GO:0044260;GO:0071704;GO:1901360;GO:0006725;GO:0008152;GO:0046483;GO:0044238;GO:0044237;GO:0043170;GO:0006259;GO:0044699;GO:0051716;GO:0006950;GO:0044763;GO:0050896;GO:0033554;GO:0071103;GO:0032392;GO:0006281;GO:0006974;GO:0006310;GO:0009991;GO:0009432;GO:0071496;GO:0007154;GO:0031668;GO:0009605;GO:0009378;GO:0003678;GO:0016787;GO:…	K03550	Holliday junction ATP-dependent DNA helicase RuvA OS=Streptococcus pyogenes serotype M28 (strain MGAS6180) OX=319701 GN=ruvA PE=3 SV=1	Holliday junction branch migration protein RuvA [Streptococcus equinus] KFN88541.1 Holliday junction DNA helicase RuvA [Streptococcus equinus JB1] SDW74496.1 Holliday junction DNA helicase subunit RuvA [Streptococcus equinus] SEQ12629.1 Holliday junction DNA helicase subunit RuvA [Streptococcus equinus] SFL28417.1 Holliday junction DNA helicase subunit RuvA [Streptococcus equinus JB1]
gene458	25.0719	44.8197	5.32402	0.118788	-3.07354	0.0242317	0.0684643	-	-	-	hypothetical protein STRINF_00685 [Streptococcus infantarius subsp. infantarius ATCC BAA-102]
gene498	16462.2	22025	10899.4	0.494865	-1.01489	0.0244403	0.0686998	GO:0008152;GO:0019538;GO:0071704;GO:0044238;GO:0043170;GO:0006950;GO:0050896;GO:0009266;GO:0051604;GO:0009628;GO:0016485;GO:0009408;GO:0010467;GO:0006508;GO:0009987;GO:0044237;GO:0044710;GO:0009166;GO:0009164;GO:0044281;GO:0046130;GO:1901360;GO:0009199;GO:0042454;GO:0009207;GO:0009205;GO:0009203;GO:0046128;GO:0046483;GO:1901564;GO:1901565;GO:0034641;GO:0006163;GO:0019637;GO:0009141;GO:0009143;GO:…	K03697	ATP-dependent Clp protease ATP-binding subunit ClpE OS=Streptococcus pneumoniae serotype 4 (strain ATCC BAA-334 / TIGR4)OX=170187 GN=clpE PE=3 SV=2	ATP-dependent Clp protease ATP-binding subunit [Streptococcus equinus] SDQ05973.1 ATP-dependent Clp protease ATP-binding subunit ClpE [Streptococcus equinus] SFC16704.1 ATP-dependent Clp protease ATP-binding subunit ClpE [Streptococcus equinus]
gene1015	384.865	533.758	235.972	0.442096	-1.17757	0.0244695	0.0686998	GO:0034641;GO:0006807;GO:0044237;GO:0072521;GO:0009259;GO:1901360;GO:0006139;GO:0044710;GO:1901068;GO:0042278;GO:0033875;GO:0071704;GO:0055086;GO:0015969;GO:0009987;GO:0006725;GO:0009150;GO:0009117;GO:0009116;GO:0008152;GO:0034035;GO:0009119;GO:0046128;GO:0034032;GO:0046483;GO:0044238;GO:1901564;GO:1901135;GO:0019693;GO:0033865;GO:0006163;GO:1901657;GO:0006796;GO:0006793;GO:0019637;GO:0006753;GO:…	K07816	GTP pyrophosphokinase YwaC OS=Bacillus subtilis (strain 168) OX=224308 GN=ywaC PE=1 SV=1	GTP pyrophosphokinase [Streptococcus equinus] SDQ19891.1 ppGpp synthetase catalytic domain-containing protein (RelA/SpoT-type nucleotidyltranferase) [Streptococcus equinus]
gene176	28022.6	37533.6	18511.5	0.493198	-1.01976	0.0246506	0.0689907	GO:0044710;GO:0055114;GO:0008152;GO:0003824;GO:0016491;GO:0016655;GO:0016651;GO:0003955	K00355	Uncharacterized NAD(P)H oxidoreductase HI_1544 OS=Haemophilus influenzae (strain ATCC 51907 / DSM 11121 / KW20 / Rd) OX=71421 GN=HI_1544 PE=3 SV=1	NAD(P)H dehydrogenase [Streptococcus equinus]
gene93	235.865	331.355	140.374	0.423637	-1.2391	0.0250093	0.0697752	GO:0008152;GO:0003824	-	-	dipicolinate synthase [Streptococcus equinus] SDQ52662.1 hypothetical protein SAMN05216407_1452 [Streptococcus equinus] SDW92210.1 hypothetical protein SAMN05216415_1467 [Streptococcus equinus] SEQ04586.1 hypothetical protein SAMN05216346_103123 [Streptococcus equinus] SFC32084.1 hypothetical protein SAMN05216408_1492 [Streptococcus equinus] SFR78280.1 hypothetical protein SAMN05216416_1425 [Stre…
gene530	7128.92	9527.63	4730.21	0.496473	-1.01021	0.0253906	0.0705075	GO:0008152;GO:0009987;GO:0044699;GO:0044763;GO:0044237;GO:0030203;GO:0034645;GO:0044036;GO:0006807;GO:0009252;GO:0044038;GO:1901576;GO:0044710;GO:0044260;GO:0071554;GO:0071704;GO:0071840;GO:0000270;GO:0009058;GO:0009059;GO:0042546;GO:1901564;GO:1901566;GO:0009273;GO:1901137;GO:1901135;GO:0070589;GO:0043170;GO:0044085;GO:0006022;GO:0006023;GO:0044249;GO:0006024;GO:0051301;GO:0046677;GO:0009636;GO:…	K00687	Penicillin-binding protein 2B OS=Streptococcus pneumoniae (strain ATCC BAA-255 / R6) OX=171101 GN=penA PE=1 SV=1	penicillin-binding protein [Streptococcus equinus] SDQ06616.1 penicillin-binding protein 2B [Streptococcus equinus] SFC15359.1 penicillin-binding protein 2B [Streptococcus equinus]
gene152	159.305	278.85	39.7605	0.142588	-2.81008	0.0262044	0.0719811	-	-	-	hypothetical protein [Streptococcus equinus]
gene351	5550.4	7655.07	3445.72	0.450123	-1.15161	0.0268231	0.0735671	GO:0008152;GO:0003824;GO:0016787	K02503	Protein hit OS=Bacillus subtilis (strain 168) OX=224308 GN=hit PE=1 SV=1	HIT family protein [Streptococcus equinus] KFN88867.1 histidine triad protein [Streptococcus equinus JB1] SDQ48163.1 histidine triad (HIT) family protein [Streptococcus equinus] SFL26230.1 histidine triad (HIT) family protein [Streptococcus equinus JB1]
gene1650	793.854	1352.91	234.803	0.173554	-2.52654	0.0271673	0.0740549	GO:0008152;GO:0019752;GO:0044249;GO:0006807;GO:0044281;GO:0044283;GO:0009064;GO:1901576;GO:0044710;GO:0044711;GO:0006520;GO:0006526;GO:0006525;GO:0071704;GO:1901605;GO:1901607;GO:0044238;GO:0009987;GO:0009058;GO:0043436;GO:0008652;GO:1901564;GO:1901566;GO:0006082;GO:0046394;GO:0016053;GO:0044237;GO:0009084;GO:0006591;GO:0042450;GO:0016829;GO:0004056;GO:0016840;GO:0016842;GO:0003824;GO:0044464;GO:…	K01755	Argininosuccinate lyase OS=Streptococcus thermophilus (strain ATCC BAA-491 / LMD-9) OX=322159 GN=argH PE=3 SV=1	argininosuccinate lyase [Streptococcus equinus]
gene1719	352.666	490.262	215.069	0.438681	-1.18876	0.028874	0.0779904	GO:0006810;GO:0009987;GO:0055085;GO:0044765;GO:0044763;GO:0051234;GO:0051179;GO:0044699;GO:0005215;GO:0044425;GO:0016021;GO:0016020;GO:0031224	-	Uncharacterized MFS-type transporter YxaM OS=Bacillus subtilis (strain 168) OX=224308 GN=yxaM PE=3 SV=3	Major Facilitator Superfamily protein [Streptococcus sp. 45]
gene635	368.087	510.709	225.466	0.441476	-1.17959	0.0297438	0.0799758	GO:0055114;GO:0044710;GO:0008152;GO:0003824;GO:0016491	K07124	Uncharacterized oxidoreductase YqjQ OS=Bacillus subtilis (strain 168) OX=224308 GN=yqjQ PE=3 SV=1	NAD(P)-dependent oxidoreductase [Streptococcus infantarius] EDT47196.1 oxidoreductase, short chain dehydrogenase/reductase family protein [Streptococcus infantarius subsp. infantarius ATCC BAA-102] AEZ61985.1 short chain dehydrogenase [Streptococcus infantarius subsp. infantarius CJ18]
gene567	604.272	1049.3	159.244	0.151762	-2.72011	0.0299384	0.0802566	GO:0044283;GO:0019752;GO:0044249;GO:0006807;GO:0044281;GO:0009064;GO:1901576;GO:0044710;GO:0044711;GO:0006520;GO:0006526;GO:0006525;GO:0071704;GO:1901605;GO:1901607;GO:0044238;GO:0009987;GO:0009058;GO:0008152;GO:0043436;GO:0008652;GO:1901564;GO:1901566;GO:0006082;GO:0046394;GO:0016053;GO:0044237;GO:0009084;GO:0008080;GO:0016740;GO:0016746;GO:0016747;GO:0016410;GO:0003824;GO:0004358;GO:0016407;GO:…	K00620	Arginine biosynthesis bifunctional protein ArgJ OS=Streptococcus mutans serotype c (strain ATCC 700610 / UA159) OX=210007 GN=argJ PE=3 SV=1	bifunctional ornithine acetyltransferase/N-acetylglutamate synthase [Streptococcus equinus] SDQ05633.1 glutamate N-acetyltransferase [Streptococcus equinus] SEP67630.1 glutamate N-acetyltransferase [Streptococcus equinus]
gene475	3920.72	5580.64	2260.8	0.405114	-1.3036	0.030024	0.0803651	GO:0019752;GO:0034641;GO:0006807;GO:0044281;GO:1901360;GO:0044710;GO:0006520;GO:0006568;GO:0071704;GO:0046483;GO:1901605;GO:0009308;GO:0009987;GO:0006725;GO:0006586;GO:0044106;GO:0008152;GO:1901564;GO:0044238;GO:0042430;GO:0009072;GO:0006576;GO:0006082;GO:0044237;GO:0043436;GO:0000162;GO:0042401;GO:0044283;GO:1901362;GO:1901566;GO:1901576;GO:0044711;GO:0046219;GO:1901607;GO:0018130;GO:0009309;GO:…	K01817	N-(5'-phosphoribosyl)anthranilate isomerase OS=Streptococcus mutans serotype c (strain ATCC 700610 / UA159) OX=210007 GN=trpF PE=3 SV=1	phosphoribosylanthranilate isomerase [Streptococcus equinus] SDQ05438.1 phosphoribosylanthranilate isomerase [Streptococcus equinus]
gene462	753.034	1032.23	473.842	0.459049	-1.12328	0.0340409	0.0887157	-	-	-	hypothetical protein [Streptococcus infantarius] AEZ61805.1 Glycopeptide antibiotics resistance protein [Streptococcus infantarius subsp. infantarius CJ18]
gene761	542.903	728.356	357.45	0.490763	-1.0269	0.034122	0.088797	-	-	Putative transport protein YueF OS=Bacillus subtilis (strain 168) OX=224308 GN=yueF PE=3 SV=1	AI-2E family transporter [Streptococcus equinus] SDQ11957.1 Predicted PurR-regulated permease PerM [Streptococcus equinus] SDW28253.1 Predicted PurR-regulated permease PerM [Streptococcus equinus] SEP61309.1 Predicted PurR-regulated permease PerM [Streptococcus equinus] SFC08489.1 Predicted PurR-regulated permease PerM [Streptococcus equinus] SFR63775.1 Predicted PurR-regulated permease PerM [Str…
gene1681	2510.3	3367.1	1653.5	0.491075	-1.02598	0.0344237	0.089321	GO:0008152;GO:0003824;GO:0016020	-	Uncharacterized transporter YrdR OS=Bacillus subtilis (strain 168) OX=224308 GN=yrdR PE=3 SV=1	EamA/RhaT family transporter [Streptococcus equinus] SDO93164.1 EamA-like transporter family protein [Streptococcus equinus]
gene840	112.906	165.117	60.6955	0.36759	-1.44383	0.0360032	0.0926094	GO:0006200;GO:0009987;GO:0008152;GO:0071704;GO:0044238;GO:0046434;GO:0009166;GO:0009167;GO:0009164;GO:0044281;GO:0009161;GO:0046130;GO:1901360;GO:0009169;GO:0044710;GO:0009199;GO:0042454;GO:0009207;GO:0009205;GO:0009203;GO:0046034;GO:0046128;GO:0046483;GO:1901564;GO:1901565;GO:0034641;GO:0006163;GO:0019637;GO:0009141;GO:0009143;GO:0009144;GO:0009146;GO:0006807;GO:0006195;GO:1901575;GO:1901361;GO:…	K06147	Lipid A export ATP-binding/permease protein MsbA OS=Pseudomonas aeruginosa (strain ATCC 15692 / DSM 22644 / CIP 104116 /JCM 14847 / LMG 12228 / 1C / PRS 101 / PAO1) OX=208964 GN=msbA PE=3 SV=1	ABC transporter ATP-binding protein [Streptococcus equinus] SFR62860.1 ATP-binding cassette, subfamily B [Streptococcus equinus]
gene1384	25.2033	42.2497	8.15696	0.193066	-2.37284	0.0362559	0.0929906	GO:0016020	-	Uncharacterized transporter AF_0788 OS=Archaeoglobus fulgidus (strain ATCC 49558 / VC-16 / DSM 4304 / JCM 9628 / NBRC 100126)OX=224325 GN=AF_0788 PE=3 SV=1	EamA/RhaT family transporter [Streptococcus equinus] SDQ29600.1 Threonine/homoserine efflux transporter RhtA [Streptococcus equinus]
gene1781	173.697	242.824	104.569	0.430637	-1.21546	0.036632	0.0936853	GO:0008152;GO:0071704;GO:0044238;GO:0016051;GO:1901576;GO:0019318;GO:0019319;GO:0044723;GO:0005996;GO:0006006;GO:0046364;GO:0006094;GO:0009058;GO:0005975;GO:0016829;GO:0003824;GO:0016841;GO:0016840;GO:0003941;GO:0005488;GO:0051540;GO:0051539;GO:0051536	K01752	Probable L-serine dehydratase, alpha chain OS=Bacillus subtilis (strain 168) OX=224308 GN=sdaAA PE=3 SV=1	L-serine ammonia-lyase, iron-sulfur-dependent, subunit alpha [Streptococcus equinus] SDW77871.1 L-serine dehydratase [Streptococcus equinus] SEQ28170.1 L-serine dehydratase [Streptococcus equinus]
gene1321	3055.66	4303.08	1808.23	0.420218	-1.25079	0.0382464	0.0965343	GO:0046903;GO:0008104;GO:0071702;GO:0051234;GO:0009306;GO:0009987;GO:0044765;GO:0055085;GO:0045184;GO:0032940;GO:0044763;GO:0006810;GO:0051649;GO:0015031;GO:0033036;GO:0051179;GO:0044699;GO:0051641;GO:0008565;GO:0022891;GO:0015450;GO:0022884;GO:0005215;GO:0008320;GO:0015399;GO:0022857;GO:0022892;GO:0015405;GO:0022804;GO:0044425;GO:0016021;GO:0016020;GO:0031224	K03075	Probable protein-export membrane protein SecG OS=Bacillus subtilis (strain 168) OX=224308 GN=secG PE=2 SV=1	preprotein translocase subunit SecG [Streptococcus equinus] SDQ22701.1 preprotein translocase subunit SecG [Streptococcus equinus]
gene1423	585.168	879.81	290.526	0.330215	-1.59852	0.0387259	0.0973617	GO:0016020;GO:0016021;GO:0044425;GO:0031224	K06890	Uncharacterized membrane protein spyM18_0408 OS=Streptococcus pyogenes serotype M18 (strain MGAS8232) OX=186103 GN=spyM18_0408 PE=3 SV=1	hypothetical protein [Streptococcus equinus] SEP83304.1 hypothetical protein SAMN05216346_10282 [Streptococcus equinus]
gene928	14.7172	25.4636	3.97076	0.155938	-2.68095	0.040594	0.101343	GO:0006772;GO:0016310;GO:0072528;GO:0044249;GO:0034641;GO:0006807;GO:0044281;GO:0044283;GO:1901362;GO:1901360;GO:0072527;GO:1901576;GO:0042723;GO:0044711;GO:0042724;GO:0071704;GO:0018130;GO:0006767;GO:0006766;GO:0009228;GO:0009987;GO:0006725;GO:0044710;GO:0009058;GO:0009110;GO:0008152;GO:1901564;GO:0046483;GO:0044271;GO:1901566;GO:0044272;GO:0042364;GO:0044237;GO:0006796;GO:0006790;GO:0006793;GO:…	K00878	Hydroxyethylthiazole kinase OS=Streptococcus suis (strain 05ZYH33) OX=391295 GN=thiM PE=3 SV=1	hydroxyethylthiazole kinase [Streptococcus equinus] SDQ17373.1 hydroxyethylthiazole kinase [Streptococcus equinus]
gene110	965.353	1414.62	516.083	0.36482	-1.45474	0.0422105	0.10479	GO:0019725;GO:0044710;GO:0065008;GO:0018904;GO:0009987;GO:0055114;GO:0050789;GO:0042592;GO:0071704;GO:0044763;GO:0044281;GO:0008152;GO:0065007;GO:0006662;GO:0050794;GO:0045454;GO:0044699;GO:0009055;GO:0003824;GO:0016667;GO:0015036;GO:0015035;GO:0016491	-	Thioredoxin-like protein YtpP OS=Bacillus subtilis (strain 168) OX=224308 GN=ytpP PE=2 SV=1	thioredoxin [Streptococcus equinus] SDW92917.1 Thioredoxin [Streptococcus equinus] SEQ04040.1 Thioredoxin [Streptococcus equinus]
gene1067	42.5242	63.8862	21.1622	0.331249	-1.59401	0.045002	0.110335	GO:0071704;GO:0044238;GO:0034645;GO:0044260;GO:0044267;GO:0019538;GO:0009987;GO:0010467;GO:0044237;GO:0043170;GO:0044249;GO:0009058;GO:0009059;GO:0008152;GO:1901576;GO:0006412;GO:0005198;GO:0003735;GO:0044464;GO:0005623;GO:0005737;GO:0032991;GO:0005840;GO:0043232;GO:0044444;GO:0030529;GO:0043229;GO:0043228;GO:0044424;GO:0005622;GO:0043226	K02899	50S ribosomal protein L27 OS=Streptococcus gordonii (strain Challis / ATCC 35105 / BCRC 15272 / CH1 / DL1 / V288) OX=467705 GN=rpmA PE=3 SV=1	50S ribosomal protein L27 [Streptococcus pyogenes] SDV87821.1 LSU ribosomal protein L27p [Streptococcus pyogenes] ARV00979.1 50S ribosomal protein L27 [Streptococcus pyogenes]
gene1357	58.1262	85.339	30.9134	0.362243	-1.46497	0.0459097	0.111887	GO:0016020;GO:0016021;GO:0044464;GO:0005623;GO:0071944;GO:0005886;GO:0044425;GO:0031224	K02004	-	ABC transporter permease [Streptococcus equinus] SFL04598.1 putative ABC transport system permease protein [Streptococcus equinus JB1]
gene1651	12251	20370.2	4131.82	0.202837	-2.30161	0.0461934	0.112182	GO:0044283;GO:0019752;GO:0044249;GO:0006807;GO:0044281;GO:0009064;GO:1901576;GO:0044710;GO:0044711;GO:0006520;GO:0006526;GO:0006525;GO:0071704;GO:1901605;GO:1901607;GO:0044238;GO:0009987;GO:0009058;GO:0008152;GO:0043436;GO:0008652;GO:1901564;GO:1901566;GO:0006082;GO:0046394;GO:0016053;GO:0044237;GO:0009084;GO:0004055;GO:0035639;GO:0005488;GO:0043167;GO:1901363;GO:1901265;GO:0001882;GO:0043168;GO:…	K01940	Argininosuccinate synthase OS=Streptococcus mutans serotype c (strain ATCC 700610 / UA159) OX=210007 GN=argG PE=3 SV=1	argininosuccinate synthase [Streptococcus equinus] SDW70736.1 argininosuccinate synthase [Streptococcus equinus] SEQ23463.1 argininosuccinate synthase [Streptococcus equinus]
gene1705	45.4393	68.5345	22.3441	0.326027	-1.61694	0.0480412	0.115715	-	-	-	DNA repair protein [Streptococcus equinus] SDQ30621.1 hypothetical protein SAMN05216392_1431 [Streptococcus equinus]
gene1134	4795.73	6766.08	2825.39	0.417581	-1.25987	0.0496178	0.118247	GO:0006200;GO:0046434;GO:0009166;GO:0009167;GO:0044281;GO:0009161;GO:0046130;GO:1901360;GO:0009169;GO:0044710;GO:0009199;GO:0042454;GO:0009207;GO:0009205;GO:0009203;GO:0046034;GO:0046128;GO:0046483;GO:0009164;GO:1901564;GO:1901565;GO:0034641;GO:0006163;GO:0019637;GO:0009141;GO:0009143;GO:0009144;GO:0009146;GO:0006807;GO:0006195;GO:1901575;GO:1901361;GO:0009150;GO:0009154;GO:0009158;GO:0046700;GO:…	K10038	Arginine transport ATP-binding protein ArtM OS=Bacillus subtilis (strain 168) OX=224308 GN=artM PE=1 SV=1	amino acid ABC transporter ATP-binding protein [Streptococcus equinus] KFN87996.1 arginine ABC transporter ATP-binding protein [Streptococcus equinus JB1] SDQ22953.1 amino acid ABC transporter ATP-binding protein, PAAT family [Streptococcus equinus] SEP92424.1 amino acid ABC transporter ATP-binding protein, PAAT family [Streptococcus equinus] SFB86147.1 amino acid ABC transporter ATP-binding prot…

## Sheet: HGKO_vs_LGKO.DESeq.Up
id	baseMean	baseMean_HGKO	baseMean_LGKO	foldChange(LGKO/HGKO)(LGKO/HGKO)	log2FoldChange	pval	padj	GO	KEGG	Swissprot	NR
gene1025	676.273	121.917	1230.63	10.094	3.33542	6.73799e-13	3.51961e-11	GO:0008152;GO:0009451;GO:0090304;GO:0044249;GO:0034641;GO:0006807;GO:0009163;GO:0034660;GO:0034470;GO:0046116;GO:1901360;GO:0006139;GO:0044710;GO:1901564;GO:0044260;GO:1901657;GO:1901362;GO:0071704;GO:0010467;GO:0055086;GO:0006400;GO:0018130;GO:0008033;GO:1901576;GO:0009987;GO:0006725;GO:0009058;GO:0009116;GO:0034654;GO:0008616;GO:0009119;GO:0042455;GO:0046483;GO:0016070;GO:0044238;GO:0044271;GO:…	K01737	6-carboxy-5,6,7,8-tetrahydropterin synthase OS=Haemophilus influenzae (strain ATCC 51907 / DSM 11121 / KW20 / Rd) OX=71421 GN=queD PE=3 SV=1	6-carboxytetrahydropterin synthase QueD [Streptococcus equinus] SEP95496.1 6-pyruvoyltetrahydropterin/6-carboxytetrahydropterin synthase [Streptococcus equinus]
gene1074	4101.99	1400.44	6803.54	4.85816	2.28041	1.10412e-12	5.33733e-11	-	-	-	histone acetyltransferase [Streptococcus equinus] SFR60421.1 hypothetical protein SAMN05216416_0085 [Streptococcus equinus]
gene1026	1549.25	531.562	2566.95	4.82906	2.27174	1.6838e-11	7.86955e-10	GO:0008152;GO:0009451;GO:0090304;GO:0044249;GO:0034641;GO:0006807;GO:0009163;GO:0034660;GO:0034470;GO:0046116;GO:1901360;GO:0006139;GO:0044710;GO:1901564;GO:0044260;GO:1901657;GO:1901362;GO:0071704;GO:0010467;GO:0055086;GO:0006400;GO:0018130;GO:0008033;GO:1901576;GO:0009987;GO:0006725;GO:0009058;GO:0009116;GO:0034654;GO:0008616;GO:0009119;GO:0042455;GO:0046483;GO:0016070;GO:0044238;GO:0044271;GO:…	K06920	7-cyano-7-deazaguanine synthase OS=Streptococcus mutans serotype c (strain ATCC 700610 / UA159) OX=210007 GN=queC PE=3 SV=1	7-cyano-7-deazaguanine synthase QueC [Streptococcus equinus] SFB83413.1 7-cyano-7-deazaguanine synthase [Streptococcus equinus]
gene1671	670.868	207.372	1134.36	5.47018	2.45159	1.60282e-10	6.46958e-09	GO:0009451;GO:0090304;GO:0034641;GO:0006807;GO:0034660;GO:0034470;GO:1901360;GO:0006139;GO:0044260;GO:0071704;GO:0010467;GO:0006400;GO:0008033;GO:0009987;GO:0006725;GO:0008152;GO:0046483;GO:0016070;GO:0044238;GO:0043412;GO:0044237;GO:0043170;GO:0006399;GO:0006396;GO:0044249;GO:0009163;GO:0046116;GO:0044710;GO:1901564;GO:1901657;GO:1901362;GO:0055086;GO:0018130;GO:1901576;GO:0009058;GO:0009116;GO:…	K00773	Queuine tRNA-ribosyltransferase OS=Streptococcus uberis (strain ATCC BAA-854 / 0140J) OX=218495 GN=tgt PE=3 SV=1	tRNA-guanine(34) transglycosylase [Streptococcus equinus] KFN88571.1 queuine tRNA-ribosyltransferase [Streptococcus equinus JB1] SFL28990.1 tRNA-guanine transglycosylase [Streptococcus equinus JB1]
gene439	482.466	137.131	827.801	6.03657	2.59373	5.19435e-10	2.00547e-08	GO:0006139;GO:0044710;GO:1901564;GO:0044238;GO:1901135;GO:0009987;GO:0006725;GO:0044237;GO:0071704;GO:0034641;GO:0006807;GO:1901360;GO:0009116;GO:0008152;GO:1901657;GO:0046483;GO:0055086;GO:0044281;GO:0003824	-	Purine nucleoside phosphorylase OS=Sulfolobus solfataricus (strain ATCC 35092 / DSM 1617 / JCM 11322 / P2) OX=273057 GN=SSO2706 PE=1 SV=1	phosphorylase [Streptococcus equinus] SDO69480.1 Uridine phosphorylase [Streptococcus equinus]
gene1699	9794.47	2950.18	16638.8	5.63992	2.49567	5.1189e-09	1.78258e-07	GO:0043565;GO:0097159;GO:0005488;GO:0003676;GO:0003677;GO:1901363	-	HTH-type transcriptional regulator rgg OS=Streptococcus gordonii (strain Challis / ATCC 35105 / BCRC 15272 / CH1 / DL1 /V288) OX=467705 GN=rgg PE=4 SV=1	MutR family transcriptional regulator [Streptococcus equinus] SDL63475.1 transcriptional activator, Rgg/GadR/MutR family, C-terminal domain-containing protein [Streptococcus equinus]
gene325	5920.38	2733.51	9107.26	3.33171	1.73626	2.13188e-08	6.31036e-07	GO:0008152;GO:0044710;GO:0009987;GO:0044237;GO:0071704;GO:0044281;GO:0032787;GO:0043436;GO:0006082;GO:0019752;GO:1901360;GO:1901361;GO:1901575;GO:0019439;GO:0044248;GO:0006725;GO:0009056;GO:0010124;GO:0044282;GO:0044712;GO:0042537;GO:0072329;GO:0016054;GO:0006805;GO:0051716;GO:0046395;GO:0050896;GO:0071466;GO:0009410;GO:0070887;GO:0042178;GO:0044699;GO:0044763;GO:0042221;GO:0003824;GO:0016853;GO:…	K18474	Trans-2-decenoyl-[acyl-carrier-protein] isomerase OS=Streptococcus mutans serotype c (strain ATCC 700610 / UA159) OX=210007 GN=fabM PE=3 SV=1	enoyl-CoA hydratase [Streptococcus infantarius] EDT48461.1 enoyl-CoA hydratase/isomerase family protein [Streptococcus infantarius subsp. infantarius ATCC BAA-102]
gene1666	10271.8	4805.5	15738.2	3.27504	1.71151	3.11937e-08	9.08198e-07	-	-	-	hypothetical protein [Streptococcus infantarius] ALT83290.1 hypothetical protein AU079_08375 [Streptococcus infantarius]
gene687	1195.75	520.94	1870.56	3.59074	1.84428	5.00448e-08	1.38874e-06	-	K06940	-	YkgJ family cysteine cluster protein [Streptococcus equinus]
gene1322	7443.02	3593.86	11292.2	3.14208	1.65172	8.32478e-08	2.17424e-06	GO:0055085;GO:0006810;GO:0009987;GO:0044765;GO:0044763;GO:0051234;GO:0051179;GO:0044699;GO:0005215;GO:0022857;GO:0016020;GO:0044464;GO:0005623;GO:0071944;GO:0005886;GO:0016021;GO:0044425;GO:0031224;GO:0044459;GO:0005887;GO:0031226	-	Multi-drug resistance efflux pump PmrA OS=Streptococcus pneumoniae (strain ATCC BAA-255 / R6) OX=171101 GN=pmrA PE=3 SV=1	Predicted arabinose efflux permease, MFS family [Streptococcus equinus]
[truncated: 134 more rows]

## Sheet: HGKO_vs_LGKO.DESeq.Down
id	baseMean	baseMean_HGKO	baseMean_LGKO	foldChange(LGKO/HGKO)(LGKO/HGKO)	log2FoldChange	pval	padj	GO	KEGG	Swissprot	NR
[truncated: 196 more rows]

## Sheet: HGWT_vs_HGKO.DESeq.Up
id	baseMean	baseMean_HGWT	baseMean_HGKO	foldChange(HGKO/HGWT)(HGKO/HGWT)	log2FoldChange	pval	padj	GO	KEGG	Swissprot	NR
[truncated: 421 more rows]

[truncated: 3 more sheets: HGWT_vs_HGKO.DESeq.Down, LGWT_vs_LGKO.DESeq.Up, LGWT_vs_LGKO.DESeq.Down]
