# Supplementary material for: Transcriptome Analysis Reveals Catabolite Control Protein A Regulatory Mechanisms Underlying Glucose-Excess or -Limited Conditions in a Ruminal Bacterium, Streptococcus bovis
Source: Front Microbiol. 2021 Nov 18;12:767769. doi: 10.3389/fmicb.2021.767769 (PMC8637274; doi:10.3389/fmicb.2021.767769)
Supplement: Supplementary file 3 [file Table_2.XLSX]

## Sheet: Sheet1
Validation of transcriptome data by RT-qPCR on 10 selected genes.
gene ID	gene name	Primer (5'-3')	Length (bp)	HGWT vs HGKO		LGWT vs LGKO		HGWT vs LGWT		HGKO vs LGKO
				log2RNA-seq FC	log2qPCR FC	log2RNA-seq FC	log2qPCR FC	log2RNA-seq FC	log2qPCR FC	log2RNA-seq FC	log2qPCR FC
gene587	gpdA	TTGGCTGGTATGCGTCCAAT	114	-1.21315	-1.16116	-0.657545	-0.55703	0.240641	0.111297	0.732557	0.715425
		TCCATAAGCACCAGCAACGA
gene749	pfkA	GTCACATCCTTCGTGGTGGT	98	-2.66181	-2.27968	-0.293856	-0.273667	-1.73639	-1.2132	0.568286	0.792815
		ACCACGACCTTGTTGAAGCA
gene292	fba	TTCCTTGCAGCAGGTATCGG	129	-2.76675	-2.48336	-0.286261	-0.326491	-1.9211	-1.80638	0.490827	0.350488
		TGAACCACCGTGCAATACGA
gene1575	pgk	GTCAATGCAGCAAGACCTGG	108	-2.18851	-1.55208	-1.13696	-0.832949	-1.31742	-1.09593	-0.333238	-0.359247
		AGCTATCAACCTTGGCCGTG
gene588	pck	AAGCCCGTCGAATTTTTGGC	91	3.76546	3.93236	0.247266	0.859029	1.38672	1.23233	-2.1959	-1.841
		TGACGACGATGCGCTTGATA
gene1544	pfl	CCGTTAAACCAATCCGCGAC	114	3.45736	3.23649	0.586813	0.713376	2.05269	2.05183	-0.884322	-0.471283
		CCAACCATTCGGCAAGTTCG
gene750	pyk	TGGGGTGAAAGCCTTGATGT	119	-1.45722	-1.283	-0.336086	-0.153568	-0.501827	-0.285127	0.552421	0.844304
		CGTTCACCTTGTTCTGCGTG
gene888	ldh	ATGGGTGAACACGGTGACTC	148	-2.91454	-2.03005	-0.49133	-0.368976	-2.66194	-1.98842	-0.30024	-0.32735
		AGTAAGCAGCGTCACGAACA
gene102	ack	AGTGATGTTCGTGCGGATGT	113	-0.109506	1.99844	0.0650036	-0.467298	-0.353048	2.41832	-0.246615	-0.0474199
		ACGCGAGCTTGATCTGTTGA
gene793	amy	GGTGGCGACCATCAAAGGTA	94	-2.89098	-1.91375	-4.55898	-4.06893	1.78964	2.57257	0.052594	0.417388
		GTTGTCGAGGTTGCTCCTGA

## Sheet: Sheet2
Primers for construction of CcpA-knockout mutant
Primer names	Primer sequences (5'-3')	Purpose of use	Product length (bp)
CcpA up-F	TGTAAAACGACGGCCAGTGAATTCGTTCCAAGGTCAAACAAAAGTAGAG	Construction of CcpA-knockout mutant	1053
CcpA up-R	AAGCTGTCAAACATGAGAATTAGAGCTCTATTGGACTTCCTTTCTATTTG
CcpA down-F	AGCTTTTGCTAAAGAAGAATTGGATCCTTTCCAAAAAGGATACTATGAC	Construction of CcpA-knockout mutant	1101
CcpA down-R	CAAGCTTGCATGCCTGCAGGTCGACGCAACTTTATCAATGCTACGAC
Erm-F	CAAATAGAAAGGAAGTCCAATAGAGCTCTAATTCTCATGTTTGACAGCTT	Construction of CcpA-knockout mutant	1207
Erm-F	GTCATAGTATCCTTTTTGGAAAGGATCCAATTCTTCTTTAGCAAAAGCT
CcpA2-F	AAACCTTCTTTCTAATTACCCC	Verification of CcpA-knockout mutant	1827
CcpA2-R	GGCATAAATCGGCTTGTCAACG
CcpA1-F	TGGTGAATCATTACTTGTAAGA	Verification of CcpA-knockout mutant	426
CcpA1-R	GAGTTCTCTCGCTCACGCACAC
