# Supplementary material for: Transcriptome Analysis Reveals Catabolite Control Protein A Regulatory Mechanisms Underlying Glucose-Excess or -Limited Conditions in a Ruminal Bacterium, Streptococcus bovis
Source: Front Microbiol. 2021 Nov 18;12:767769. doi: 10.3389/fmicb.2021.767769 (PMC8637274; doi:10.3389/fmicb.2021.767769)
Supplement: Supplementary file 4 [file Table_3.XLSX]

## Sheet: HGWT_vs_LGWT
PathwayID	Pathway	Level1	Level2	Up_number	Down_number	DEG_number	total_number	Pvalue	FDR	Up_gene	Down_gene	URL
ko00340	Histidine metabolism	Metabolism	Amino acid metabolism	0	10	10	11	0.000346715	0.0318978	-	gene1187(gene1187phosphoribosyl-AMP cyclohydrolase),gene1196(gene1196histidinol-phosphate transaminase),gene1191(gene1191imidazoleglycerol-phosphate dehydratase),gene1193(gene1193histidinol dehydrogenase),gene661(gene661histidinol-phosphate transaminase),gene1189(gene1189),gene1190(gene1190),gene1195(gene1195),gene1188(gene1188),gene1194(gene1194)	http://www.kegg.jp/kegg-bin/show_pathway?map00340/K00013%09%23FFFFFF,green/K02502%09%23FFFFFF,green/K11755%09%23FFFFFF,green/K02500%09%23FFFFFF,green/K02501%09%23FFFFFF,green/K01693%09%23FFFFFF,green/K01814%09%23FFFFFF,green/K00765%09%23FFFFFF,green/K00817%09%23FFFFFF,green/
ko00710	Carbon fixation in photosynthetic organisms	Metabolism	Energy metabolism	3	6	9	10	0.000862905	0.0396936	gene588(gene588),gene1249(gene1249),gene160(gene160)	gene1246(gene1246),gene1575(gene1575),gene1576(gene1576),gene703(gene703),gene292(gene292),gene383(gene383)	http://www.kegg.jp/kegg-bin/show_pathway?map00710/K00615%09%23FFFFFF,green/K00927%09%23FFFFFF,green/K00134%09%23FFFFFF,green/K01610%09%23FFFFFF,red/K01621%09%23FFFFFF,red/K01807%09%23FFFFFF,green/K01595%09%23FFFFFF,red/K01624%09%23FFFFFF,green/K01803%09%23FFFFFF,green/
ko00910	Nitrogen metabolism	Metabolism	Energy metabolism	1	4	5	5	0.00700635	0.157744	gene1656(gene1656)	gene1571(gene1571),gene1021(gene1021),gene1572(gene1572),gene1570(gene1570)	http://www.kegg.jp/kegg-bin/show_pathway?map00910/K00266%09%23FFFFFF,green/K01915%09%23FFFFFF,green/K00262%09%23FFFFFF,green/K01673%09%23FFFFFF,red/K00265%09%23FFFFFF,green/
ko03010	Ribosome	Genetic Information Processing	Translation	9	20	29	54	0.00835306	0.157744	gene293(gene293),gene74(gene74),gene1069(gene1069),gene897(gene897),gene1116(gene1116),gene1210(gene1210),gene1085(gene1085),gene1776(gene1776),gene253(gene253)	gene67(gene67),gene66(gene66),gene63(gene63),gene983(gene983),gene61(gene61),gene51(gene51),gene65(gene65),gene268(gene268),gene1067(gene1067),gene56(gene56),gene62(gene62),gene54(gene54),gene64(gene64),gene70(gene70),gene76(gene76),gene68(gene68),gene58(gene58),gene1578(gene1578),gene982(gene982),gene1563(gene1563)	http://www.kegg.jp/kegg-bin/show_pathway?map03010/K02888%09%23FFFFFF,red/K02878%09%23FFFFFF,green/K02954%09%23FFFFFF,green/K02948%09%23FFFFFF,green/K02970%09%23FFFFFF,red/K02890%09%23FFFFFF,green/K02895%09%23FFFFFF,green/K02874%09%23FFFFFF,green/K02939%09%23FFFFFF,red/K02988%09%23FFFFFF,green/K02887%09%23FFFFFF,red/K02994%09%23FFFFFF,green/K02931%09%23FFFFFF,green/K02881%09%23FFFFFF,green/K02956%…
ko00290	Valine, leucine and isoleucine biosynthesis	Metabolism	Amino acid metabolism	1	8	9	12	0.00857305	0.157744	gene653(gene653)	gene595(gene595),gene299(gene299),gene739(gene739),gene296(gene296),gene298(gene298),gene594(gene594),gene297(gene297),gene592(gene592)	http://www.kegg.jp/kegg-bin/show_pathway?map00290/K01653%09%23FFFFFF,green/K01652%09%23FFFFFF,purple/K00053%09%23FFFFFF,green/K00052%09%23FFFFFF,green/K01704%09%23FFFFFF,green/K01703%09%23FFFFFF,green/K01687%09%23FFFFFF,green/K00826%09%23FFFFFF,green/
ko00660	C5-Branched dibasic acid metabolism	Metabolism	Carbohydrate metabolism	1	5	6	7	0.0123836	0.189882	gene653(gene653)	gene297(gene297),gene595(gene595),gene592(gene592),gene594(gene594),gene298(gene298)	http://www.kegg.jp/kegg-bin/show_pathway?map00660/K01703%09%23FFFFFF,green/K01652%09%23FFFFFF,purple/K00052%09%23FFFFFF,green/K01653%09%23FFFFFF,green/K01704%09%23FFFFFF,green/
ko00630	Glyoxylate and dicarboxylate metabolism	Metabolism	Carbohydrate metabolism	2	5	7	9	0.0158228	0.207957	gene1782(gene1782),gene798(gene798)	gene143(gene143),gene788(gene788),gene1572(gene1572),gene149(gene149),gene582(gene582)	http://www.kegg.jp/kegg-bin/show_pathway?map00630/K00023%09%23FFFFFF,green/K00605%09%23FFFFFF,green/K01915%09%23FFFFFF,green/K01091%09%23FFFFFF,red/K01647%09%23FFFFFF,green/K00382%09%23FFFFFF,red/K00600%09%23FFFFFF,green/
ko00760	Nicotinate and nicotinamide metabolism	Metabolism	Metabolism of cofactors and vitamins	2	7	9	13	0.0187905	0.216091	gene1225(gene1225),gene696(gene696)	gene769(gene769),gene1533(gene1533),gene705(gene705),gene400(gene400),gene1718(gene1718),gene1534(gene1534),gene1535(gene1535)	http://www.kegg.jp/kegg-bin/show_pathway?map00760/K03517%09%23FFFFFF,green/K01916%09%23FFFFFF,green/K00135%09%23FFFFFF,red/K00858%09%23FFFFFF,green/K00767%09%23FFFFFF,green/K00278%09%23FFFFFF,green/K03742%09%23FFFFFF,green/K01239%09%23FFFFFF,red/K03783%09%23FFFFFF,green/
ko00270	Cysteine and methionine metabolism	Metabolism	Amino acid metabolism	2	11	13	22	0.0290453	0.284244	gene1737(gene1737),gene445(gene445)	gene640(gene640),gene1781(gene1781),gene562(gene562),gene986(gene986),gene599(gene599),gene596(gene596),gene888(gene888),gene875(gene875),gene739(gene739),gene926(gene926),gene1044(gene1044)	http://www.kegg.jp/kegg-bin/show_pathway?map00270/K00549%09%23FFFFFF,green/K08969%09%23FFFFFF,green/K00789%09%23FFFFFF,green/K00826%09%23FFFFFF,green/K01752%09%23FFFFFF,green/K08968%09%23FFFFFF,green/K01740%09%23FFFFFF,green/K00133%09%23FFFFFF,green/K00016%09%23FFFFFF,green/K00651%09%23FFFFFF,green/K00558%09%23FFFFFF,red/K00547%09%23FFFFFF,green/
ko00250	Alanine, aspartate and glutamate metabolism	Metabolism	Amino acid metabolism	1	11	12	20	0.0308961	0.284244	gene696(gene696)	gene1570(gene1570),gene1650(gene1650),gene1651(gene1651),gene1571(gene1571),gene1572(gene1572),gene561(gene561),gene1481(gene1481),gene1534(gene1534),gene1021(gene1021),gene1683(gene1683),gene453(gene453)	http://www.kegg.jp/kegg-bin/show_pathway?map00250/K13566%09%23FFFFFF,green/K01755%09%23FFFFFF,green/K01914%09%23FFFFFF,green/K00265%09%23FFFFFF,green/K01915%09%23FFFFFF,green/K00266%09%23FFFFFF,green/K00262%09%23FFFFFF,green/K01940%09%23FFFFFF,green/K01939%09%23FFFFFF,green/K00135%09%23FFFFFF,red/K00278%09%23FFFFFF,green/K01424%09%23FFFFFF,green/
ko00020	Citrate cycle (TCA cycle)	Metabolism	Carbohydrate metabolism	5	1	6	8	0.0340272	0.284591	gene588(gene588phosphoenolpyruvate carboxykinase),gene795(gene795),gene796(gene796),gene798(gene798),gene797(gene797)PDH复合体	gene582(gene582citrate synthase )	http://www.kegg.jp/kegg-bin/show_pathway?map00020/K01647%09%23FFFFFF,green/K00162%09%23FFFFFF,red/K01610%09%23FFFFFF,red/K00382%09%23FFFFFF,red/K00627%09%23FFFFFF,red/K00161%09%23FFFFFF,red/
ko00010	Glycolysis / Gluconeogenesis	Metabolism	Carbohydrate metabolism	6	8	14	25	0.0412697	0.316401	gene175(gene175galactose mutarotase),gene796(gene796),gene797(gene797),gene795(gene795),gene588(gene588),gene798(gene798)	gene1575(gene1575phosphoglycerate kinase),gene1182(gene1182phosphopyruvate hydratase),gene1246(gene1246triose-phosphate isomerase),gene888(gene888L-lactate dehydrogenase),gene749(gene749,6-phosphofructokinase),gene527(gene527phosphoglycerate mutase),gene292(gene292fructose-1,6-bisphosphate aldolase),gene1576(gene1576type I glyceraldehyde-3-phosphate dehydrogenase)	http://www.kegg.jp/kegg-bin/show_pathway?map00010/K01834%09%23FFFFFF,green/K01785%09%23FFFFFF,red/K01624%09%23FFFFFF,green/K00161%09%23FFFFFF,red/K00627%09%23FFFFFF,red/K01689%09%23FFFFFF,green/K00134%09%23FFFFFF,green/K00927%09%23FFFFFF,green/K00162%09%23FFFFFF,red/K00382%09%23FFFFFF,red/K01803%09%23FFFFFF,green/K00016%09%23FFFFFF,green/K00850%09%23FFFFFF,green/K01610%09%23FFFFFF,red/
ko00460	Cyanoamino acid metabolism	Metabolism	Metabolism of other amino acids	0	3	3	3	0.0511996	0.362336	-	gene788(gene788),gene1481(gene1481),gene453(gene453)	http://www.kegg.jp/kegg-bin/show_pathway?map00460/K00600%09%23FFFFFF,green/K01914%09%23FFFFFF,green/K01424%09%23FFFFFF,green/
ko00680	Methane metabolism	Metabolism	Energy metabolism	1	6	7	11	0.0678397	0.445804	gene1249(gene1249)	gene1182(gene1182),gene1192(gene1192),gene788(gene788),gene292(gene292),gene527(gene527),gene749(gene749)	http://www.kegg.jp/kegg-bin/show_pathway?map00680/K00600%09%23FFFFFF,green/K01834%09%23FFFFFF,green/K01595%09%23FFFFFF,red/K01689%09%23FFFFFF,green/K01079%09%23FFFFFF,green/K00850%09%23FFFFFF,green/K01624%09%23FFFFFF,green/
ko00030	Pentose phosphate pathway	Metabolism	Carbohydrate metabolism	2	6	8	14	0.102541	0.628921	gene160(gene160xylulose-5-phosphate/fructose-6-phosphate phosphoketolase),gene704(gene704phosphopentomutase)	gene383(gene383transketolase),gene292(gene292fructose-1,6-bisphosphate aldolase),gene894(gene894,2-deoxyribose-5-phosphate aldolase ),gene703(gene703ribose 5-phosphate isomerase A),gene749(gene749,6-phosphofructokinase),gene23(gene23ribose-phosphate pyrophosphokinase)	http://www.kegg.jp/kegg-bin/show_pathway?map00030/K01621%09%23FFFFFF,red/K01624%09%23FFFFFF,green/K00615%09%23FFFFFF,green/K01807%09%23FFFFFF,green/K01839%09%23FFFFFF,red/K01619%09%23FFFFFF,green/K00948%09%23FFFFFF,green/K00850%09%23FFFFFF,green/
ko00220	Arginine biosynthesis	Metabolism	Amino acid metabolism	0	6	6	10	0.122086	0.648098	-	gene1021(gene1021),gene1572(gene1572),gene569(gene569),gene567(gene567),gene1651(gene1651),gene1650(gene1650)	http://www.kegg.jp/kegg-bin/show_pathway?map00220/K00262%09%23FFFFFF,green/K01915%09%23FFFFFF,green/K01940%09%23FFFFFF,green/K01755%09%23FFFFFF,green/K00821%09%23FFFFFF,green/K00620%09%23FFFFFF,green/
ko00360	Phenylalanine metabolism	Metabolism	Amino acid metabolism	0	2	2	2	0.138091	0.648098	-	gene661(gene661),gene1196(gene1196)	http://www.kegg.jp/kegg-bin/show_pathway?map00360/K00817%09%23FFFFFF,green/
ko00999	Biosynthesis of secondary metabolites - unclassified	Metabolism	Biosynthesis of other secondary metabolites	2	0	2	2	0.138091	0.648098	gene328(gene328),gene27(gene27)	-	http://www.kegg.jp/kegg-bin/show_pathway?map00999/K02078%09%23FFFFFF,red/
ko00350	Tyrosine metabolism	Metabolism	Amino acid metabolism	1	2	3	4	0.147935	0.648098	gene696(gene696)	gene1196(gene1196),gene661(gene661)	http://www.kegg.jp/kegg-bin/show_pathway?map00350/K00135%09%23FFFFFF,red/K00817%09%23FFFFFF,green/
ko00261	Monobactam biosynthesis	Metabolism	Biosynthesis of other secondary metabolites	0	3	3	4	0.147935	0.648098	-	gene1031(gene1031),gene875(gene875),gene874(gene874)	http://www.kegg.jp/kegg-bin/show_pathway?map00261/K00215%09%23FFFFFF,green/K01714%09%23FFFFFF,green/K00133%09%23FFFFFF,green/
ko05152	Tuberculosis	Human Diseases	Infectious diseases: Bacterial	0	3	3	4	0.147935	0.648098	-	gene906(gene906),gene280(gene280),gene130(gene130)	http://www.kegg.jp/kegg-bin/show_pathway?map05152/K04043%09%23FFFFFF,green/K04077%09%23FFFFFF,green/K02040%09%23FFFFFF,green/
ko00770	Pantothenate and CoA biosynthesis	Metabolism	Metabolism of cofactors and vitamins	2	6	8	16	0.207843	0.712782	gene896(gene896),gene653(gene653)	gene296(gene296),gene299(gene299),gene297(gene297),gene298(gene298),gene196(gene196),gene739(gene739)	http://www.kegg.jp/kegg-bin/show_pathway?map00770/K01652%09%23FFFFFF,purple/K00053%09%23FFFFFF,green/K01687%09%23FFFFFF,green/K00606%09%23FFFFFF,green/K00867%09%23FFFFFF,red/K00826%09%23FFFFFF,green/K01653%09%23FFFFFF,green/
ko00620	Pyruvate metabolism	Metabolism	Carbohydrate metabolism	7	3	10	21	0.21853	0.712782	gene588(gene588pck),gene1233(gene1233MBL fold metallo-hydrolase),gene798(gene798),gene1249(gene1249phosphoenolpyruvate carboxylase),gene796(gene796),gene797(gene797),gene795(gene795)	gene888(gene888ldh),gene662(gene662,D-3-phosphoglycerate dehydrogenase),gene336(gene336acetyl-CoA carboxylase subunit beta)	http://www.kegg.jp/kegg-bin/show_pathway?map00620/K00161%09%23FFFFFF,red/K01963%09%23FFFFFF,green/K00382%09%23FFFFFF,red/K01610%09%23FFFFFF,red/K01595%09%23FFFFFF,red/K03778%09%23FFFFFF,green/K00162%09%23FFFFFF,red/K01069%09%23FFFFFF,red/K00016%09%23FFFFFF,green/K00627%09%23FFFFFF,red/
ko00740	Riboflavin metabolism	Metabolism	Metabolism of cofactors and vitamins	3	1	4	7	0.236824	0.712782	gene574(gene574),gene575(gene575),gene573(gene573)	gene946(gene946)	http://www.kegg.jp/kegg-bin/show_pathway?map00740/K11752%09%23FFFFFF,red/K14652%09%23FFFFFF,red/K20861%09%23FFFFFF,green/K00793%09%23FFFFFF,red/
ko00260	Glycine, serine and threonine metabolism	Metabolism	Amino acid metabolism	2	7	9	19	0.243284	0.712782	gene798(gene798),gene772(gene772)	gene788(gene788),gene1192(gene1192),gene875(gene875),gene976(gene976),gene527(gene527),gene149(gene149),gene1781(gene1781)	http://www.kegg.jp/kegg-bin/show_pathway?map00260/K01079%09%23FFFFFF,green/K01752%09%23FFFFFF,green/K00133%09%23FFFFFF,green/K00872%09%23FFFFFF,green/K00605%09%23FFFFFF,green/K01834%09%23FFFFFF,green/K00382%09%23FFFFFF,red/K00600%09%23FFFFFF,green/K16066%09%23FFFFFF,red/
ko00300	Lysine biosynthesis	Metabolism	Amino acid metabolism	1	5	6	12	0.262347	0.712782	gene1422(gene1422)	gene875(gene875),gene1031(gene1031),gene569(gene569),gene874(gene874),gene1665(gene1665)	http://www.kegg.jp/kegg-bin/show_pathway?map00300/K00821%09%23FFFFFF,green/K01586%09%23FFFFFF,red/K00215%09%23FFFFFF,green/K01714%09%23FFFFFF,green/K00133%09%23FFFFFF,green/K00674%09%23FFFFFF,green/
ko00480	Glutathione metabolism	Metabolism	Metabolism of other amino acids	3	0	3	5	0.269719	0.712782	gene1316(gene1316),gene1251(gene1251),gene908(gene908)	-	http://www.kegg.jp/kegg-bin/show_pathway?map00480/K00383%09%23FFFFFF,red/K00432%09%23FFFFFF,red/
ko03020	RNA polymerase	Genetic Information Processing	Transcription	2	1	3	5	0.269719	0.712782	gene289(gene289),gene413(gene413)	gene77(gene77)	http://www.kegg.jp/kegg-bin/show_pathway?map03020/K03048%09%23FFFFFF,red/K03040%09%23FFFFFF,green/K03060%09%23FFFFFF,red/
ko00670	One carbon pool by folate	Metabolism	Metabolism of cofactors and vitamins	2	3	5	10	0.297671	0.712782	gene35(gene35),gene991(gene991)	gene149(gene149),gene1663(gene1663),gene788(gene788)	http://www.kegg.jp/kegg-bin/show_pathway?map00670/K00600%09%23FFFFFF,green/K01934%09%23FFFFFF,green/K00605%09%23FFFFFF,green/K00287%09%23FFFFFF,red/K00602%09%23FFFFFF,red/
ko00650	Butanoate metabolism	Metabolism	Carbohydrate metabolism	2	3	5	10	0.297671	0.712782	gene696(gene696),gene653(gene653)	gene298(gene298),gene143(gene143),gene297(gene297)	http://www.kegg.jp/kegg-bin/show_pathway?map00650/K01653%09%23FFFFFF,green/K00023%09%23FFFFFF,green/K01652%09%23FFFFFF,purple/K00135%09%23FFFFFF,red/
ko03018	RNA degradation	Genetic Information Processing	Folding, sorting and degradation	1	4	5	10	0.297671	0.712782	gene1320(gene1320)	gene749(gene749),gene280(gene280),gene130(gene130),gene1182(gene1182)	http://www.kegg.jp/kegg-bin/show_pathway?map03018/K01689%09%23FFFFFF,green/K04077%09%23FFFFFF,green/K04043%09%23FFFFFF,green/K00850%09%23FFFFFF,green/K12573%09%23FFFFFF,red/
ko00400	Phenylalanine, tyrosine and tryptophan biosynthesis	Metabolism	Amino acid metabolism	0	9	9	20	0.305329	0.712782	-	gene1196(gene1196),gene661(gene661),gene1079(gene1079),gene1159(gene1159),gene475(gene475),gene1081(gene1081),gene1080(gene1080),gene473(gene473),gene1157(gene1157)	http://www.kegg.jp/kegg-bin/show_pathway?map00400/K00817%09%23FFFFFF,green/K01817%09%23FFFFFF,green/K00766%09%23FFFFFF,green/K04518%09%23FFFFFF,green/K00014%09%23FFFFFF,green/K01735%09%23FFFFFF,green/K00800%09%23FFFFFF,green/K01736%09%23FFFFFF,green/
ko00401	Novobiocin biosynthesis	Metabolism	Biosynthesis of other secondary metabolites	0	2	2	3	0.311875	0.712782	-	gene1196(gene1196),gene661(gene661)	http://www.kegg.jp/kegg-bin/show_pathway?map00401/K00817%09%23FFFFFF,green/
ko00280	Valine, leucine and isoleucine degradation	Metabolism	Amino acid metabolism	1	1	2	3	0.311875	0.712782	gene798(gene798)	gene739(gene739)	http://www.kegg.jp/kegg-bin/show_pathway?map00280/K00382%09%23FFFFFF,red/K00826%09%23FFFFFF,green/
ko00562	Inositol phosphate metabolism	Metabolism	Carbohydrate metabolism	0	2	2	3	0.311875	0.712782	-	gene1246(gene1246),gene1348(gene1348)	http://www.kegg.jp/kegg-bin/show_pathway?map00562/K22230%09%23FFFFFF,green/K01803%09%23FFFFFF,green/
ko00564	Glycerophospholipid metabolism	Metabolism	Lipid metabolism	1	3	4	8	0.341237	0.712782	gene1788(gene1788)	gene244(gene244),gene542(gene542),gene736(gene736)	http://www.kegg.jp/kegg-bin/show_pathway?map00564/K00981%09%23FFFFFF,green/K00655%09%23FFFFFF,green/K00995%09%23FFFFFF,red/K08591%09%23FFFFFF,green/
ko00750	Vitamin B6 metabolism	Metabolism	Metabolism of cofactors and vitamins	1	3	4	8	0.341237	0.712782	gene1039(gene1039)	gene939(gene939),gene284(gene284),gene938(gene938)	http://www.kegg.jp/kegg-bin/show_pathway?map00750/K08681%09%23FFFFFF,green/K00868%09%23FFFFFF,green/K06215%09%23FFFFFF,green/K05275%09%23FFFFFF,red/
ko02030	Bacterial chemotaxis	Cellular Processes	Cell motility	1	0	1	1	0.371886	0.712782	gene115(gene115)	-	http://www.kegg.jp/kegg-bin/show_pathway?map02030/K10439%09%23FFFFFF,red/
ko00621	Dioxin degradation	Metabolism	Xenobiotics biodegradation and metabolism	1	0	1	1	0.371886	0.712782	gene782(gene782)	-	http://www.kegg.jp/kegg-bin/show_pathway?map00621/K01821%09%23FFFFFF,red/
ko00590	Arachidonic acid metabolism	Metabolism	Lipid metabolism	1	0	1	1	0.371886	0.712782	gene1251(gene1251)	-	http://www.kegg.jp/kegg-bin/show_pathway?map00590/K00432%09%23FFFFFF,red/
ko00130	Ubiquinone and other terpenoid-quinone biosynthesis	Metabolism	Metabolism of cofactors and vitamins	0	1	1	1	0.371886	0.712782	-	gene176(gene176)	http://www.kegg.jp/kegg-bin/show_pathway?map00130/K00355%09%23FFFFFF,green/
ko00362	Benzoate degradation	Metabolism	Xenobiotics biodegradation and metabolism	1	0	1	1	0.371886	0.712782	gene782(gene782)	-	http://www.kegg.jp/kegg-bin/show_pathway?map00362/K01821%09%23FFFFFF,red/
ko00785	Lipoic acid metabolism	Metabolism	Metabolism of cofactors and vitamins	1	0	1	1	0.371886	0.712782	gene802(gene802)	-	http://www.kegg.jp/kegg-bin/show_pathway?map00785/K03800%09%23FFFFFF,red/
ko00622	Xylene degradation	Metabolism	Xenobiotics biodegradation and metabolism	1	0	1	1	0.371886	0.712782	gene782(gene782)	-	http://www.kegg.jp/kegg-bin/show_pathway?map00622/K01821%09%23FFFFFF,red/
ko00310	Lysine degradation	Metabolism	Amino acid metabolism	1	0	1	1	0.371886	0.712782	gene696(gene696)	-	http://www.kegg.jp/kegg-bin/show_pathway?map00310/K00135%09%23FFFFFF,red/
ko00361	Chlorocyclohexane and chlorobenzene degradation	Metabolism	Xenobiotics biodegradation and metabolism	0	1	1	1	0.371886	0.712782	-	gene282(gene282)	http://www.kegg.jp/kegg-bin/show_pathway?map00361/K01563%09%23FFFFFF,green/
ko04621	NOD-like receptor signaling pathway	Organismal Systems	Immune system	1	0	1	1	0.371886	0.712782	gene1531(gene1531)	-	http://www.kegg.jp/kegg-bin/show_pathway?map04621/K03671%09%23FFFFFF,red/
ko01051	Biosynthesis of ansamycins	Metabolism	Metabolism of terpenoids and polyketides	0	1	1	1	0.371886	0.712782	-	gene383(gene383)	http://www.kegg.jp/kegg-bin/show_pathway?map01051/K00615%09%23FFFFFF,green/
ko03410	Base excision repair	Genetic Information Processing	Replication and repair	3	1	4	9	0.446324	0.837996	gene1720(gene1720),gene1519(gene1519),gene1356(gene1356)	gene1324(gene1324)	http://www.kegg.jp/kegg-bin/show_pathway?map03410/K01142%09%23FFFFFF,red/K10563%09%23FFFFFF,green/K03575%09%23FFFFFF,red/K01246%09%23FFFFFF,red/
ko00230	Purine metabolism	Metabolism	Nucleotide metabolism	6	9	15	39	0.495065	0.910919	gene578(gene578),gene704(gene704),gene579(gene579),gene1710(gene1710),gene1225(gene1225),gene35(gene35)	gene1015(gene1015),gene1346(gene1346),gene23(gene23),gene1683(gene1683),gene38(gene38),gene705(gene705),gene639(gene639),gene1162(gene1162),gene36(gene36)	http://www.kegg.jp/kegg-bin/show_pathway?map00230/K01839%09%23FFFFFF,red/K00526%09%23FFFFFF,red/K01239%09%23FFFFFF,red/K00602%09%23FFFFFF,red/K00525%09%23FFFFFF,red/K07816%09%23FFFFFF,green/K21636%09%23FFFFFF,red/K01515%09%23FFFFFF,green/K00940%09%23FFFFFF,green/K01945%09%23FFFFFF,green/K01588%09%23FFFFFF,green/K00759%09%23FFFFFF,green/K01939%09%23FFFFFF,green/K00948%09%23FFFFFF,green/K03783%09%2…
ko00190	Oxidative phosphorylation	Metabolism	Energy metabolism	1	3	4	10	0.545426	0.983906	gene731(gene731)	gene611(gene611),gene616(gene616),gene613(gene613)	http://www.kegg.jp/kegg-bin/show_pathway?map00190/K01507%09%23FFFFFF,red/K02113%09%23FFFFFF,green/K02108%09%23FFFFFF,green/K02112%09%23FFFFFF,green/
ko00790	Folate biosynthesis	Metabolism	Metabolism of cofactors and vitamins	3	2	5	13	0.566546	0.999992	gene1025(gene1025),gene575(gene575),gene991(gene991)	gene973(gene973),gene1024(gene1024)	http://www.kegg.jp/kegg-bin/show_pathway?map00790/K14652%09%23FFFFFF,red/K00287%09%23FFFFFF,red/K11754%09%23FFFFFF,green/K10026%09%23FFFFFF,green/K01737%09%23FFFFFF,red/
ko05134	Legionellosis	Human Diseases	Infectious diseases: Bacterial	0	1	1	2	0.605681	0.999992	-	gene130(gene130)	http://www.kegg.jp/kegg-bin/show_pathway?map05134/K04077%09%23FFFFFF,green/
ko00627	Aminobenzoate degradation	Metabolism	Xenobiotics biodegradation and metabolism	1	0	1	2	0.605681	0.999992	gene1174(gene1174)	-	http://www.kegg.jp/kegg-bin/show_pathway?map00627/K01101%09%23FFFFFF,red/
ko00625	Chloroalkane and chloroalkene degradation	Metabolism	Xenobiotics biodegradation and metabolism	0	1	1	2	0.605681	0.999992	-	gene282(gene282)	http://www.kegg.jp/kegg-bin/show_pathway?map00625/K01563%09%23FFFFFF,green/
ko00195	Photosynthesis	Metabolism	Energy metabolism	0	3	3	8	0.623832	0.999992	-	gene616(gene616),gene613(gene613),gene611(gene611)	http://www.kegg.jp/kegg-bin/show_pathway?map00195/K02108%09%23FFFFFF,green/K02113%09%23FFFFFF,green/K02112%09%23FFFFFF,green/
ko00561	Glycerolipid metabolism	Metabolism	Lipid metabolism	0	4	4	11	0.634387	0.999992	-	gene1306(gene1306),gene26(gene26),gene542(gene542),gene736(gene736)	http://www.kegg.jp/kegg-bin/show_pathway?map00561/K03621%09%23FFFFFF,green/K08591%09%23FFFFFF,green/K13677%09%23FFFFFF,green/K00655%09%23FFFFFF,green/
ko03430	Mismatch repair	Genetic Information Processing	Replication and repair	3	3	6	17	0.653858	0.999992	gene1511(gene1511),gene2(gene2),gene1722(gene1722)	gene936(gene936),gene112(gene112),gene512(gene512)	http://www.kegg.jp/kegg-bin/show_pathway?map03430/K03601%09%23FFFFFF,green/K03572%09%23FFFFFF,red/K03111%09%23FFFFFF,purple/K02338%09%23FFFFFF,red/K03657%09%23FFFFFF,green/
ko00640	Propanoate metabolism	Metabolism	Carbohydrate metabolism	1	2	3	9	0.712587	0.999992	gene798(gene798)	gene336(gene336),gene888(gene888)	http://www.kegg.jp/kegg-bin/show_pathway?map00640/K01963%09%23FFFFFF,green/K00382%09%23FFFFFF,red/K00016%09%23FFFFFF,green/
ko01503	Cationic antimicrobial peptide (CAMP) resistance	Human Diseases	Drug resistance: Antimicrobial	2	0	2	6	0.721108	0.999992	gene1801(gene1801),gene1623(gene1623)	-	http://www.kegg.jp/kegg-bin/show_pathway?map01503/K03740%09%23FFFFFF,red/K04771%09%23FFFFFF,red/
ko02026	Biofilm formation - Escherichia coli	Cellular Processes	Cellular community - prokaryotes	1	0	1	3	0.752584	0.999992	gene1124(gene1124)	-	http://www.kegg.jp/kegg-bin/show_pathway?map02026/K00688%09%23FFFFFF,red/
ko00240	Pyrimidine metabolism	Metabolism	Nucleotide metabolism	5	4	9	28	0.773168	0.999992	gene579(gene579),gene32(gene32),gene1710(gene1710),gene578(gene578),gene772(gene772)	gene705(gene705),gene1162(gene1162),gene1088(gene1088),gene730(gene730)	http://www.kegg.jp/kegg-bin/show_pathway?map00240/K16066%09%23FFFFFF,red/K00526%09%23FFFFFF,red/K21636%09%23FFFFFF,red/K00525%09%23FFFFFF,red/K00940%09%23FFFFFF,green/K03783%09%23FFFFFF,green/K00945%09%23FFFFFF,green/K01591%09%23FFFFFF,purple/
ko04112	Cell cycle - Caulobacter	Cellular Processes	Cell growth and death	1	2	3	10	0.784227	0.999992	gene487(gene487)	gene1383(gene1383),gene1248(gene1248)	http://www.kegg.jp/kegg-bin/show_pathway?map04112/K03589%09%23FFFFFF,red/K01358%09%23FFFFFF,green/K03588%09%23FFFFFF,green/
ko00550	Peptidoglycan biosynthesis	Metabolism	Glycan biosynthesis and metabolism	0	7	7	23	0.813442	0.999992	-	gene968(gene968),gene1406(gene1406),gene392(gene392),gene530(gene530),gene601(gene601),gene1352(gene1352),gene619(gene619)	http://www.kegg.jp/kegg-bin/show_pathway?map00550/K19302%09%23FFFFFF,green/K12554%09%23FFFFFF,green/K01000%09%23FFFFFF,green/K00790%09%23FFFFFF,green/K00075%09%23FFFFFF,green/K00687%09%23FFFFFF,green/
ko03440	Homologous recombination	Genetic Information Processing	Replication and repair	3	3	6	20	0.815958	0.999992	gene2(gene2),gene1793(gene1793),gene1511(gene1511)	gene1721(gene1721),gene1717(gene1717),gene112(gene112)	http://www.kegg.jp/kegg-bin/show_pathway?map03440/K02338%09%23FFFFFF,red/K03550%09%23FFFFFF,green/K03111%09%23FFFFFF,purple/K03629%09%23FFFFFF,red/K03553%09%23FFFFFF,green/
ko00051	Fructose and mannose metabolism	Metabolism	Carbohydrate metabolism	0	3	3	11	0.840417	0.999992	-	gene292(gene292fructose-1,6-bisphosphate aldolase),gene749(gene749,6-phosphofructokinase),gene1246(gene1246triose-phosphate isomerase)	http://www.kegg.jp/kegg-bin/show_pathway?map00051/K01803%09%23FFFFFF,green/K01624%09%23FFFFFF,green/K00850%09%23FFFFFF,green/
ko00730	Thiamine metabolism	Metabolism	Metabolism of cofactors and vitamins	0	3	3	11	0.840417	0.999992	-	gene765(gene765),gene928(gene928),gene1586(gene1586)	http://www.kegg.jp/kegg-bin/show_pathway?map00730/K04487%09%23FFFFFF,green/K00878%09%23FFFFFF,green/K06949%09%23FFFFFF,green/
ko04122	Sulfur relay system	Genetic Information Processing	Folding, sorting and degradation	0	1	1	4	0.844841	0.999992	-	gene765(gene765)	http://www.kegg.jp/kegg-bin/show_pathway?map04122/K04487%09%23FFFFFF,green/
ko00040	Pentose and glucuronate interconversions	Metabolism	Carbohydrate metabolism	1	0	1	4	0.844841	0.999992	gene159(gene159)	-	http://www.kegg.jp/kegg-bin/show_pathway?map00040/K01804%09%23FFFFFF,red/
ko00523	Polyketide sugar unit biosynthesis	Metabolism	Metabolism of terpenoids and polyketides	0	1	1	4	0.844841	0.999992	-	gene646(gene646)	http://www.kegg.jp/kegg-bin/show_pathway?map00523/K01790%09%23FFFFFF,green/
ko00052	Galactose metabolism	Metabolism	Carbohydrate metabolism	4	1	5	18	0.860603	0.999992	gene175(gene175),gene1494(gene1494),gene211(gene211),gene239(gene239)	gene749(gene749)	http://www.kegg.jp/kegg-bin/show_pathway?map00052/K00850%09%23FFFFFF,green/K01193%09%23FFFFFF,red/K00965%09%23FFFFFF,red/K01220%09%23FFFFFF,red/K01785%09%23FFFFFF,red/
ko00061	Fatty acid biosynthesis	Metabolism	Lipid metabolism	3	1	4	15	0.869786	0.999992	gene328(gene328),gene27(gene27),gene329(gene329)	gene336(gene336)	http://www.kegg.jp/kegg-bin/show_pathway?map00061/K01963%09%23FFFFFF,green/K02371%09%23FFFFFF,red/K02078%09%23FFFFFF,red/
ko02020	Two-component system	Environmental Information Processing	Signal transduction	6	6	12	40	0.870527	0.999992	gene1520(gene1520),gene1623(gene1623),gene1523(gene1523),gene1801(gene1801),gene12(gene12),gene866(gene866)	gene1297(gene1297),gene1620(gene1620),gene1290(gene1290),gene1572(gene1572),gene1368(gene1368),gene906(gene906)	http://www.kegg.jp/kegg-bin/show_pathway?map02020/K07650%09%23FFFFFF,green/K04751%09%23FFFFFF,green/K04771%09%23FFFFFF,red/K07714%09%23FFFFFF,red/K11616%09%23FFFFFF,green/K03740%09%23FFFFFF,red/K07691%09%23FFFFFF,red/K11631%09%23FFFFFF,red/K01467%09%23FFFFFF,red/K01915%09%23FFFFFF,green/K07668%09%23FFFFFF,green/K02040%09%23FFFFFF,green/
ko00520	Amino sugar and nucleotide sugar metabolism	Metabolism	Carbohydrate metabolism	1	5	6	22	0.885947	0.999992	gene239(gene239)	gene619(gene619),gene601(gene601),gene379(gene379),gene968(gene968),gene550(gene550)	http://www.kegg.jp/kegg-bin/show_pathway?map00520/K01443%09%23FFFFFF,green/K02564%09%23FFFFFF,green/K00790%09%23FFFFFF,green/K00965%09%23FFFFFF,red/K00075%09%23FFFFFF,green/
ko05150	Staphylococcus aureus infection	Human Diseases	Infectious diseases: Bacterial	1	0	1	5	0.902748	0.999992	gene1623(gene1623)	-	http://www.kegg.jp/kegg-bin/show_pathway?map05150/K03740%09%23FFFFFF,red/
ko00920	Sulfur metabolism	Metabolism	Energy metabolism	0	1	1	5	0.902748	0.999992	-	gene640(gene640)	http://www.kegg.jp/kegg-bin/show_pathway?map00920/K00651%09%23FFFFFF,green/
ko01501	beta-Lactam resistance	Human Diseases	Drug resistance: Antimicrobial	1	2	3	13	0.915881	0.999992	gene12(gene12)	gene530(gene530),gene316(gene316)	http://www.kegg.jp/kegg-bin/show_pathway?map01501/K15581%09%23FFFFFF,green/K01467%09%23FFFFFF,red/K00687%09%23FFFFFF,green/
ko00900	Terpenoid backbone biosynthesis	Metabolism	Metabolism of terpenoids and polyketides	1	1	2	10	0.934697	0.999992	gene1000(gene1000)	gene994(gene994)	http://www.kegg.jp/kegg-bin/show_pathway?map00900/K00869%09%23FFFFFF,red/K00054%09%23FFFFFF,green/
ko01502	Vancomycin resistance	Human Diseases	Drug resistance: Antimicrobial	0	1	1	6	0.939077	0.999992	-	gene392(gene392)	http://www.kegg.jp/kegg-bin/show_pathway?map01502/K01000%09%23FFFFFF,green/
ko00450	Selenocompound metabolism	Metabolism	Metabolism of other amino acids	0	1	1	6	0.939077	0.999992	-	gene1044(gene1044)	http://www.kegg.jp/kegg-bin/show_pathway?map00450/K00549%09%23FFFFFF,green/
ko02010	ABC transporters	Environmental Information Processing	Membrane transport	8	11	19	66	0.945829	0.999992	gene903(gene903),gene1129(gene1129),gene203(gene203),gene221(gene221),gene1446(gene1446),gene964(gene964),gene1523(gene1523),gene115(gene115)	gene1378(gene1378),gene1456(gene1456),gene88(gene88),gene905(gene905),gene1376(gene1376),gene906(gene906),gene1379(gene1379),gene1134(gene1134),gene1377(gene1377),gene1454(gene1454),gene316(gene316)	http://www.kegg.jp/kegg-bin/show_pathway?map02010/K01997%09%23FFFFFF,green/K10439%09%23FFFFFF,red/K10119%09%23FFFFFF,red/K02073%09%23FFFFFF,green/K10112%09%23FFFFFF,red/K02037%09%23FFFFFF,green/K15581%09%23FFFFFF,green/K01998%09%23FFFFFF,green/K16785%09%23FFFFFF,red/K11631%09%23FFFFFF,red/K02040%09%23FFFFFF,green/K01995%09%23FFFFFF,green/K11069%09%23FFFFFF,red/K15772%09%23FFFFFF,red/K01996%09%23F…
ko00720	Carbon fixation pathways in prokaryotes	Metabolism	Energy metabolism	1	1	2	11	0.955648	0.999992	gene1249(gene1249)	gene336(gene336)	http://www.kegg.jp/kegg-bin/show_pathway?map00720/K01595%09%23FFFFFF,red/K01963%09%23FFFFFF,green/
ko03060	Protein export	Genetic Information Processing	Folding, sorting and degradation	2	1	3	15	0.957385	0.999992	gene1517(gene1517),gene1540(gene1540)	gene1321(gene1321)	http://www.kegg.jp/kegg-bin/show_pathway?map03060/K03100%09%23FFFFFF,red/K03075%09%23FFFFFF,green/
ko03030	DNA replication	Genetic Information Processing	Replication and repair	2	1	3	15	0.957385	0.999992	gene2(gene2),gene1511(gene1511)	gene112(gene112)	http://www.kegg.jp/kegg-bin/show_pathway?map03030/K02338%09%23FFFFFF,red/K03111%09%23FFFFFF,purple/
ko00500	Starch and sucrose metabolism	Metabolism	Carbohydrate metabolism	4	2	6	26	0.960798	0.999992	gene793(gene793alpha-amylase),gene1124(gene1124starch phosphorylase ),gene1494(gene1494beta-fructofuranosidase),gene189(gene189PTS cellobiose transporter subunit IIA)	gene1238(gene1238HAD family phosphatase),gene191(gene191PTS system, cellobiose-specific IIC component)	http://www.kegg.jp/kegg-bin/show_pathway?map00500/K01193%09%23FFFFFF,red/K01176%09%23FFFFFF,red/K02761%09%23FFFFFF,green/K02759%09%23FFFFFF,red/K00688%09%23FFFFFF,red/K01838%09%23FFFFFF,green/
ko03420	Nucleotide excision repair	Genetic Information Processing	Replication and repair	0	1	1	7	0.961855	0.999992	-	gene936(gene936)	http://www.kegg.jp/kegg-bin/show_pathway?map03420/K03657%09%23FFFFFF,green/
ko00521	Streptomycin biosynthesis	Metabolism	Biosynthesis of other secondary metabolites	0	1	1	7	0.961855	0.999992	-	gene646(gene646)	http://www.kegg.jp/kegg-bin/show_pathway?map00521/K01790%09%23FFFFFF,green/
ko00983	Drug metabolism - other enzymes	Metabolism	Xenobiotics biodegradation and metabolism	0	1	1	8	0.976129	0.999992	-	gene1162(gene1162)	http://www.kegg.jp/kegg-bin/show_pathway?map00983/K00940%09%23FFFFFF,green/
ko03070	Bacterial secretion system	Environmental Information Processing	Membrane transport	0	1	1	9	0.98507	0.999992	-	gene1321(gene1321)	http://www.kegg.jp/kegg-bin/show_pathway?map03070/K03075%09%23FFFFFF,green/
ko02024	Quorum sensing	Cellular Processes	Cellular community - prokaryotes	5	6	11	50	0.993933	0.999992	gene42(gene42),gene573(gene573),gene1540(gene1540),gene1517(gene1517),gene1520(gene1520)	gene1376(gene1376),gene1377(gene1377),gene1378(gene1378),gene1379(gene1379),gene1321(gene1321),gene316(gene316)	http://www.kegg.jp/kegg-bin/show_pathway?map02024/K01996%09%23FFFFFF,green/K20342%09%23FFFFFF,red/K03075%09%23FFFFFF,green/K01997%09%23FFFFFF,green/K03100%09%23FFFFFF,red/K01995%09%23FFFFFF,green/K01998%09%23FFFFFF,green/K11752%09%23FFFFFF,red/K15581%09%23FFFFFF,green/K07691%09%23FFFFFF,red/
ko02060	Phosphotransferase system (PTS)	Environmental Information Processing	Membrane transport	1	1	2	17	0.996126	0.999992	gene189(gene189)	gene191(gene191)	http://www.kegg.jp/kegg-bin/show_pathway?map02060/K02761%09%23FFFFFF,green/K02759%09%23FFFFFF,red/
ko00970	Aminoacyl-tRNA biosynthesis	Genetic Information Processing	Translation	0	1	1	25	0.999992	0.999992	-	gene338(gene338)	http://www.kegg.jp/kegg-bin/show_pathway?map00970/K01875%09%23FFFFFF,green/

## Sheet: HGKO_vs_LGKO
PathwayID	Pathway	Level1	Level2	Up_number	Down_number	DEG_number	total_number	Pvalue	FDR	Up_gene	Down_gene	URL
ko00340	Histidine metabolism	Metabolism	Amino acid metabolism	0	8	8	11	0.000129779	0.00766253	-	gene1188(gene1188),gene1195(gene1195),gene1189(gene1189),gene1194(gene1194),gene1193(gene1193),gene1191(gene1191),gene661(gene661),gene1186(gene1186)	http://www.kegg.jp/kegg-bin/show_pathway?map00340/K00817%09%23FFFFFF,green/K00013%09%23FFFFFF,green/K01523%09%23FFFFFF,green/K01814%09%23FFFFFF,green/K02500%09%23FFFFFF,green/K02502%09%23FFFFFF,green/K01693%09%23FFFFFF,green/K00765%09%23FFFFFF,green/
ko00910	Nitrogen metabolism	Metabolism	Energy metabolism	0	5	5	5	0.000218929	0.00766253	-	gene1021(gene1021),gene1656(gene1656),gene1570(gene1570),gene1572(gene1572),gene1571(gene1571)	http://www.kegg.jp/kegg-bin/show_pathway?map00910/K01915%09%23FFFFFF,green/K00262%09%23FFFFFF,green/K01673%09%23FFFFFF,green/K00266%09%23FFFFFF,green/K00265%09%23FFFFFF,green/
ko00250	Alanine, aspartate and glutamate metabolism	Metabolism	Amino acid metabolism	0	8	8	20	0.0209114	0.447885	-	gene1571(gene1571),gene1534(gene1534),gene453(gene453),gene1570(gene1570),gene1021(gene1021),gene1572(gene1572),gene30(gene30),gene41(gene41)	http://www.kegg.jp/kegg-bin/show_pathway?map00250/K00262%09%23FFFFFF,green/K00764%09%23FFFFFF,green/K00266%09%23FFFFFF,green/K01756%09%23FFFFFF,green/K00278%09%23FFFFFF,green/K00265%09%23FFFFFF,green/K01914%09%23FFFFFF,green/K01915%09%23FFFFFF,green/
ko00660	C5-Branched dibasic acid metabolism	Metabolism	Carbohydrate metabolism	0	4	4	7	0.0259314	0.447885	-	gene595(gene595),gene592(gene592),gene297(gene297),gene594(gene594)	http://www.kegg.jp/kegg-bin/show_pathway?map00660/K01652%09%23FFFFFF,green/K00052%09%23FFFFFF,green/K01704%09%23FFFFFF,green/K01703%09%23FFFFFF,green/
ko00999	Biosynthesis of secondary metabolites - unclassified	Metabolism	Biosynthesis of other secondary metabolites	2	0	2	2	0.0347712	0.447885	gene328(gene328),gene27(gene27)	-	http://www.kegg.jp/kegg-bin/show_pathway?map00999/K02078%09%23FFFFFF,red/
ko00020	Citrate cycle (TCA cycle)	Metabolism	Carbohydrate metabolism	0	4	4	8	0.0443863	0.447885	-	gene583(gene583NADP-dependent isocitrate dehydrogenase),gene581(gene581aconitate hydratase),gene582(gene582citrate synthase),gene588(gene588phosphoenolpyruvate carboxykinase)	http://www.kegg.jp/kegg-bin/show_pathway?map00020/K00031%09%23FFFFFF,green/K01681%09%23FFFFFF,green/K01647%09%23FFFFFF,green/K01610%09%23FFFFFF,green/
ko00230	Purine metabolism	Metabolism	Nucleotide metabolism	1	11	12	39	0.0447885	0.447885	gene1225(gene1225)	gene34(gene34),gene38(gene38),gene39(gene39),gene29(gene29),gene28(gene28),gene30(gene30),gene33(gene33),gene41(gene41),gene778(gene778),gene36(gene36),gene35(gene35)	http://www.kegg.jp/kegg-bin/show_pathway?map00230/K01945%09%23FFFFFF,green/K01756%09%23FFFFFF,green/K01239%09%23FFFFFF,red/K01588%09%23FFFFFF,green/K00764%09%23FFFFFF,green/K01923%09%23FFFFFF,green/K00364%09%23FFFFFF,green/K01589%09%23FFFFFF,green/K00602%09%23FFFFFF,green/K11175%09%23FFFFFF,green/K01952%09%23FFFFFF,green/K01933%09%23FFFFFF,green/
ko00630	Glyoxylate and dicarboxylate metabolism	Metabolism	Carbohydrate metabolism	1	3	4	9	0.0684635	0.59663	gene1782(gene1782)	gene582(gene582),gene581(gene581),gene1572(gene1572)	http://www.kegg.jp/kegg-bin/show_pathway?map00630/K01915%09%23FFFFFF,green/K01647%09%23FFFFFF,green/K01091%09%23FFFFFF,red/K01681%09%23FFFFFF,green/
ko00790	Folate biosynthesis	Metabolism	Metabolism of cofactors and vitamins	4	1	5	13	0.0767096	0.59663	gene1026(gene1026),gene1023(gene1023),gene1024(gene1024),gene1025(gene1025)	gene974(gene974)	http://www.kegg.jp/kegg-bin/show_pathway?map00790/K06920%09%23FFFFFF,red/K03342%09%23FFFFFF,green/K01737%09%23FFFFFF,red/K10026%09%23FFFFFF,red/K09457%09%23FFFFFF,red/
ko00061	Fatty acid biosynthesis	Metabolism	Lipid metabolism	4	1	5	15	0.130563	0.841214	gene328(gene328),gene27(gene27),gene325(gene325),gene333(gene333)	gene1350(gene1350)	http://www.kegg.jp/kegg-bin/show_pathway?map00061/K18474%09%23FFFFFF,red/K02160%09%23FFFFFF,red/K00059%09%23FFFFFF,green/K02078%09%23FFFFFF,red/
ko00720	Carbon fixation pathways in prokaryotes	Metabolism	Energy metabolism	1	3	4	11	0.132191	0.841214	gene333(gene333)	gene583(gene583),gene581(gene581),gene877(gene877)	http://www.kegg.jp/kegg-bin/show_pathway?map00720/K02160%09%23FFFFFF,red/K01681%09%23FFFFFF,green/K01938%09%23FFFFFF,green/K00031%09%23FFFFFF,green/
ko00290	Valine, leucine and isoleucine biosynthesis	Metabolism	Amino acid metabolism	0	4	4	12	0.170606	0.871886	-	gene297(gene297),gene592(gene592),gene595(gene595),gene594(gene594)	http://www.kegg.jp/kegg-bin/show_pathway?map00290/K01703%09%23FFFFFF,green/K00052%09%23FFFFFF,green/K01652%09%23FFFFFF,green/K01704%09%23FFFFFF,green/
ko00072	Synthesis and degradation of ketone bodies	Metabolism	Lipid metabolism	1	0	1	1	0.186833	0.871886	gene993(gene993)	-	http://www.kegg.jp/kegg-bin/show_pathway?map00072/K01641%09%23FFFFFF,red/
ko00572	Arabinogalactan biosynthesis - Mycobacterium	Metabolism	Glycan biosynthesis and metabolism	0	1	1	1	0.186833	0.871886	-	gene308(gene308)	http://www.kegg.jp/kegg-bin/show_pathway?map00572/K02851%09%23FFFFFF,green/
ko00053	Ascorbate and aldarate metabolism	Metabolism	Carbohydrate metabolism	1	0	1	1	0.186833	0.871886	gene158(gene158)	-	http://www.kegg.jp/kegg-bin/show_pathway?map00053/K03077%09%23FFFFFF,red/
ko00760	Nicotinate and nicotinamide metabolism	Metabolism	Metabolism of cofactors and vitamins	1	3	4	13	0.212338	0.883343	gene1225(gene1225)	gene1534(gene1534),gene1535(gene1535),gene1533(gene1533)	http://www.kegg.jp/kegg-bin/show_pathway?map00760/K03517%09%23FFFFFF,green/K00278%09%23FFFFFF,green/K01239%09%23FFFFFF,red/K00767%09%23FFFFFF,green/
ko00780	Biotin metabolism	Metabolism	Metabolism of cofactors and vitamins	1	1	2	5	0.235771	0.883343	gene598(gene598)	gene1350(gene1350)	http://www.kegg.jp/kegg-bin/show_pathway?map00780/K03524%09%23FFFFFF,red/K00059%09%23FFFFFF,green/
ko00220	Arginine biosynthesis	Metabolism	Amino acid metabolism	1	2	3	10	0.28241	0.883343	gene501(gene501)	gene1021(gene1021),gene1572(gene1572)	http://www.kegg.jp/kegg-bin/show_pathway?map00220/K01915%09%23FFFFFF,green/K00611%09%23FFFFFF,red/K00262%09%23FFFFFF,green/
ko00670	One carbon pool by folate	Metabolism	Metabolism of cofactors and vitamins	0	3	3	10	0.28241	0.883343	-	gene34(gene34),gene35(gene35),gene877(gene877)	http://www.kegg.jp/kegg-bin/show_pathway?map00670/K00602%09%23FFFFFF,green/K11175%09%23FFFFFF,green/K01938%09%23FFFFFF,green/
ko00650	Butanoate metabolism	Metabolism	Carbohydrate metabolism	1	2	3	10	0.28241	0.883343	gene993(gene993)	gene409(gene409),gene297(gene297)	http://www.kegg.jp/kegg-bin/show_pathway?map00650/K01652%09%23FFFFFF,green/K01641%09%23FFFFFF,red/K03366%09%23FFFFFF,green/
ko00400	Phenylalanine, tyrosine and tryptophan biosynthesis	Metabolism	Amino acid metabolism	0	5	5	20	0.312702	0.883343	-	gene473(gene473),gene475(gene475),gene472(gene472),gene661(gene661),gene1157(gene1157)	http://www.kegg.jp/kegg-bin/show_pathway?map00400/K00766%09%23FFFFFF,green/K00817%09%23FFFFFF,green/K01817%09%23FFFFFF,green/K04518%09%23FFFFFF,green/K01658%09%23FFFFFF,green/
ko00730	Thiamine metabolism	Metabolism	Metabolism of cofactors and vitamins	0	3	3	11	0.338743	0.883343	-	gene928(gene928),gene929(gene929),gene927(gene927)	http://www.kegg.jp/kegg-bin/show_pathway?map00730/K00941%09%23FFFFFF,green/K00878%09%23FFFFFF,green/K00788%09%23FFFFFF,green/
ko00405	Phenazine biosynthesis	Metabolism	Biosynthesis of other secondary metabolites	0	1	1	2	0.338894	0.883343	-	gene472(gene472)	http://www.kegg.jp/kegg-bin/show_pathway?map00405/K01658%09%23FFFFFF,green/
ko00360	Phenylalanine metabolism	Metabolism	Amino acid metabolism	0	1	1	2	0.338894	0.883343	-	gene661(gene661)	http://www.kegg.jp/kegg-bin/show_pathway?map00360/K00817%09%23FFFFFF,green/
ko00627	Aminobenzoate degradation	Metabolism	Xenobiotics biodegradation and metabolism	1	0	1	2	0.338894	0.883343	gene1426(gene1426)	-	http://www.kegg.jp/kegg-bin/show_pathway?map00627/K01512%09%23FFFFFF,red/
ko02025	Biofilm formation - Pseudomonas aeruginosa	Cellular Processes	Cellular community - prokaryotes	0	1	1	2	0.338894	0.883343	-	gene472(gene472)	http://www.kegg.jp/kegg-bin/show_pathway?map02025/K01658%09%23FFFFFF,green/
ko02010	ABC transporters	Environmental Information Processing	Membrane transport	5	9	14	66	0.342426	0.883343	gene1391(gene1391),gene1456(gene1456),gene1005(gene1005),gene1392(gene1392),gene1455(gene1455)	gene1291(gene1291),gene1556(gene1556),gene1379(gene1379),gene1134(gene1134),gene1294(gene1294),gene1141(gene1141),gene1292(gene1292),gene1293(gene1293),gene1133(gene1133)	http://www.kegg.jp/kegg-bin/show_pathway?map02010/K10037%09%23FFFFFF,green/K02073%09%23FFFFFF,red/K10038%09%23FFFFFF,green/K02013%09%23FFFFFF,red/K02071%09%23FFFFFF,red/K01997%09%23FFFFFF,green/K10041%09%23FFFFFF,green/K02016%09%23FFFFFF,red/K10010%09%23FFFFFF,red/K02037%09%23FFFFFF,green/K15580%09%23FFFFFF,green/K10040%09%23FFFFFF,green/K10039%09%23FFFFFF,green/
ko00620	Pyruvate metabolism	Metabolism	Carbohydrate metabolism	2	3	5	21	0.353337	0.883343	gene333(gene333acetyl-CoA carboxylase, biotin carboxyl carrier protein),gene1426(gene1426acylphosphatase)	gene662(gene662D-3-phosphoglycerate dehydrogenase),gene588(gene588phosphoenolpyruvate carboxykinase),gene1621(gene1621NAD-dependent malic enzyme)	http://www.kegg.jp/kegg-bin/show_pathway?map00620/K01610%09%23FFFFFF,green/K02160%09%23FFFFFF,red/K01512%09%23FFFFFF,red/K03778%09%23FFFFFF,green/K22212%09%23FFFFFF,green/
ko00520	Amino sugar and nucleotide sugar metabolism	Metabolism	Carbohydrate metabolism	3	2	5	22	0.394204	0.925261	gene968(gene968),gene1492(gene1492),gene193(gene193)	gene379(gene379),gene550(gene550)	http://www.kegg.jp/kegg-bin/show_pathway?map00520/K00847%09%23FFFFFF,red/K01809%09%23FFFFFF,red/K02564%09%23FFFFFF,green/K00075%09%23FFFFFF,red/K01443%09%23FFFFFF,green/
ko00240	Pyrimidine metabolism	Metabolism	Nucleotide metabolism	4	2	6	28	0.428462	0.925261	gene730(gene730),gene1386(gene1386),gene590(gene590),gene728(gene728)	gene32(gene32),gene524(gene524)	http://www.kegg.jp/kegg-bin/show_pathway?map00240/K00876%09%23FFFFFF,red/K00761%09%23FFFFFF,red/K00226%09%23FFFFFF,green/K01591%09%23FFFFFF,purple/K02823%09%23FFFFFF,red/
ko00280	Valine, leucine and isoleucine degradation	Metabolism	Amino acid metabolism	1	0	1	3	0.462631	0.925261	gene993(gene993)	-	http://www.kegg.jp/kegg-bin/show_pathway?map00280/K01641%09%23FFFFFF,red/
ko02026	Biofilm formation - Escherichia coli	Cellular Processes	Cellular community - prokaryotes	0	1	1	3	0.462631	0.925261	-	gene356(gene356)	http://www.kegg.jp/kegg-bin/show_pathway?map02026/K21084%09%23FFFFFF,green/
ko00401	Novobiocin biosynthesis	Metabolism	Biosynthesis of other secondary metabolites	0	1	1	3	0.462631	0.925261	-	gene661(gene661)	http://www.kegg.jp/kegg-bin/show_pathway?map00401/K00817%09%23FFFFFF,green/
ko00460	Cyanoamino acid metabolism	Metabolism	Metabolism of other amino acids	0	1	1	3	0.462631	0.925261	-	gene453(gene453)	http://www.kegg.jp/kegg-bin/show_pathway?map00460/K01914%09%23FFFFFF,green/
ko00333	Prodigiosin biosynthesis	Metabolism	Biosynthesis of other secondary metabolites	0	1	1	3	0.462631	0.925261	-	gene1350(gene1350)	http://www.kegg.jp/kegg-bin/show_pathway?map00333/K00059%09%23FFFFFF,green/
ko00500	Starch and sucrose metabolism	Metabolism	Carbohydrate metabolism	5	0	5	26	0.55189	0.967465	gene189(gene189PTS cellobiose transporter subunit IIA),gene197(gene197mannanase),gene191(gene191PTS system, cellobiose-specific IIC),gene185(gene185exodeoxyribonuclease III),gene1492(gene1492fructokinase)	-	http://www.kegg.jp/kegg-bin/show_pathway?map00500/K02761%09%23FFFFFF,red/K01179%09%23FFFFFF,red/K02759%09%23FFFFFF,red/K06896%09%23FFFFFF,red/K00847%09%23FFFFFF,red/
ko00473	D-Alanine metabolism	Metabolism	Metabolism of other amino acids	1	0	1	4	0.563298	0.967465	gene1624(gene1624)	-	http://www.kegg.jp/kegg-bin/show_pathway?map00473/K14188%09%23FFFFFF,red/
ko00350	Tyrosine metabolism	Metabolism	Amino acid metabolism	0	1	1	4	0.563298	0.967465	-	gene661(gene661)	http://www.kegg.jp/kegg-bin/show_pathway?map00350/K00817%09%23FFFFFF,green/
ko00040	Pentose and glucuronate interconversions	Metabolism	Carbohydrate metabolism	1	0	1	4	0.563298	0.967465	gene158(gene158)	-	http://www.kegg.jp/kegg-bin/show_pathway?map00040/K03077%09%23FFFFFF,red/
ko00051	Fructose and mannose metabolism	Metabolism	Carbohydrate metabolism	2	0	2	11	0.638641	0.967465	gene193(gene193mannose-6-phosphate isomerase, class I),gene1492(gene1492fructokinase)	-	http://www.kegg.jp/kegg-bin/show_pathway?map00051/K00847%09%23FFFFFF,red/K01809%09%23FFFFFF,red/
ko02060	Phosphotransferase system (PTS)	Environmental Information Processing	Membrane transport	2	1	3	17	0.642565	0.967465	gene189(gene189),gene191(gene191)	gene119(gene119)	http://www.kegg.jp/kegg-bin/show_pathway?map02060/K02759%09%23FFFFFF,red/K02744%09%23FFFFFF,green/K02761%09%23FFFFFF,red/
ko00920	Sulfur metabolism	Metabolism	Energy metabolism	1	0	1	5	0.645179	0.967465	gene1388(gene1388)	-	http://www.kegg.jp/kegg-bin/show_pathway?map00920/K01739%09%23FFFFFF,red/
ko05150	Staphylococcus aureus infection	Human Diseases	Infectious diseases: Bacterial	1	0	1	5	0.645179	0.967465	gene1624(gene1624)	-	http://www.kegg.jp/kegg-bin/show_pathway?map05150/K14188%09%23FFFFFF,red/
ko00480	Glutathione metabolism	Metabolism	Metabolism of other amino acids	0	1	1	5	0.645179	0.967465	-	gene583(gene583)	http://www.kegg.jp/kegg-bin/show_pathway?map00480/K00031%09%23FFFFFF,green/
ko03010	Ribosome	Genetic Information Processing	Translation	9	0	9	54	0.706901	0.967465	gene1733(gene1733),gene1510(gene1510),gene65(gene65),gene74(gene74),gene1053(gene1053),gene897(gene897),gene69(gene69),gene1085(gene1085),gene1734(gene1734)	-	http://www.kegg.jp/kegg-bin/show_pathway?map03010/K02963%09%23FFFFFF,red/K02919%09%23FFFFFF,red/K02968%09%23FFFFFF,red/K02907%09%23FFFFFF,red/K02911%09%23FFFFFF,red/K02959%09%23FFFFFF,red/K02913%09%23FFFFFF,red/K02994%09%23FFFFFF,red/K02887%09%23FFFFFF,red/
ko00450	Selenocompound metabolism	Metabolism	Metabolism of other amino acids	1	0	1	6	0.711768	0.967465	gene1388(gene1388)	-	http://www.kegg.jp/kegg-bin/show_pathway?map00450/K01739%09%23FFFFFF,red/
ko01503	Cationic antimicrobial peptide (CAMP) resistance	Human Diseases	Drug resistance: Antimicrobial	1	0	1	6	0.711768	0.967465	gene1624(gene1624)	-	http://www.kegg.jp/kegg-bin/show_pathway?map01503/K14188%09%23FFFFFF,red/
ko00260	Glycine, serine and threonine metabolism	Metabolism	Amino acid metabolism	0	3	3	19	0.719421	0.967465	-	gene48(gene48),gene1192(gene1192),gene976(gene976)	http://www.kegg.jp/kegg-bin/show_pathway?map00260/K01733%09%23FFFFFF,green/K01079%09%23FFFFFF,green/K00872%09%23FFFFFF,green/
ko01501	beta-Lactam resistance	Human Diseases	Drug resistance: Antimicrobial	1	1	2	13	0.730663	0.967465	gene12(gene12)	gene1141(gene1141)	http://www.kegg.jp/kegg-bin/show_pathway?map01501/K01467%09%23FFFFFF,red/K15580%09%23FFFFFF,green/
ko03420	Nucleotide excision repair	Genetic Information Processing	Replication and repair	0	1	1	7	0.765908	0.967465	-	gene1132(gene1132)	http://www.kegg.jp/kegg-bin/show_pathway?map03420/K03702%09%23FFFFFF,green/
ko02020	Two-component system	Environmental Information Processing	Signal transduction	3	3	6	40	0.788434	0.967465	gene1624(gene1624),gene866(gene866),gene12(gene12)	gene1368(gene1368),gene898(gene898),gene1572(gene1572)	http://www.kegg.jp/kegg-bin/show_pathway?map02020/K14982%09%23FFFFFF,green/K14188%09%23FFFFFF,red/K01915%09%23FFFFFF,green/K07714%09%23FFFFFF,red/K01467%09%23FFFFFF,red/K04751%09%23FFFFFF,green/
ko03060	Protein export	Genetic Information Processing	Folding, sorting and degradation	1	1	2	15	0.802076	0.967465	gene1750(gene1750)	gene1065(gene1065)	http://www.kegg.jp/kegg-bin/show_pathway?map03060/K03101%09%23FFFFFF,green/K03100%09%23FFFFFF,red/
ko00270	Cysteine and methionine metabolism	Metabolism	Amino acid metabolism	3	0	3	22	0.809893	0.967465	gene596(gene596),gene445(gene445),gene1388(gene1388)	-	http://www.kegg.jp/kegg-bin/show_pathway?map00270/K08968%09%23FFFFFF,red/K01739%09%23FFFFFF,red/K00558%09%23FFFFFF,red/
ko00195	Photosynthesis	Metabolism	Energy metabolism	1	0	1	8	0.809918	0.967465	gene613(gene613)	-	http://www.kegg.jp/kegg-bin/show_pathway?map00195/K02113%09%23FFFFFF,red/
ko00750	Vitamin B6 metabolism	Metabolism	Metabolism of cofactors and vitamins	0	1	1	8	0.809918	0.967465	-	gene48(gene48)	http://www.kegg.jp/kegg-bin/show_pathway?map00750/K01733%09%23FFFFFF,green/
ko00983	Drug metabolism - other enzymes	Metabolism	Xenobiotics biodegradation and metabolism	1	0	1	8	0.809918	0.967465	gene590(gene590)	-	http://www.kegg.jp/kegg-bin/show_pathway?map00983/K00876%09%23FFFFFF,red/
ko00770	Pantothenate and CoA biosynthesis	Metabolism	Metabolism of cofactors and vitamins	1	1	2	16	0.831087	0.967465	gene878(gene878)	gene297(gene297)	http://www.kegg.jp/kegg-bin/show_pathway?map00770/K01652%09%23FFFFFF,green/K21977%09%23FFFFFF,red/
ko00640	Propanoate metabolism	Metabolism	Carbohydrate metabolism	1	0	1	9	0.845686	0.967465	gene333(gene333)	-	http://www.kegg.jp/kegg-bin/show_pathway?map00640/K02160%09%23FFFFFF,red/
ko03410	Base excision repair	Genetic Information Processing	Replication and repair	0	1	1	9	0.845686	0.967465	-	gene1324(gene1324)	http://www.kegg.jp/kegg-bin/show_pathway?map03410/K10563%09%23FFFFFF,green/
ko00190	Oxidative phosphorylation	Metabolism	Energy metabolism	1	0	1	10	0.87475	0.967465	gene613(gene613)	-	http://www.kegg.jp/kegg-bin/show_pathway?map00190/K02113%09%23FFFFFF,red/
ko00710	Carbon fixation in photosynthetic organisms	Metabolism	Energy metabolism	0	1	1	10	0.87475	0.967465	-	gene588(gene588)	http://www.kegg.jp/kegg-bin/show_pathway?map00710/K01610%09%23FFFFFF,green/
ko03018	RNA degradation	Genetic Information Processing	Folding, sorting and degradation	0	1	1	10	0.87475	0.967465	-	gene1320(gene1320)	http://www.kegg.jp/kegg-bin/show_pathway?map03018/K12573%09%23FFFFFF,green/
ko00900	Terpenoid backbone biosynthesis	Metabolism	Metabolism of terpenoids and polyketides	1	0	1	10	0.87475	0.967465	gene993(gene993)	-	http://www.kegg.jp/kegg-bin/show_pathway?map00900/K01641%09%23FFFFFF,red/
ko00561	Glycerolipid metabolism	Metabolism	Lipid metabolism	0	1	1	11	0.898361	0.967465	-	gene827(gene827)	http://www.kegg.jp/kegg-bin/show_pathway?map00561/K05879%09%23FFFFFF,green/
ko00680	Methane metabolism	Metabolism	Energy metabolism	0	1	1	11	0.898361	0.967465	-	gene1192(gene1192)	http://www.kegg.jp/kegg-bin/show_pathway?map00680/K01079%09%23FFFFFF,green/
ko02024	Quorum sensing	Cellular Processes	Cellular community - prokaryotes	1	4	5	50	0.97178	0.994661	gene1750(gene1750)	gene898(gene898),gene1379(gene1379),gene1141(gene1141),gene472(gene472)	http://www.kegg.jp/kegg-bin/show_pathway?map02024/K15580%09%23FFFFFF,green/K01658%09%23FFFFFF,green/K01997%09%23FFFFFF,green/K03100%09%23FFFFFF,red/K14982%09%23FFFFFF,green/
ko00052	Galactose metabolism	Metabolism	Carbohydrate metabolism	0	1	1	18	0.976585	0.994661	-	gene119(gene119)	http://www.kegg.jp/kegg-bin/show_pathway?map00052/K02744%09%23FFFFFF,green/
ko03440	Homologous recombination	Genetic Information Processing	Replication and repair	0	1	1	20	0.984636	0.994661	-	gene414(gene414)	http://www.kegg.jp/kegg-bin/show_pathway?map03440/K04066%09%23FFFFFF,green/
ko00550	Peptidoglycan biosynthesis	Metabolism	Glycan biosynthesis and metabolism	1	0	1	23	0.991847	0.994661	gene968(gene968)	-	http://www.kegg.jp/kegg-bin/show_pathway?map00550/K00075%09%23FFFFFF,red/
ko00010	Glycolysis / Gluconeogenesis	Metabolism	Carbohydrate metabolism	0	1	1	25	0.994661	0.994661	-	gene588(gene588)	http://www.kegg.jp/kegg-bin/show_pathway?map00010/K01610%09%23FFFFFF,green/

## Sheet: HGWT_vs_HGKO
PathwayID	Pathway	Level1	Level2	Up_number	Down_number	DEG_number	total_number	Pvalue	FDR	Up_gene	Down_gene	URL
ko00051	Fructose and mannose metabolism	Metabolism	Carbohydrate metabolism	6	5	11	11	0.000132651	0.0129998	gene342(gene342PTS mannose transporter subunit IIAB),gene1045(gene1045PTS fructose transporter subunit IIC),gene1046(gene1046fructose-1-phosphate kinase ),gene340(gene340PTS mannose transporter subunit IID),gene341(gene341PTS mannose/fructose/sorbose transporter subunit IIC ),gene114(gene114glycosyl hydrolase family 32)	gene1492(gene1492fructokinase),gene193(gene193mannose-6-phosphate isomerase, class I),gene1246(gene1246triose-phosphate isomerase),gene292(gene292fructose-1,6-bisphosphate aldolase, class II),gene749(gene749, 6-phosphofructokinase)	http://www.kegg.jp/kegg-bin/show_pathway?map00051/K02795%09%23FFFFFF,red/K03332%09%23FFFFFF,red/K01809%09%23FFFFFF,green/K02796%09%23FFFFFF,red/K02794%09%23FFFFFF,red/K00850%09%23FFFFFF,green/K01624%09%23FFFFFF,green/K01803%09%23FFFFFF,green/K02770%09%23FFFFFF,red/K00847%09%23FFFFFF,green/K00882%09%23FFFFFF,red/
ko00010	Glycolysis / Gluconeogenesis	Metabolism	Carbohydrate metabolism	8	12	20	25	0.000293036	0.0143588	gene795(gene795pyruvate dehydrogenase),gene175(gene175galactose mutarotase),gene759(gene759, 6-phospho-beta-glucosidase),gene588(gene588phosphoenolpyruvate carboxykinase ),gene796(gene796pyruvate dehydrogenase E1 component beta subunit ),gene254(gene254alcohol-acetaldehyde dehydrogenase),gene797(gene797branched-chain alpha-keto acid dehydrogenase subunit E2),gene798(gene798dihydrolipoamide dehydr…	gene888(gene888,ldh),gene1182(gene1182phosphopyruvate hydratase),gene1575(gene1575phosphoglycerate kinase),gene749(gene749, 6-phosphofructokinase),gene587(gene587NADP-dependent glyceraldehyde-3-phosphate dehydrogenase ),gene190(gene190,6-phospho-beta-glucosidase),gene292(gene292fructose-1,6-bisphosphate aldolase),gene1576(gene1576,type I glyceraldehyde-3-phosphate dehydrogenase),gene1246(gene1246…	http://www.kegg.jp/kegg-bin/show_pathway?map00010/K04072%09%23FFFFFF,red/K01785%09%23FFFFFF,red/K00134%09%23FFFFFF,green/K00873%09%23FFFFFF,green/K00382%09%23FFFFFF,red/K00162%09%23FFFFFF,red/K01624%09%23FFFFFF,green/K00850%09%23FFFFFF,green/K00927%09%23FFFFFF,green/K01689%09%23FFFFFF,green/K01223%09%23FFFFFF,purple/K00016%09%23FFFFFF,green/K00627%09%23FFFFFF,red/K00161%09%23FFFFFF,red/K01803%09%…
ko00620	Pyruvate metabolism	Metabolism	Carbohydrate metabolism	9	7	16	21	0.00315187	0.1002	gene1621(gene1621NAD-dependent malic enzyme),gene795(gene795 pyruvate dehydrogenase E1 subunit alpha),gene798(gene798dihydrolipoamide dehydrogenase),gene254(gene254alcohol-acetaldehyde dehydrogenase),gene797(gene797branched-chain alpha-keto acid dehydrogenase subunit E2),gene662(gene662D-3-phosphoglycerate dehydrogenase),gene1544(gene1544formate acetyltransferase),gene796(gene796pyruvate dehydrog…	gene1426(gene1426acylphosphatase),gene335(gene335acetyl-CoA carboxylase biotin carboxylase subunit),gene336(gene336acetyl-CoA carboxylase subunit beta),gene750(gene750pyruvate kinase),gene333(gene333acetyl-CoA carboxylase, biotin carboxyl carrier protein),gene337(gene337acetyl-CoA carboxylase carboxyl transferase subunit alpha),gene888(gene888ldh)	http://www.kegg.jp/kegg-bin/show_pathway?map00620/K01963%09%23FFFFFF,green/K01512%09%23FFFFFF,green/K01961%09%23FFFFFF,green/K02160%09%23FFFFFF,green/K01962%09%23FFFFFF,green/K04072%09%23FFFFFF,red/K00627%09%23FFFFFF,red/K00656%09%23FFFFFF,red/K00873%09%23FFFFFF,green/K00016%09%23FFFFFF,green/K00162%09%23FFFFFF,red/K00382%09%23FFFFFF,red/K01610%09%23FFFFFF,red/K22212%09%23FFFFFF,red/K00161%09%23F…
ko00190	Oxidative phosphorylation	Metabolism	Energy metabolism	1	8	9	10	0.00408979	0.1002	gene731(gene731)	gene613(gene613),gene616(gene616),gene611(gene611),gene614(gene614),gene617(gene617),gene615(gene615),gene1398(gene1398),gene612(gene612)	http://www.kegg.jp/kegg-bin/show_pathway?map00190/K02112%09%23FFFFFF,green/K02111%09%23FFFFFF,green/K02108%09%23FFFFFF,green/K02109%09%23FFFFFF,green/K02114%09%23FFFFFF,green/K01507%09%23FFFFFF,red/K02113%09%23FFFFFF,green/K15986%09%23FFFFFF,green/K02115%09%23FFFFFF,green/
ko00270	Cysteine and methionine metabolism	Metabolism	Amino acid metabolism	3	13	16	22	0.00683383	0.133943	gene445(gene445),gene1780(gene1780),gene424(gene424)	gene888(gene888),gene986(gene986),gene739(gene739),gene875(gene875),gene1044(gene1044),gene596(gene596),gene1388(gene1388),gene1781(gene1781),gene926(gene926),gene640(gene640),gene258(gene258),gene1387(gene1387),gene562(gene562)	http://www.kegg.jp/kegg-bin/show_pathway?map00270/K00016%09%23FFFFFF,green/K08969%09%23FFFFFF,green/K00826%09%23FFFFFF,green/K08968%09%23FFFFFF,green/K01752%09%23FFFFFF,purple/K01740%09%23FFFFFF,green/K00133%09%23FFFFFF,green/K00549%09%23FFFFFF,green/K14155%09%23FFFFFF,green/K01738%09%23FFFFFF,red/K00640%09%23FFFFFF,green/K00547%09%23FFFFFF,green/K00558%09%23FFFFFF,red/K01739%09%23FFFFFF,green/K0…
ko00195	Photosynthesis	Metabolism	Energy metabolism	0	7	7	8	0.0169613	0.277034	-	gene612(gene612),gene615(gene615),gene614(gene614),gene617(gene617),gene611(gene611),gene613(gene613),gene616(gene616)	http://www.kegg.jp/kegg-bin/show_pathway?map00195/K02109%09%23FFFFFF,green/K02113%09%23FFFFFF,green/K02115%09%23FFFFFF,green/K02111%09%23FFFFFF,green/K02108%09%23FFFFFF,green/K02114%09%23FFFFFF,green/K02112%09%23FFFFFF,green/
ko00710	Carbon fixation in photosynthetic organisms	Metabolism	Energy metabolism	2	6	8	10	0.0255262	0.277952	gene588(gene588),gene160(gene160)	gene703(gene703),gene292(gene292),gene1576(gene1576),gene1246(gene1246),gene383(gene383),gene1575(gene1575)	http://www.kegg.jp/kegg-bin/show_pathway?map00710/K00615%09%23FFFFFF,green/K01807%09%23FFFFFF,green/K00927%09%23FFFFFF,green/K01803%09%23FFFFFF,green/K01624%09%23FFFFFF,green/K00134%09%23FFFFFF,green/K01621%09%23FFFFFF,red/K01610%09%23FFFFFF,red/
ko00650	Butanoate metabolism	Metabolism	Carbohydrate metabolism	4	4	8	10	0.0255262	0.277952	gene409(gene409),gene696(gene696),gene1544(gene1544),gene254(gene254)	gene993(gene993),gene143(gene143),gene297(gene297),gene298(gene298)	http://www.kegg.jp/kegg-bin/show_pathway?map00650/K01653%09%23FFFFFF,green/K01641%09%23FFFFFF,green/K00656%09%23FFFFFF,red/K01652%09%23FFFFFF,green/K00023%09%23FFFFFF,green/K00135%09%23FFFFFF,red/K04072%09%23FFFFFF,red/K03366%09%23FFFFFF,red/
ko00220	Arginine biosynthesis	Metabolism	Amino acid metabolism	0	8	8	10	0.0255262	0.277952	-	gene566(gene566),gene501(gene501),gene1477(gene1477),gene567(gene567),gene569(gene569),gene1651(gene1651),gene1650(gene1650),gene1021(gene1021)	http://www.kegg.jp/kegg-bin/show_pathway?map00220/K14260%09%23FFFFFF,green/K00611%09%23FFFFFF,green/K01755%09%23FFFFFF,green/K00620%09%23FFFFFF,green/K00262%09%23FFFFFF,green/K00145%09%23FFFFFF,green/K01940%09%23FFFFFF,green/K00821%09%23FFFFFF,green/
ko00260	Glycine, serine and threonine metabolism	Metabolism	Amino acid metabolism	3	10	13	19	0.0308928	0.302749	gene1780(gene1780),gene798(gene798),gene772(gene772)	gene788(gene788),gene1366(gene1366),gene1781(gene1781),gene477(gene477),gene527(gene527),gene149(gene149),gene875(gene875),gene976(gene976),gene1192(gene1192),gene1184(gene1184)	http://www.kegg.jp/kegg-bin/show_pathway?map00260/K01752%09%23FFFFFF,purple/K00605%09%23FFFFFF,green/K00831%09%23FFFFFF,green/K00872%09%23FFFFFF,green/K16066%09%23FFFFFF,red/K01079%09%23FFFFFF,green/K00865%09%23FFFFFF,green/K00600%09%23FFFFFF,green/K01834%09%23FFFFFF,green/K00382%09%23FFFFFF,red/K01695%09%23FFFFFF,green/K00133%09%23FFFFFF,green/
ko00640	Propanoate metabolism	Metabolism	Carbohydrate metabolism	2	5	7	9	0.047006	0.41878	gene798(gene798),gene1544(gene1544)	gene333(gene333),gene336(gene336),gene888(gene888),gene337(gene337),gene335(gene335)	http://www.kegg.jp/kegg-bin/show_pathway?map00640/K01961%09%23FFFFFF,green/K00382%09%23FFFFFF,red/K02160%09%23FFFFFF,green/K00656%09%23FFFFFF,red/K01962%09%23FFFFFF,green/K00016%09%23FFFFFF,green/K01963%09%23FFFFFF,green/
ko00061	Fatty acid biosynthesis	Metabolism	Lipid metabolism	1	9	10	15	0.0717824	0.586223	gene27(gene27)	gene334(gene334),gene337(gene337),gene331(gene331),gene330(gene330fabD),gene336(gene336),gene325(gene325),gene333(gene333),gene332(gene332fabF),gene335(gene335)	http://www.kegg.jp/kegg-bin/show_pathway?map00061/K09458%09%23FFFFFF,green/K02078%09%23FFFFFF,red/K02160%09%23FFFFFF,green/K01962%09%23FFFFFF,green/K02372%09%23FFFFFF,green/K18474%09%23FFFFFF,green/K00059%09%23FFFFFF,green/K01961%09%23FFFFFF,green/K00645%09%23FFFFFF,green/K01963%09%23FFFFFF,green/
ko00750	Vitamin B6 metabolism	Metabolism	Metabolism of cofactors and vitamins	0	6	6	8	0.0845618	0.621542	-	gene939(gene939),gene872(gene872),gene938(gene938),gene937(gene937),gene1366(gene1366),gene284(gene284)	http://www.kegg.jp/kegg-bin/show_pathway?map00750/K00868%09%23FFFFFF,green/K08681%09%23FFFFFF,green/K00831%09%23FFFFFF,green/K06215%09%23FFFFFF,green/
ko00280	Valine, leucine and isoleucine degradation	Metabolism	Amino acid metabolism	1	2	3	3	0.0887917	0.621542	gene798(gene798)	gene739(gene739),gene993(gene993)	http://www.kegg.jp/kegg-bin/show_pathway?map00280/K01641%09%23FFFFFF,green/K00826%09%23FFFFFF,green/K00382%09%23FFFFFF,red/
ko00290	Valine, leucine and isoleucine biosynthesis	Metabolism	Amino acid metabolism	0	8	8	12	0.105999	0.623896	-	gene594(gene594),gene297(gene297),gene1477(gene1477),gene298(gene298),gene739(gene739),gene296(gene296),gene592(gene592),gene299(gene299)	http://www.kegg.jp/kegg-bin/show_pathway?map00290/K01653%09%23FFFFFF,green/K01652%09%23FFFFFF,green/K00826%09%23FFFFFF,green/K01703%09%23FFFFFF,green/K14260%09%23FFFFFF,green/K00053%09%23FFFFFF,green/K01687%09%23FFFFFF,green/K00052%09%23FFFFFF,green/
ko00030	Pentose phosphate pathway	Metabolism	Carbohydrate metabolism	2	7	9	14	0.11233	0.623896	gene160(gene160),gene172(gene172)	gene292(gene292),gene23(gene23),gene749(gene749),gene587(gene587),gene703(gene703),gene766(gene766),gene383(gene383)	http://www.kegg.jp/kegg-bin/show_pathway?map00030/K00616%09%23FFFFFF,red/K00615%09%23FFFFFF,green/K01624%09%23FFFFFF,green/K01621%09%23FFFFFF,red/K00850%09%23FFFFFF,green/K00948%09%23FFFFFF,green/K01807%09%23FFFFFF,green/K00131%09%23FFFFFF,green/
ko00770	Pantothenate and CoA biosynthesis	Metabolism	Metabolism of cofactors and vitamins	2	8	10	16	0.116845	0.623896	gene1323(gene1323),gene896(gene896)	gene878(gene878),gene298(gene298),gene297(gene297),gene739(gene739),gene879(gene879),gene299(gene299),gene296(gene296),gene196(gene196)	http://www.kegg.jp/kegg-bin/show_pathway?map00770/K00867%09%23FFFFFF,red/K00606%09%23FFFFFF,green/K00053%09%23FFFFFF,green/K01687%09%23FFFFFF,green/K00859%09%23FFFFFF,red/K01653%09%23FFFFFF,green/K01652%09%23FFFFFF,green/K21977%09%23FFFFFF,green/K00826%09%23FFFFFF,green/K13038%09%23FFFFFF,green/
ko00520	Amino sugar and nucleotide sugar metabolism	Metabolism	Carbohydrate metabolism	8	5	13	22	0.123613	0.623896	gene341(gene341),gene340(gene340),gene239(gene239),gene550(gene550),gene173(gene173),gene342(gene342),gene171(gene171),gene238(gene238)	gene1492(gene1492),gene968(gene968),gene193(gene193),gene601(gene601),gene619(gene619)	http://www.kegg.jp/kegg-bin/show_pathway?map00520/K02796%09%23FFFFFF,red/K02794%09%23FFFFFF,red/K02564%09%23FFFFFF,red/K00849%09%23FFFFFF,red/K00847%09%23FFFFFF,green/K00075%09%23FFFFFF,green/K02795%09%23FFFFFF,red/K01809%09%23FFFFFF,green/K01209%09%23FFFFFF,red/K00790%09%23FFFFFF,green/K00965%09%23FFFFFF,red/
ko00910	Nitrogen metabolism	Metabolism	Energy metabolism	1	3	4	5	0.127326	0.623896	gene1656(gene1656)	gene1571(gene1571),gene1570(gene1570),gene1021(gene1021)	http://www.kegg.jp/kegg-bin/show_pathway?map00910/K00265%09%23FFFFFF,green/K01673%09%23FFFFFF,red/K00262%09%23FFFFFF,green/K00266%09%23FFFFFF,green/
ko00920	Sulfur metabolism	Metabolism	Energy metabolism	1	3	4	5	0.127326	0.623896	gene424(gene424)	gene640(gene640),gene258(gene258),gene1388(gene1388)	http://www.kegg.jp/kegg-bin/show_pathway?map00920/K01738%09%23FFFFFF,red/K00640%09%23FFFFFF,green/K01739%09%23FFFFFF,green/K00651%09%23FFFFFF,green/
ko00630	Glyoxylate and dicarboxylate metabolism	Metabolism	Carbohydrate metabolism	2	4	6	9	0.159674	0.690072	gene798(gene798),gene1782(gene1782)	gene788(gene788),gene143(gene143),gene149(gene149),gene1184(gene1184)	http://www.kegg.jp/kegg-bin/show_pathway?map00630/K01091%09%23FFFFFF,red/K00382%09%23FFFFFF,red/K00605%09%23FFFFFF,green/K00023%09%23FFFFFF,green/K00865%09%23FFFFFF,green/K00600%09%23FFFFFF,green/
ko00680	Methane metabolism	Metabolism	Energy metabolism	0	7	7	11	0.166748	0.690072	-	gene788(gene788),gene1182(gene1182),gene1366(gene1366),gene749(gene749),gene527(gene527),gene292(gene292),gene1192(gene1192)	http://www.kegg.jp/kegg-bin/show_pathway?map00680/K01834%09%23FFFFFF,green/K00831%09%23FFFFFF,green/K00600%09%23FFFFFF,green/K00850%09%23FFFFFF,green/K01624%09%23FFFFFF,green/K01079%09%23FFFFFF,green/K01689%09%23FFFFFF,green/
ko00760	Nicotinate and nicotinamide metabolism	Metabolism	Metabolism of cofactors and vitamins	1	7	8	13	0.1709	0.690072	gene696(gene696)	gene1533(gene1533),gene1534(gene1534),gene769(gene769),gene705(gene705),gene1718(gene1718),gene1310(gene1310),gene1535(gene1535)	http://www.kegg.jp/kegg-bin/show_pathway?map00760/K00767%09%23FFFFFF,green/K03783%09%23FFFFFF,green/K00278%09%23FFFFFF,green/K03517%09%23FFFFFF,green/K03426%09%23FFFFFF,green/K00135%09%23FFFFFF,red/K03742%09%23FFFFFF,green/K00858%09%23FFFFFF,green/
ko02060	Phosphotransferase system (PTS)	Environmental Information Processing	Membrane transport	8	2	10	17	0.17411	0.690072	gene119(gene119),gene213(gene213),gene342(gene342),gene1045(gene1045),gene1493(gene1493),gene212(gene212),gene340(gene340),gene341(gene341)	gene191(gene191),gene188(gene188)	http://www.kegg.jp/kegg-bin/show_pathway?map02060/K02786%09%23FFFFFF,red/K02770%09%23FFFFFF,red/K02761%09%23FFFFFF,green/K02796%09%23FFFFFF,red/K02760%09%23FFFFFF,green/K02788%09%23FFFFFF,red/K02744%09%23FFFFFF,red/K02794%09%23FFFFFF,red/K02810%09%23FFFFFF,red/K02795%09%23FFFFFF,red/
ko00625	Chloroalkane and chloroalkene degradation	Metabolism	Xenobiotics biodegradation and metabolism	1	1	2	2	0.199249	0.690072	gene254(gene254)	gene282(gene282)	http://www.kegg.jp/kegg-bin/show_pathway?map00625/K01563%09%23FFFFFF,green/K04072%09%23FFFFFF,red/
ko00405	Phenazine biosynthesis	Metabolism	Biosynthesis of other secondary metabolites	2	0	2	2	0.199249	0.690072	gene471(gene471),gene472(gene472)	-	http://www.kegg.jp/kegg-bin/show_pathway?map00405/K01657%09%23FFFFFF,red/K01658%09%23FFFFFF,red/
ko02025	Biofilm formation - Pseudomonas aeruginosa	Cellular Processes	Cellular community - prokaryotes	2	0	2	2	0.199249	0.690072	gene472(gene472),gene471(gene471)	-	http://www.kegg.jp/kegg-bin/show_pathway?map02025/K01658%09%23FFFFFF,red/K01657%09%23FFFFFF,red/
ko00627	Aminobenzoate degradation	Metabolism	Xenobiotics biodegradation and metabolism	1	1	2	2	0.199249	0.690072	gene1174(gene1174)	gene1426(gene1426)	http://www.kegg.jp/kegg-bin/show_pathway?map00627/K01512%09%23FFFFFF,green/K01101%09%23FFFFFF,red/
ko00261	Monobactam biosynthesis	Metabolism	Biosynthesis of other secondary metabolites	0	3	3	4	0.236593	0.690072	-	gene874(gene874),gene875(gene875),gene1031(gene1031)	http://www.kegg.jp/kegg-bin/show_pathway?map00261/K00215%09%23FFFFFF,green/K01714%09%23FFFFFF,green/K00133%09%23FFFFFF,green/
ko05152	Tuberculosis	Human Diseases	Infectious diseases: Bacterial	0	3	3	4	0.236593	0.690072	-	gene280(gene280),gene130(gene130),gene906(gene906)	http://www.kegg.jp/kegg-bin/show_pathway?map05152/K04077%09%23FFFFFF,green/K02040%09%23FFFFFF,green/K04043%09%23FFFFFF,green/
ko00350	Tyrosine metabolism	Metabolism	Amino acid metabolism	3	0	3	4	0.236593	0.690072	gene661(gene661),gene254(gene254),gene696(gene696)	-	http://www.kegg.jp/kegg-bin/show_pathway?map00350/K00817%09%23FFFFFF,red/K00135%09%23FFFFFF,red/K04072%09%23FFFFFF,red/
ko00250	Alanine, aspartate and glutamate metabolism	Metabolism	Amino acid metabolism	1	10	11	20	0.237658	0.690072	gene696(gene696)	gene1571(gene1571),gene1570(gene1570),gene561(gene561),gene1477(gene1477),gene1534(gene1534),gene1683(gene1683),gene1021(gene1021),gene1481(gene1481),gene1650(gene1650),gene1651(gene1651)	http://www.kegg.jp/kegg-bin/show_pathway?map00250/K13566%09%23FFFFFF,green/K00278%09%23FFFFFF,green/K01424%09%23FFFFFF,green/K00266%09%23FFFFFF,green/K01940%09%23FFFFFF,green/K00262%09%23FFFFFF,green/K01939%09%23FFFFFF,green/K14260%09%23FFFFFF,green/K00265%09%23FFFFFF,green/K01755%09%23FFFFFF,green/K00135%09%23FFFFFF,red/
ko03010	Ribosome	Genetic Information Processing	Translation	9	18	27	54	0.251293	0.690072	gene253(gene253),gene293(gene293),gene1116(gene1116),gene897(gene897),gene55(gene55),gene50(gene50),gene1210(gene1210),gene1085(gene1085),gene1776(gene1776)	gene58(gene58),gene1773(gene1773),gene61(gene61),gene268(gene268),gene63(gene63),gene1563(gene1563),gene56(gene56),gene70(gene70),gene982(gene982),gene76(gene76),gene1578(gene1578),gene51(gene51),gene983(gene983),gene54(gene54),gene62(gene62),gene65(gene65),gene67(gene67),gene66(gene66)	http://www.kegg.jp/kegg-bin/show_pathway?map03010/K02965%09%23FFFFFF,red/K02909%09%23FFFFFF,red/K02996%09%23FFFFFF,green/K02939%09%23FFFFFF,red/K02876%09%23FFFFFF,green/K02935%09%23FFFFFF,green/K02946%09%23FFFFFF,red/K02887%09%23FFFFFF,red/K02992%09%23FFFFFF,green/K02956%09%23FFFFFF,red/K02968%09%23FFFFFF,red/K02864%09%23FFFFFF,green/K02881%09%23FFFFFF,green/K02906%09%23FFFFFF,green/K02986%09%23F…
ko00300	Lysine biosynthesis	Metabolism	Amino acid metabolism	1	6	7	12	0.251797	0.690072	gene1422(gene1422)	gene874(gene874),gene1031(gene1031),gene24(gene24),gene1665(gene1665),gene875(gene875),gene569(gene569)	http://www.kegg.jp/kegg-bin/show_pathway?map00300/K00133%09%23FFFFFF,green/K00215%09%23FFFFFF,green/K01586%09%23FFFFFF,red/K00674%09%23FFFFFF,green/K01714%09%23FFFFFF,green/K00821%09%23FFFFFF,green/K00841%09%23FFFFFF,green/
ko00020	Citrate cycle (TCA cycle)	Metabolism	Carbohydrate metabolism	5	0	5	8	0.253223	0.690072	gene588(gene588),gene796(gene796),gene797(gene797),gene798(gene798),gene795(gene795)	-	http://www.kegg.jp/kegg-bin/show_pathway?map00020/K00382%09%23FFFFFF,red/K00162%09%23FFFFFF,red/K01610%09%23FFFFFF,red/K00161%09%23FFFFFF,red/K00627%09%23FFFFFF,red/
ko03018	RNA degradation	Genetic Information Processing	Folding, sorting and degradation	2	4	6	10	0.253496	0.690072	gene411(gene411),gene1320(gene1320)	gene1182(gene1182),gene280(gene280),gene749(gene749),gene130(gene130)	http://www.kegg.jp/kegg-bin/show_pathway?map03018/K12573%09%23FFFFFF,red/K04043%09%23FFFFFF,green/K01689%09%23FFFFFF,green/K18682%09%23FFFFFF,red/K00850%09%23FFFFFF,green/K04077%09%23FFFFFF,green/
ko00660	C5-Branched dibasic acid metabolism	Metabolism	Carbohydrate metabolism	0	4	4	7	0.384249	0.795794	-	gene592(gene592),gene298(gene298),gene297(gene297),gene594(gene594)	http://www.kegg.jp/kegg-bin/show_pathway?map00660/K01652%09%23FFFFFF,green/K01653%09%23FFFFFF,green/K00052%09%23FFFFFF,green/K01703%09%23FFFFFF,green/
ko03020	RNA polymerase	Genetic Information Processing	Transcription	2	1	3	5	0.400494	0.795794	gene413(gene413),gene289(gene289)	gene77(gene77)	http://www.kegg.jp/kegg-bin/show_pathway?map03020/K03040%09%23FFFFFF,green/K03060%09%23FFFFFF,red/K03048%09%23FFFFFF,red/
ko00780	Biotin metabolism	Metabolism	Metabolism of cofactors and vitamins	0	3	3	5	0.400494	0.795794	-	gene332(gene332),gene334(gene334),gene331(gene331)	http://www.kegg.jp/kegg-bin/show_pathway?map00780/K00059%09%23FFFFFF,green/K02372%09%23FFFFFF,green/K09458%09%23FFFFFF,green/
ko00052	Galactose metabolism	Metabolism	Carbohydrate metabolism	8	1	9	18	0.410105	0.795794	gene1494(gene1494),gene175(gene175),gene239(gene239),gene212(gene212),gene119(gene119),gene213(gene213),gene238(gene238),gene211(gene211)	gene749(gene749)	http://www.kegg.jp/kegg-bin/show_pathway?map00052/K00850%09%23FFFFFF,green/K00965%09%23FFFFFF,red/K02788%09%23FFFFFF,red/K00849%09%23FFFFFF,red/K01220%09%23FFFFFF,red/K01193%09%23FFFFFF,red/K01785%09%23FFFFFF,red/K02744%09%23FFFFFF,red/K02786%09%23FFFFFF,red/
ko00562	Inositol phosphate metabolism	Metabolism	Carbohydrate metabolism	0	2	2	3	0.420162	0.795794	-	gene1348(gene1348),gene1246(gene1246)	http://www.kegg.jp/kegg-bin/show_pathway?map00562/K01803%09%23FFFFFF,green/K22230%09%23FFFFFF,green/
ko00333	Prodigiosin biosynthesis	Metabolism	Biosynthesis of other secondary metabolites	0	2	2	3	0.420162	0.795794	-	gene331(gene331),gene330(gene330)	http://www.kegg.jp/kegg-bin/show_pathway?map00333/K00645%09%23FFFFFF,green/K00059%09%23FFFFFF,green/
ko00460	Cyanoamino acid metabolism	Metabolism	Metabolism of other amino acids	0	2	2	3	0.420162	0.795794	-	gene788(gene788),gene1481(gene1481)	http://www.kegg.jp/kegg-bin/show_pathway?map00460/K01424%09%23FFFFFF,green/K00600%09%23FFFFFF,green/
ko00072	Synthesis and degradation of ketone bodies	Metabolism	Lipid metabolism	0	1	1	1	0.446619	0.795794	-	gene993(gene993)	http://www.kegg.jp/kegg-bin/show_pathway?map00072/K01641%09%23FFFFFF,green/
ko00053	Ascorbate and aldarate metabolism	Metabolism	Carbohydrate metabolism	1	0	1	1	0.446619	0.795794	gene158(gene158)	-	http://www.kegg.jp/kegg-bin/show_pathway?map00053/K03077%09%23FFFFFF,red/
ko00626	Naphthalene degradation	Metabolism	Xenobiotics biodegradation and metabolism	1	0	1	1	0.446619	0.795794	gene254(gene254)	-	http://www.kegg.jp/kegg-bin/show_pathway?map00626/K04072%09%23FFFFFF,red/
ko00361	Chlorocyclohexane and chlorobenzene degradation	Metabolism	Xenobiotics biodegradation and metabolism	0	1	1	1	0.446619	0.795794	-	gene282(gene282)	http://www.kegg.jp/kegg-bin/show_pathway?map00361/K01563%09%23FFFFFF,green/
ko00071	Fatty acid degradation	Metabolism	Lipid metabolism	1	0	1	1	0.446619	0.795794	gene254(gene254)	-	http://www.kegg.jp/kegg-bin/show_pathway?map00071/K04072%09%23FFFFFF,red/
ko04621	NOD-like receptor signaling pathway	Organismal Systems	Immune system	1	0	1	1	0.446619	0.795794	gene1531(gene1531)	-	http://www.kegg.jp/kegg-bin/show_pathway?map04621/K03671%09%23FFFFFF,red/
ko00130	Ubiquinone and other terpenoid-quinone biosynthesis	Metabolism	Metabolism of cofactors and vitamins	0	1	1	1	0.446619	0.795794	-	gene176(gene176)	http://www.kegg.jp/kegg-bin/show_pathway?map00130/K00355%09%23FFFFFF,green/
ko00310	Lysine degradation	Metabolism	Amino acid metabolism	1	0	1	1	0.446619	0.795794	gene696(gene696)	-	http://www.kegg.jp/kegg-bin/show_pathway?map00310/K00135%09%23FFFFFF,red/
ko00590	Arachidonic acid metabolism	Metabolism	Lipid metabolism	1	0	1	1	0.446619	0.795794	gene1251(gene1251)	-	http://www.kegg.jp/kegg-bin/show_pathway?map00590/K00432%09%23FFFFFF,red/
ko02030	Bacterial chemotaxis	Cellular Processes	Cell motility	1	0	1	1	0.446619	0.795794	gene115(gene115)	-	http://www.kegg.jp/kegg-bin/show_pathway?map02030/K10439%09%23FFFFFF,red/
ko01051	Biosynthesis of ansamycins	Metabolism	Metabolism of terpenoids and polyketides	0	1	1	1	0.446619	0.795794	-	gene383(gene383)	http://www.kegg.jp/kegg-bin/show_pathway?map01051/K00615%09%23FFFFFF,green/
ko00785	Lipoic acid metabolism	Metabolism	Metabolism of cofactors and vitamins	1	0	1	1	0.446619	0.795794	gene802(gene802)	-	http://www.kegg.jp/kegg-bin/show_pathway?map00785/K03800%09%23FFFFFF,red/
ko00500	Starch and sucrose metabolism	Metabolism	Carbohydrate metabolism	3	9	12	26	0.515044	0.885911	gene1494(gene1494),gene1493(gene1493),gene759(gene759)	gene185(gene185Maltose 6'-phosphate phosphatase),gene793(gene793amy),gene956(gene956),gene191(gene191),gene1238(gene1238Beta-phosphoglucomutase),gene190(gene190),gene1125(gene1125, 4-alpha-glucanotransferase),gene188(gene188),gene1492(gene1492)	http://www.kegg.jp/kegg-bin/show_pathway?map00500/K01176%09%23FFFFFF,green/K00705%09%23FFFFFF,green/K02761%09%23FFFFFF,green/K06896%09%23FFFFFF,green/K01223%09%23FFFFFF,purple/K01193%09%23FFFFFF,red/K00847%09%23FFFFFF,green/K02760%09%23FFFFFF,green/K01838%09%23FFFFFF,green/K02810%09%23FFFFFF,red/
ko00564	Glycerophospholipid metabolism	Metabolism	Lipid metabolism	0	4	4	8	0.515275	0.885911	-	gene542(gene542),gene1660(gene1660),gene244(gene244),gene736(gene736)	http://www.kegg.jp/kegg-bin/show_pathway?map00564/K00981%09%23FFFFFF,green/K00057%09%23FFFFFF,green/K00655%09%23FFFFFF,green/K08591%09%23FFFFFF,green/
ko00450	Selenocompound metabolism	Metabolism	Metabolism of other amino acids	0	3	3	6	0.551848	0.916629	-	gene1387(gene1387),gene1388(gene1388),gene1044(gene1044)	http://www.kegg.jp/kegg-bin/show_pathway?map00450/K01739%09%23FFFFFF,green/K14155%09%23FFFFFF,green/K00549%09%23FFFFFF,green/
ko01502	Vancomycin resistance	Human Diseases	Drug resistance: Antimicrobial	0	3	3	6	0.551848	0.916629	-	gene276(gene276),gene392(gene392),gene533(gene533)	http://www.kegg.jp/kegg-bin/show_pathway?map01502/K01000%09%23FFFFFF,green/K01921%09%23FFFFFF,green/K07260%09%23FFFFFF,green/
ko00790	Folate biosynthesis	Metabolism	Metabolism of cofactors and vitamins	1	5	6	13	0.563858	0.920968	gene991(gene991)	gene1025(gene1025),gene1026(gene1026),gene1023(gene1023),gene1024(gene1024),gene973(gene973)	http://www.kegg.jp/kegg-bin/show_pathway?map00790/K06920%09%23FFFFFF,green/K09457%09%23FFFFFF,green/K01737%09%23FFFFFF,green/K10026%09%23FFFFFF,green/K00287%09%23FFFFFF,red/K11754%09%23FFFFFF,green/
ko00340	Histidine metabolism	Metabolism	Amino acid metabolism	1	4	5	11	0.594517	0.939138	gene661(gene661)	gene1187(gene1187),gene1189(gene1189),gene1191(gene1191),gene1190(gene1190)	http://www.kegg.jp/kegg-bin/show_pathway?map00340/K01814%09%23FFFFFF,green/K00817%09%23FFFFFF,red/K11755%09%23FFFFFF,green/K02501%09%23FFFFFF,green/K01693%09%23FFFFFF,green/
ko00523	Polyketide sugar unit biosynthesis	Metabolism	Metabolism of terpenoids and polyketides	0	2	2	4	0.603732	0.939138	-	gene646(gene646),gene726(gene726)	http://www.kegg.jp/kegg-bin/show_pathway?map00523/K00067%09%23FFFFFF,green/K01790%09%23FFFFFF,green/
ko00040	Pentose and glucuronate interconversions	Metabolism	Carbohydrate metabolism	2	0	2	4	0.603732	0.939138	gene159(gene159),gene158(gene158)	-	http://www.kegg.jp/kegg-bin/show_pathway?map00040/K01804%09%23FFFFFF,red/K03077%09%23FFFFFF,red/
ko00550	Peptidoglycan biosynthesis	Metabolism	Glycan biosynthesis and metabolism	0	10	10	23	0.625346	0.95756	-	gene968(gene968),gene533(gene533),gene392(gene392),gene276(gene276),gene1245(gene1245),gene619(gene619),gene485(gene485),gene1406(gene1406),gene530(gene530),gene601(gene601)	http://www.kegg.jp/kegg-bin/show_pathway?map00550/K01921%09%23FFFFFF,green/K00790%09%23FFFFFF,green/K07260%09%23FFFFFF,green/K01000%09%23FFFFFF,green/K00687%09%23FFFFFF,green/K12554%09%23FFFFFF,green/K01925%09%23FFFFFF,green/K19302%09%23FFFFFF,green/K00075%09%23FFFFFF,green/
ko05111	Biofilm formation - Vibrio cholerae	Cellular Processes	Cellular community - prokaryotes	0	1	1	2	0.69399	0.993566	-	gene258(gene258)	http://www.kegg.jp/kegg-bin/show_pathway?map05111/K00640%09%23FFFFFF,green/
ko05134	Legionellosis	Human Diseases	Infectious diseases: Bacterial	0	1	1	2	0.69399	0.993566	-	gene130(gene130)	http://www.kegg.jp/kegg-bin/show_pathway?map05134/K04077%09%23FFFFFF,green/
ko00360	Phenylalanine metabolism	Metabolism	Amino acid metabolism	1	0	1	2	0.69399	0.993566	gene661(gene661)	-	http://www.kegg.jp/kegg-bin/show_pathway?map00360/K00817%09%23FFFFFF,red/
ko00999	Biosynthesis of secondary metabolites - unclassified	Metabolism	Biosynthesis of other secondary metabolites	1	0	1	2	0.69399	0.993566	gene27(gene27)	-	http://www.kegg.jp/kegg-bin/show_pathway?map00999/K02078%09%23FFFFFF,red/
ko02024	Quorum sensing	Cellular Processes	Cellular community - prokaryotes	15	6	21	50	0.701528	0.993566	gene1609(gene1609),gene1520(gene1520),gene1517(gene1517),gene472(gene472),gene899(gene899),gene1750(gene1750),gene471(gene471),gene1610(gene1610),gene318(gene318),gene317(gene317),gene42(gene42),gene1598(gene1598),gene898(gene898),gene1597(gene1597),gene1704(gene1704)	gene1376(gene1376),gene1379(gene1379),gene1377(gene1377),gene1629(gene1629),gene1378(gene1378),gene1490(gene1490)	http://www.kegg.jp/kegg-bin/show_pathway?map02024/K01996%09%23FFFFFF,green/K15583%09%23FFFFFF,red/K03100%09%23FFFFFF,red/K01658%09%23FFFFFF,red/K12292%09%23FFFFFF,red/K07706%09%23FFFFFF,red/K14983%09%23FFFFFF,red/K01998%09%23FFFFFF,green/K15582%09%23FFFFFF,red/K01626%09%23FFFFFF,green/K01995%09%23FFFFFF,green/K07707%09%23FFFFFF,red/K01657%09%23FFFFFF,red/K07691%09%23FFFFFF,red/K20342%09%23FFFFFF,…
ko00900	Terpenoid backbone biosynthesis	Metabolism	Metabolism of terpenoids and polyketides	2	2	4	10	0.727728	0.993566	gene1000(gene1000),gene85(gene85)	gene994(gene994),gene993(gene993)	http://www.kegg.jp/kegg-bin/show_pathway?map00900/K00919%09%23FFFFFF,red/K00869%09%23FFFFFF,red/K00054%09%23FFFFFF,green/K01641%09%23FFFFFF,green/
ko00670	One carbon pool by folate	Metabolism	Metabolism of cofactors and vitamins	1	3	4	10	0.727728	0.993566	gene991(gene991)	gene788(gene788),gene1663(gene1663),gene149(gene149)	http://www.kegg.jp/kegg-bin/show_pathway?map00670/K01934%09%23FFFFFF,green/K00287%09%23FFFFFF,red/K00600%09%23FFFFFF,green/K00605%09%23FFFFFF,green/
ko00480	Glutathione metabolism	Metabolism	Metabolism of other amino acids	2	0	2	5	0.739223	0.993566	gene908(gene908),gene1251(gene1251)	-	http://www.kegg.jp/kegg-bin/show_pathway?map00480/K00432%09%23FFFFFF,red/K00383%09%23FFFFFF,red/
ko03440	Homologous recombination	Genetic Information Processing	Replication and repair	3	5	8	20	0.740105	0.993566	gene1793(gene1793),gene112(gene112),gene1511(gene1511)	gene1717(gene1717),gene1721(gene1721),gene1373(gene1373),gene1486(gene1486),gene25(gene25)	http://www.kegg.jp/kegg-bin/show_pathway?map03440/K03655%09%23FFFFFF,green/K03629%09%23FFFFFF,red/K03550%09%23FFFFFF,green/K03553%09%23FFFFFF,green/K02341%09%23FFFFFF,green/K03584%09%23FFFFFF,green/K03111%09%23FFFFFF,red/
ko02020	Two-component system	Environmental Information Processing	Signal transduction	8	8	16	40	0.777243	0.997393	gene1609(gene1609),gene1520(gene1520),gene12(gene12),gene899(gene899),gene1523(gene1523),gene1598(gene1598),gene898(gene898),gene1597(gene1597)	gene906(gene906),gene1629(gene1629),gene1628(gene1628),gene1297(gene1297),gene1625(gene1625),gene1644(gene1644),gene276(gene276),gene1552(gene1552)	http://www.kegg.jp/kegg-bin/show_pathway?map02020/K07649%09%23FFFFFF,green/K07650%09%23FFFFFF,green/K12292%09%23FFFFFF,red/K14982%09%23FFFFFF,red/K07691%09%23FFFFFF,red/K11631%09%23FFFFFF,red/K07657%09%23FFFFFF,green/K07666%09%23FFFFFF,green/K07705%09%23FFFFFF,green/K01467%09%23FFFFFF,red/K02040%09%23FFFFFF,green/K03739%09%23FFFFFF,green/K14983%09%23FFFFFF,red/K07260%09%23FFFFFF,green/K07706%09%2…
ko00561	Glycerolipid metabolism	Metabolism	Lipid metabolism	1	3	4	11	0.803848	0.997393	gene827(gene827)	gene736(gene736),gene1184(gene1184),gene542(gene542)	http://www.kegg.jp/kegg-bin/show_pathway?map00561/K08591%09%23FFFFFF,green/K05879%09%23FFFFFF,red/K00865%09%23FFFFFF,green/K00655%09%23FFFFFF,green/
ko00720	Carbon fixation pathways in prokaryotes	Metabolism	Energy metabolism	0	4	4	11	0.803848	0.997393	-	gene337(gene337),gene336(gene336),gene333(gene333),gene335(gene335)	http://www.kegg.jp/kegg-bin/show_pathway?map00720/K01962%09%23FFFFFF,green/K01961%09%23FFFFFF,green/K02160%09%23FFFFFF,green/K01963%09%23FFFFFF,green/
ko00230	Purine metabolism	Metabolism	Nucleotide metabolism	3	12	15	39	0.830456	0.997393	gene1710(gene1710),gene1144(gene1144),gene579(gene579)	gene750(gene750),gene1162(gene1162),gene1346(gene1346),gene766(gene766),gene28(gene28),gene1683(gene1683),gene23(gene23),gene38(gene38),gene36(gene36),gene779(gene779),gene705(gene705),gene1015(gene1015)	http://www.kegg.jp/kegg-bin/show_pathway?map00230/K01939%09%23FFFFFF,green/K01923%09%23FFFFFF,green/K00873%09%23FFFFFF,green/K00948%09%23FFFFFF,green/K03816%09%23FFFFFF,green/K01515%09%23FFFFFF,green/K07816%09%23FFFFFF,green/K00525%09%23FFFFFF,red/K01588%09%23FFFFFF,green/K03783%09%23FFFFFF,green/K21636%09%23FFFFFF,red/K01487%09%23FFFFFF,red/K00940%09%23FFFFFF,green/K01945%09%23FFFFFF,green/
ko00401	Novobiocin biosynthesis	Metabolism	Biosynthesis of other secondary metabolites	1	0	1	3	0.830903	0.997393	gene661(gene661)	-	http://www.kegg.jp/kegg-bin/show_pathway?map00401/K00817%09%23FFFFFF,red/
ko00471	D-Glutamine and D-glutamate metabolism	Metabolism	Metabolism of other amino acids	0	1	1	3	0.830903	0.997393	-	gene485(gene485)	http://www.kegg.jp/kegg-bin/show_pathway?map00471/K01925%09%23FFFFFF,green/
ko03410	Base excision repair	Genetic Information Processing	Replication and repair	3	0	3	9	0.846683	0.997393	gene1720(gene1720),gene1519(gene1519),gene1356(gene1356)	-	http://www.kegg.jp/kegg-bin/show_pathway?map03410/K03575%09%23FFFFFF,red/K01246%09%23FFFFFF,red/K01142%09%23FFFFFF,red/
ko00400	Phenylalanine, tyrosine and tryptophan biosynthesis	Metabolism	Amino acid metabolism	3	4	7	20	0.865724	0.997393	gene471(gene471),gene472(gene472),gene661(gene661)	gene1081(gene1081),gene477(gene477),gene1490(gene1490),gene1159(gene1159)	http://www.kegg.jp/kegg-bin/show_pathway?map00400/K00817%09%23FFFFFF,red/K01658%09%23FFFFFF,red/K00800%09%23FFFFFF,green/K01626%09%23FFFFFF,green/K00014%09%23FFFFFF,green/K01695%09%23FFFFFF,green/K01657%09%23FFFFFF,red/
ko00240	Pyrimidine metabolism	Metabolism	Nucleotide metabolism	5	5	10	28	0.877024	0.997393	gene579(gene579),gene772(gene772),gene1710(gene1710),gene290(gene290),gene732(gene732)	gene1374(gene1374),gene1088(gene1088),gene705(gene705),gene1386(gene1386),gene1162(gene1162)	http://www.kegg.jp/kegg-bin/show_pathway?map00240/K00762%09%23FFFFFF,red/K00943%09%23FFFFFF,green/K03783%09%23FFFFFF,green/K00945%09%23FFFFFF,green/K21636%09%23FFFFFF,red/K00940%09%23FFFFFF,green/K00525%09%23FFFFFF,red/K16066%09%23FFFFFF,red/K00761%09%23FFFFFF,green/K01937%09%23FFFFFF,red/
ko00521	Streptomycin biosynthesis	Metabolism	Biosynthesis of other secondary metabolites	0	2	2	7	0.895057	0.997393	-	gene646(gene646),gene726(gene726)	http://www.kegg.jp/kegg-bin/show_pathway?map00521/K01790%09%23FFFFFF,green/K00067%09%23FFFFFF,green/
ko01501	beta-Lactam resistance	Human Diseases	Drug resistance: Antimicrobial	3	1	4	13	0.90426	0.997393	gene318(gene318),gene317(gene317),gene12(gene12)	gene530(gene530)	http://www.kegg.jp/kegg-bin/show_pathway?map01501/K00687%09%23FFFFFF,green/K15582%09%23FFFFFF,red/K15583%09%23FFFFFF,red/K01467%09%23FFFFFF,red/
ko04122	Sulfur relay system	Genetic Information Processing	Folding, sorting and degradation	0	1	1	4	0.906627	0.997393	-	gene765(gene765)	http://www.kegg.jp/kegg-bin/show_pathway?map04122/K04487%09%23FFFFFF,green/
ko00473	D-Alanine metabolism	Metabolism	Metabolism of other amino acids	0	1	1	4	0.906627	0.997393	-	gene533(gene533)	http://www.kegg.jp/kegg-bin/show_pathway?map00473/K01921%09%23FFFFFF,green/
ko02010	ABC transporters	Environmental Information Processing	Membrane transport	12	12	24	66	0.937377	0.997393	gene1292(gene1292),gene203(gene203),gene1633(gene1633),gene317(gene317),gene318(gene318),gene1523(gene1523),gene1291(gene1291),gene1005(gene1005),gene1293(gene1293),gene1554(gene1554),gene115(gene115),gene1609(gene1609)	gene88(gene88),gene1378(gene1378),gene464(gene464),gene1377(gene1377),gene1454(gene1454),gene1376(gene1376),gene1379(gene1379),gene905(gene905),gene904(gene904),gene1456(gene1456),gene1403(gene1403),gene906(gene906)	http://www.kegg.jp/kegg-bin/show_pathway?map02010/K12292%09%23FFFFFF,red/K01997%09%23FFFFFF,green/K02040%09%23FFFFFF,green/K02013%09%23FFFFFF,green/K02036%09%23FFFFFF,red/K10040%09%23FFFFFF,red/K09816%09%23FFFFFF,green/K10039%09%23FFFFFF,red/K02038%09%23FFFFFF,green/K17236%09%23FFFFFF,red/K02037%09%23FFFFFF,green/K01995%09%23FFFFFF,green/K11631%09%23FFFFFF,red/K15582%09%23FFFFFF,red/K02072%09%23F…
ko05150	Staphylococcus aureus infection	Human Diseases	Infectious diseases: Bacterial	0	1	1	5	0.948478	0.997393	-	gene1625(gene1625)	http://www.kegg.jp/kegg-bin/show_pathway?map05150/K03739%09%23FFFFFF,green/
ko01503	Cationic antimicrobial peptide (CAMP) resistance	Human Diseases	Drug resistance: Antimicrobial	0	1	1	6	0.971592	0.997393	-	gene1625(gene1625)	http://www.kegg.jp/kegg-bin/show_pathway?map01503/K03739%09%23FFFFFF,green/
ko03430	Mismatch repair	Genetic Information Processing	Replication and repair	2	2	4	17	0.980991	0.997393	gene1511(gene1511),gene112(gene112)	gene936(gene936),gene1373(gene1373)	http://www.kegg.jp/kegg-bin/show_pathway?map03430/K02341%09%23FFFFFF,green/K03657%09%23FFFFFF,green/K03111%09%23FFFFFF,red/
ko00740	Riboflavin metabolism	Metabolism	Metabolism of cofactors and vitamins	0	1	1	7	0.984347	0.997393	-	gene946(gene946)	http://www.kegg.jp/kegg-bin/show_pathway?map00740/K20861%09%23FFFFFF,green/
ko03420	Nucleotide excision repair	Genetic Information Processing	Replication and repair	0	1	1	7	0.984347	0.997393	-	gene936(gene936)	http://www.kegg.jp/kegg-bin/show_pathway?map03420/K03657%09%23FFFFFF,green/
ko00730	Thiamine metabolism	Metabolism	Metabolism of cofactors and vitamins	0	2	2	11	0.985647	0.997393	-	gene1586(gene1586),gene765(gene765)	http://www.kegg.jp/kegg-bin/show_pathway?map00730/K04487%09%23FFFFFF,green/K06949%09%23FFFFFF,green/
ko03030	DNA replication	Genetic Information Processing	Replication and repair	2	1	3	15	0.989032	0.997393	gene1511(gene1511),gene112(gene112)	gene1373(gene1373)	http://www.kegg.jp/kegg-bin/show_pathway?map03030/K02341%09%23FFFFFF,green/K03111%09%23FFFFFF,red/
ko03060	Protein export	Genetic Information Processing	Folding, sorting and degradation	3	0	3	15	0.989032	0.997393	gene1704(gene1704),gene1750(gene1750),gene1517(gene1517)	-	http://www.kegg.jp/kegg-bin/show_pathway?map03060/K03100%09%23FFFFFF,red/
ko00970	Aminoacyl-tRNA biosynthesis	Genetic Information Processing	Translation	0	6	6	25	0.991217	0.997393	-	gene380(gene380),gene89(gene89),gene381(gene381),gene444(gene444),gene338(gene338),gene1796(gene1796)	http://www.kegg.jp/kegg-bin/show_pathway?map00970/K01879%09%23FFFFFF,green/K01866%09%23FFFFFF,green/K01878%09%23FFFFFF,green/K01867%09%23FFFFFF,green/K01873%09%23FFFFFF,green/K01875%09%23FFFFFF,green/
ko00983	Drug metabolism - other enzymes	Metabolism	Xenobiotics biodegradation and metabolism	0	1	1	8	0.991382	0.997393	-	gene1162(gene1162)	http://www.kegg.jp/kegg-bin/show_pathway?map00983/K00940%09%23FFFFFF,green/
ko04112	Cell cycle - Caulobacter	Cellular Processes	Cell growth and death	1	0	1	10	0.997393	0.997393	gene487(gene487)	-	http://www.kegg.jp/kegg-bin/show_pathway?map04112/K03589%09%23FFFFFF,red/

## Sheet: LGWT_vs_LGKO
PathwayID	Pathway	Level1	Level2	Up_number	Down_number	DEG_number	total_number	Pvalue	FDR	Up_gene	Down_gene	URL
ko00230	Purine metabolism	Metabolism	Nucleotide metabolism	2	13	15	39	2.51206e-06	0.000108019	gene1225(gene1225),gene1207(gene1207)	gene36(gene36),gene39(gene39),gene28(gene28),gene41(gene41),gene33(gene33),gene34(gene34),gene1683(gene1683),gene814(gene814),gene29(gene29),gene38(gene38),gene30(gene30),gene779(gene779),gene35(gene35)	http://www.kegg.jp/kegg-bin/show_pathway?map00230/K01923%09%23FFFFFF,green/K01488%09%23FFFFFF,red/K00764%09%23FFFFFF,green/K01589%09%23FFFFFF,green/K01939%09%23FFFFFF,green/K01951%09%23FFFFFF,green/K01756%09%23FFFFFF,green/K01933%09%23FFFFFF,green/K01952%09%23FFFFFF,green/K01588%09%23FFFFFF,green/K03816%09%23FFFFFF,green/K01945%09%23FFFFFF,green/K01239%09%23FFFFFF,red/K00602%09%23FFFFFF,green/K11…
ko00630	Glyoxylate and dicarboxylate metabolism乙醛酸和二羧酸代谢	Metabolism	Carbohydrate metabolism	1	3	4	9	0.00958489	0.206075	gene1782(gene1782phosphoglycolate phosphatase)	gene1184(gene1184glycerate kinase),gene143(gene143,3-oxoacyl-ACP reductase),gene149(gene149cylF protein)	http://www.kegg.jp/kegg-bin/show_pathway?map00630/K00023%09%23FFFFFF,green/K01091%09%23FFFFFF,red/K00605%09%23FFFFFF,green/K00865%09%23FFFFFF,green/
ko00670	One carbon pool by folate	Metabolism	Metabolism of cofactors and vitamins	0	4	4	10	0.0146944	0.210619	-	gene877(gene877),gene35(gene35),gene34(gene34),gene149(gene149)	http://www.kegg.jp/kegg-bin/show_pathway?map00670/K01938%09%23FFFFFF,green/K11175%09%23FFFFFF,green/K00602%09%23FFFFFF,green/K00605%09%23FFFFFF,green/
ko00740	Riboflavin metabolism	Metabolism	Metabolism of cofactors and vitamins	0	3	3	7	0.0288036	0.309639	-	gene573(gene573),gene574(gene574),gene575(gene575)	http://www.kegg.jp/kegg-bin/show_pathway?map00740/K14652%09%23FFFFFF,green/K11752%09%23FFFFFF,green/K00793%09%23FFFFFF,green/
ko00030	Pentose phosphate pathway	Metabolism	Carbohydrate metabolism	3	1	4	14	0.0502991	0.407978	gene160(gene160xylulose-5-phosphate/fructose-6-phosphate phosphoketolase),gene172(gene172transaldolase),gene894(gene894,2-deoxyribose-5-phosphate aldolase)	gene1667(gene1667)glucose-6-phosphate isomerase	http://www.kegg.jp/kegg-bin/show_pathway?map00030/K01619%09%23FFFFFF,red/K01810%09%23FFFFFF,green/K01621%09%23FFFFFF,red/K00616%09%23FFFFFF,red/
ko00040	Pentose and glucuronate interconversions 戊糖和葡萄糖酸酯的相互转化	Metabolism	Carbohydrate metabolism	2	0	2	4	0.0569272	0.407978	gene158(gene158L-ribulose-5-phosphate 4-epimerase),gene159(gene159L-arabinose isomerase)	-	http://www.kegg.jp/kegg-bin/show_pathway?map00040/K03077%09%23FFFFFF,red/K01804%09%23FFFFFF,red/
ko00051	Fructose and mannose metabolism	Metabolism	Carbohydrate metabolism	3	0	3	11	0.099511	0.410385	gene1046(gene1046,1-phosphofructokinase),gene114(gene114glycosyl hydrolase family 32),gene1045(gene1045PTS fructose transporter subunit IIC)	-	http://www.kegg.jp/kegg-bin/show_pathway?map00051/K03332%09%23FFFFFF,red/K00882%09%23FFFFFF,red/K02770%09%23FFFFFF,red/
ko00053	Ascorbate and aldarate metabolism	Metabolism	Carbohydrate metabolism	1	0	1	1	0.104982	0.410385	gene158(gene158)	-	http://www.kegg.jp/kegg-bin/show_pathway?map00053/K03077%09%23FFFFFF,red/
ko00071	Fatty acid degradation	Metabolism	Lipid metabolism	1	0	1	1	0.104982	0.410385	gene254(gene254alcohol-acetaldehyde dehydrogenase)	-	http://www.kegg.jp/kegg-bin/show_pathway?map00071/K04072%09%23FFFFFF,red/
ko00626	Naphthalene degradation	Metabolism	Xenobiotics biodegradation and metabolism	1	0	1	1	0.104982	0.410385	gene254(gene254)	-	http://www.kegg.jp/kegg-bin/show_pathway?map00626/K04072%09%23FFFFFF,red/
ko00130	Ubiquinone and other terpenoid-quinone biosynthesis	Metabolism	Metabolism of cofactors and vitamins	0	1	1	1	0.104982	0.410385	-	gene176(gene176)	http://www.kegg.jp/kegg-bin/show_pathway?map00130/K00355%09%23FFFFFF,green/
ko00500	Starch and sucrose metabolism	Metabolism	Carbohydrate metabolism	0	5	5	26	0.128077	0.458943	-	gene188(gene188PTS cellobiose transporter subunit IIB),gene1328(gene1328alpha-amylase),gene793(gene793alpha-amylase),gene1667(gene1667glucose-6-phosphate isomerase),gene1124(gene1124glycogen/starch/alpha-glucan family phosphorylase)	http://www.kegg.jp/kegg-bin/show_pathway?map00500/K01176%09%23FFFFFF,green/K02760%09%23FFFFFF,green/K01810%09%23FFFFFF,green/K00688%09%23FFFFFF,green/
ko00250	Alanine, aspartate and glutamate metabolism	Metabolism	Amino acid metabolism	1	3	4	20	0.149652	0.495001	gene561(gene561)	gene30(gene30),gene1683(gene1683),gene41(gene41)	http://www.kegg.jp/kegg-bin/show_pathway?map00250/K01939%09%23FFFFFF,green/K01756%09%23FFFFFF,green/K13566%09%23FFFFFF,red/K00764%09%23FFFFFF,green/
ko00520	Amino sugar and nucleotide sugar metabolism	Metabolism	Carbohydrate metabolism	3	1	4	22	0.192677	0.534885	gene171(gene171),gene968(gene968),gene173(gene173)	gene1667(gene1667)	http://www.kegg.jp/kegg-bin/show_pathway?map00520/K01209%09%23FFFFFF,red/K01810%09%23FFFFFF,green/K00075%09%23FFFFFF,red/
ko03010	Ribosome	Genetic Information Processing	Translation	8	0	8	54	0.197249	0.534885	gene897(gene897),gene1734(gene1734),gene69(gene69),gene1116(gene1116),gene1733(gene1733),gene74(gene74),gene1053(gene1053),gene65(gene65)	-	http://www.kegg.jp/kegg-bin/show_pathway?map03010/K02907%09%23FFFFFF,red/K02968%09%23FFFFFF,red/K02911%09%23FFFFFF,red/K02970%09%23FFFFFF,red/K02959%09%23FFFFFF,red/K02919%09%23FFFFFF,red/K02994%09%23FFFFFF,red/K02913%09%23FFFFFF,red/
ko00625	Chloroalkane and chloroalkene degradation	Metabolism	Xenobiotics biodegradation and metabolism	1	0	1	2	0.199027	0.534885	gene254(gene254)	-	http://www.kegg.jp/kegg-bin/show_pathway?map00625/K04072%09%23FFFFFF,red/
ko00010	Glycolysis / Gluconeogenesis	Metabolism	Carbohydrate metabolism	2	2	4	25	0.263172	0.609019	gene175(gene175galactose mutarotase),gene254(gene254alcohol-acetaldehyde dehydrogenase)	gene1575(gene1575phosphoglycerate kinase),gene1667(gene1667glucose-6-phosphate isomerase)	http://www.kegg.jp/kegg-bin/show_pathway?map00010/K04072%09%23FFFFFF,red/K01785%09%23FFFFFF,red/K00927%09%23FFFFFF,green/K01810%09%23FFFFFF,green/
ko00710	Carbon fixation in photosynthetic organisms	Metabolism	Energy metabolism	1	1	2	10	0.28315	0.609019	gene160(gene160)	gene1575(gene1575)	http://www.kegg.jp/kegg-bin/show_pathway?map00710/K00927%09%23FFFFFF,green/K01621%09%23FFFFFF,red/
ko00650	Butanoate metabolism	Metabolism	Carbohydrate metabolism	1	1	2	10	0.28315	0.609019	gene254(gene254)	gene143(gene143)	http://www.kegg.jp/kegg-bin/show_pathway?map00650/K04072%09%23FFFFFF,red/K00023%09%23FFFFFF,green/
ko02026	Biofilm formation - Escherichia coli	Cellular Processes	Cellular community - prokaryotes	0	1	1	3	0.283265	0.609019	-	gene1124(gene1124)	http://www.kegg.jp/kegg-bin/show_pathway?map02026/K00688%09%23FFFFFF,green/
ko00561	Glycerolipid metabolism	Metabolism	Lipid metabolism	0	2	2	11	0.323959	0.660057	-	gene609(gene609),gene1184(gene1184)	http://www.kegg.jp/kegg-bin/show_pathway?map00561/K00865%09%23FFFFFF,green/K07029%09%23FFFFFF,green/
ko00240	Pyrimidine metabolism	Metabolism	Nucleotide metabolism	2	2	4	28	0.337703	0.660057	gene728(gene728),gene730(gene730)	gene524(gene524),gene32(gene32)	http://www.kegg.jp/kegg-bin/show_pathway?map00240/K02823%09%23FFFFFF,red/K00226%09%23FFFFFF,green/K01591%09%23FFFFFF,purple/
ko00350	Tyrosine metabolism	Metabolism	Amino acid metabolism	1	0	1	4	0.35871	0.670633	gene254(gene254)	-	http://www.kegg.jp/kegg-bin/show_pathway?map00350/K04072%09%23FFFFFF,red/
ko00270	Cysteine and methionine metabolism	Metabolism	Amino acid metabolism	2	1	3	22	0.411504	0.702178	gene424(gene424),gene445(gene445)	gene926(gene926)	http://www.kegg.jp/kegg-bin/show_pathway?map00270/K01740%09%23FFFFFF,green/K01738%09%23FFFFFF,red/K00558%09%23FFFFFF,red/
ko00480	Glutathione metabolism	Metabolism	Metabolism of other amino acids	0	1	1	5	0.426275	0.702178	-	gene1316(gene1316)	http://www.kegg.jp/kegg-bin/show_pathway?map00480/K00383%09%23FFFFFF,green/
ko00920	Sulfur metabolism	Metabolism	Energy metabolism	1	0	1	5	0.426275	0.702178	gene424(gene424)	-	http://www.kegg.jp/kegg-bin/show_pathway?map00920/K01738%09%23FFFFFF,red/
ko00550	Peptidoglycan biosynthesis	Metabolism	Glycan biosynthesis and metabolism	2	1	3	23	0.440903	0.702178	gene968(gene968),gene1352(gene1352)	gene276(gene276)	http://www.kegg.jp/kegg-bin/show_pathway?map00550/K12554%09%23FFFFFF,red/K00075%09%23FFFFFF,red/K07260%09%23FFFFFF,green/
ko03060	Protein export	Genetic Information Processing	Folding, sorting and degradation	2	0	2	15	0.478344	0.72177	gene1750(gene1750),gene1704(gene1704)	-	http://www.kegg.jp/kegg-bin/show_pathway?map03060/K03100%09%23FFFFFF,red/
ko01502	Vancomycin resistance	Human Diseases	Drug resistance: Antimicrobial	0	1	1	6	0.486775	0.72177	-	gene276(gene276)	http://www.kegg.jp/kegg-bin/show_pathway?map01502/K07260%09%23FFFFFF,green/
ko02060	Phosphotransferase system (PTS)	Environmental Information Processing	Membrane transport	1	1	2	17	0.547294	0.762593	gene1045(gene1045)	gene188(gene188)	http://www.kegg.jp/kegg-bin/show_pathway?map02060/K02770%09%23FFFFFF,red/K02760%09%23FFFFFF,green/
ko00983	Drug metabolism - other enzymes	Metabolism	Xenobiotics biodegradation and metabolism	0	1	1	8	0.589438	0.762593	-	gene814(gene814)	http://www.kegg.jp/kegg-bin/show_pathway?map00983/K01951%09%23FFFFFF,green/
ko00564	Glycerophospholipid metabolism	Metabolism	Lipid metabolism	0	1	1	8	0.589438	0.762593	-	gene609(gene609)	http://www.kegg.jp/kegg-bin/show_pathway?map00564/K07029%09%23FFFFFF,green/
ko00260	Glycine, serine and threonine metabolism	Metabolism	Amino acid metabolism	0	2	2	19	0.609693	0.762593	-	gene149(gene149),gene1184(gene1184)	http://www.kegg.jp/kegg-bin/show_pathway?map00260/K00865%09%23FFFFFF,green/K00605%09%23FFFFFF,green/
ko02024	Quorum sensing	Cellular Processes	Cellular community - prokaryotes	4	1	5	50	0.618227	0.762593	gene1598(gene1598),gene42(gene42),gene1750(gene1750),gene1704(gene1704)	gene573(gene573)	http://www.kegg.jp/kegg-bin/show_pathway?map02024/K03100%09%23FFFFFF,red/K11752%09%23FFFFFF,green/K20342%09%23FFFFFF,red/K07707%09%23FFFFFF,red/
ko02020	Two-component system	Environmental Information Processing	Signal transduction	2	2	4	40	0.620715	0.762593	gene1598(gene1598),gene12(gene12)	gene1551(gene1551),gene276(gene276)	http://www.kegg.jp/kegg-bin/show_pathway?map02020/K07636%09%23FFFFFF,green/K07260%09%23FFFFFF,green/K07707%09%23FFFFFF,red/K01467%09%23FFFFFF,red/
ko00190	Oxidative phosphorylation	Metabolism	Energy metabolism	1	0	1	10	0.671704	0.802314	gene731(gene731)	-	http://www.kegg.jp/kegg-bin/show_pathway?map00190/K01507%09%23FFFFFF,red/
ko00720	Carbon fixation pathways in prokaryotes	Metabolism	Energy metabolism	0	1	1	11	0.706479	0.821043	-	gene877(gene877)	http://www.kegg.jp/kegg-bin/show_pathway?map00720/K01938%09%23FFFFFF,green/
ko00790	Folate biosynthesis	Metabolism	Metabolism of cofactors and vitamins	0	1	1	13	0.765443	0.822851	-	gene575(gene575)	http://www.kegg.jp/kegg-bin/show_pathway?map00790/K14652%09%23FFFFFF,green/
ko00760	Nicotinate and nicotinamide metabolism	Metabolism	Metabolism of cofactors and vitamins	1	0	1	13	0.765443	0.822851	gene1225(gene1225)	-	http://www.kegg.jp/kegg-bin/show_pathway?map00760/K01239%09%23FFFFFF,red/
ko01501	beta-Lactam resistance	Human Diseases	Drug resistance: Antimicrobial	1	0	1	13	0.765443	0.822851	gene12(gene12)	-	http://www.kegg.jp/kegg-bin/show_pathway?map01501/K01467%09%23FFFFFF,red/
ko02010	ABC transporters	Environmental Information Processing	Membrane transport	3	2	5	66	0.843494	0.88464	gene1005(gene1005),gene1391(gene1391),gene1456(gene1456)	gene902(gene902),gene903(gene903)	http://www.kegg.jp/kegg-bin/show_pathway?map02010/K02073%09%23FFFFFF,red/K02013%09%23FFFFFF,red/K10010%09%23FFFFFF,red/K02036%09%23FFFFFF,green/
ko00052	Galactose metabolism	Metabolism	Carbohydrate metabolism	1	0	1	18	0.866353	0.886981	gene175(gene175galactose mutarotase)	-	http://www.kegg.jp/kegg-bin/show_pathway?map00052/K01785%09%23FFFFFF,red/
ko00620	Pyruvate metabolism	Metabolism	Carbohydrate metabolism	1	0	1	21	0.904759	0.904759	gene254(gene254alcohol-acetaldehyde dehydrogenase)	-	http://www.kegg.jp/kegg-bin/show_pathway?map00620/K04072%09%23FFFFFF,red/
